# Supplementary material for: A 4,4′,4″-nitrilotriphenoxyl radical derived from Yang's biradical
Source: Chem Sci. 2025 Nov 27;17(3):1583–91. doi: 10.1039/d5sc06789h (PMC12683543; doi:10.1039/d5sc06789h)
Supplement: SC-017-D5SC06789H-s002 [file SC-017-D5SC06789H-s002.cif]

# Supplementary Information (SI) for Chemical Science.
# This journal is © The Royal Society of Chemistry 2025

####################################################################### 
# 
# This file contains crystal structure data downloaded from the 
# Cambridge Structural Database (CSD) hosted by the Cambridge 
# Crystallographic Data Centre (CCDC).
# 
# Full information about CCDC data access policies and citation 
# guidelines are available at http://www.ccdc.cam.ac.uk/access/V1 
# 
# Audit and citation data items may have been added by the CCDC. 
# Please retain this information to preserve the provenance of 
# this file and to allow appropriate attribution of the data. 
# 
#######################################################################

data_exp_4250_auto
_database_code_depnum_ccdc_archive 'CCDC 2454706'
loop_
_audit_author_name
_audit_author_address
shirley
;East China Normal University
China
;
_audit_update_record             
;
2025-05-28 deposited with the CCDC.	2025-11-27 downloaded from the CCDC.
;
_audit_creation_date             2024-05-28
_audit_creation_method           
;
Olex2 1.5
(compiled 2024.02.16 svn.r378c4104 for OlexSys, GUI svn.r6928)
;
_shelx_SHELXL_version_number     2018/3
_chemical_name_common            ?
_chemical_name_systematic        ?
_chemical_formula_moiety         'C42 H63 N O3'
_chemical_formula_sum            'C42 H63 N O3'
_chemical_formula_weight         629.93
_chemical_absolute_configuration unk
_chemical_melting_point          ?
loop_
_atom_type_symbol
_atom_type_description
_atom_type_scat_dispersion_real
_atom_type_scat_dispersion_imag
_atom_type_scat_source
C C 0.0181 0.0091 'International Tables Vol C Tables 4.2.6.8 and 6.1.1.4'
H H 0.0000 0.0000 'International Tables Vol C Tables 4.2.6.8 and 6.1.1.4'
N N 0.0311 0.0180 'International Tables Vol C Tables 4.2.6.8 and 6.1.1.4'
O O 0.0492 0.0322 'International Tables Vol C Tables 4.2.6.8 and 6.1.1.4'

_shelx_space_group_comment       
;
The symmetry employed for this shelxl refinement is uniquely defined
by the following loop, which should always be used as a source of
symmetry information in preference to the above space-group names.
They are only intended as comments.
;
_space_group_crystal_system      trigonal
_space_group_IT_number           146
_space_group_name_H-M_alt        'R 3'
_space_group_name_Hall           'R 3'
loop_
_space_group_symop_operation_xyz
'x, y, z'
'-y, x-y, z'
'-x+y, -x, z'
'x+2/3, y+1/3, z+1/3'
'-y+2/3, x-y+1/3, z+1/3'
'-x+y+2/3, -x+1/3, z+1/3'
'x+1/3, y+2/3, z+2/3'
'-y+1/3, x-y+2/3, z+2/3'
'-x+y+1/3, -x+2/3, z+2/3'

_cell_length_a                   15.8786(7)
_cell_length_b                   15.8786(7)
_cell_length_c                   17.1045(9)
_cell_angle_alpha                90
_cell_angle_beta                 90
_cell_angle_gamma                120
_cell_volume                     3734.8(4)
_cell_formula_units_Z            3
_cell_measurement_reflns_used    4175
_cell_measurement_temperature    172(1)
_cell_measurement_theta_max      71.9870
_cell_measurement_theta_min      4.0890
_shelx_estimated_absorpt_T_max   ?
_shelx_estimated_absorpt_T_min   ?
_exptl_absorpt_coefficient_mu    0.394
_exptl_absorpt_correction_T_max  1.00000
_exptl_absorpt_correction_T_min  0.85976
_exptl_absorpt_correction_type   multi-scan
_exptl_absorpt_process_details   
;
CrysAlisPro 1.171.42.100a (Rigaku Oxford Diffraction, 2023)
Empirical absorption correction using spherical harmonics,
implemented in SCALE3 ABSPACK scaling algorithm.
;
_exptl_absorpt_special_details   ?
_exptl_crystal_colour            'clear light blue'
_exptl_crystal_colour_lustre     clear
_exptl_crystal_colour_modifier   light
_exptl_crystal_colour_primary    blue
_exptl_crystal_density_diffrn    0.840
_exptl_crystal_density_meas      .
_exptl_crystal_density_method    ?
_exptl_crystal_description       block
_exptl_crystal_F_000             1038
_exptl_crystal_size_max          0.32
_exptl_crystal_size_mid          0.26
_exptl_crystal_size_min          0.22
_exptl_transmission_factor_max   ?
_exptl_transmission_factor_min   ?
_diffrn_reflns_av_R_equivalents  0.0425
_diffrn_reflns_av_unetI/netI     0.0336
_diffrn_reflns_Laue_measured_fraction_full 0.995
_diffrn_reflns_Laue_measured_fraction_max 0.995
_diffrn_reflns_limit_h_max       17
_diffrn_reflns_limit_h_min       -18
_diffrn_reflns_limit_k_max       18
_diffrn_reflns_limit_k_min       -18
_diffrn_reflns_limit_l_max       20
_diffrn_reflns_limit_l_min       -20
_diffrn_reflns_number            12362
_diffrn_reflns_point_group_measured_fraction_full 0.983
_diffrn_reflns_point_group_measured_fraction_max 0.983
_diffrn_reflns_theta_full        66.936
_diffrn_reflns_theta_max         66.936
_diffrn_reflns_theta_min         4.125
_diffrn_ambient_environment      N~2~
_diffrn_ambient_temperature      172(1)
_diffrn_detector                 'Hybrid Pixel Array Detector'
_diffrn_detector_area_resol_mean 5.8140
_diffrn_measured_fraction_theta_full 0.995
_diffrn_measured_fraction_theta_max 0.995
_diffrn_measurement_details      
;
List of Runs (angles in degrees, time in seconds):

  # Type    Start    End  Width  t~exp~   \w     \q     \k     \f   Frames
#--------------------------------------------------------------------------
  1  \w    -89.00 -62.00   1.00    1.00    --    0.00 -37.00 120.00   27
  2  \w    -25.00  27.00   1.00    1.00    --    0.00 -37.00  30.00   52
  3  \w    -27.00  10.00   1.00    1.00    --    0.00  37.00   0.00   37
  4  \w     39.00  89.00   1.00    1.00    --    0.00  37.00   0.00   50
  5  \w    -31.00  -1.00   1.00    1.00    --    0.00 -37.00 120.00   30
  6  \w    -82.00 -15.00   1.00    1.00    --    0.00 -37.00   0.00   67
  7  \w     63.00 103.00   1.00    3.00    --   92.10  30.00 -30.00   40
  8  \w     50.00 102.00   1.00    3.00    --   92.10 -82.00-180.00   52
  9  \w     13.00 117.00   1.00    3.00    --   92.10 -45.00 150.00  104
 10  \w      3.00 120.00   1.00    3.00    --   92.10 -61.00  30.00  117
 11  \w     93.00 118.00   1.00    3.00    --   92.10 -82.00-150.00   25
 12  \w     17.00 118.00   1.00    3.00    --   92.10 -61.00 -60.00  101
 13  \w     60.00  86.00   1.00    3.00    --   92.10 -82.00-150.00   26
 14  \w     29.00 118.00   1.00    3.00    --   92.10 -45.00  30.00   89
 15  \w     71.00 101.00   1.00    3.00    --   92.10 -82.00  90.00   30
 16  \w     35.00 122.00   1.00    3.00    --   92.10 -82.00 -60.00   87
 17  \w    124.00 182.00   1.00    3.00    --   92.10  30.00 -30.00   58
 18  \w     12.00  43.00   1.00    3.00    --   92.10 -82.00  30.00   31
 19  \w     67.00 171.00   1.00    3.00    --   92.10  30.00 -90.00  104
 20  \w     87.00 112.00   1.00    3.00    --   92.10 -82.00 -30.00   25
 21  \w      3.00  37.00   1.00    3.00    --   92.10 -82.00 150.00   34
 22  \w     58.00 123.00   1.00    3.00    --   92.10 -82.00 150.00   65
 23  \w     14.00  62.00   1.00    3.00    --   92.10 -30.00 -60.00   48
;
_diffrn_measurement_device       'four-circle diffractometer'
_diffrn_measurement_device_type  'XtaLAB AFC12 (RINC): Kappa dual home/near'
_diffrn_measurement_method       '\w scans'
_diffrn_orient_matrix_type       
'CrysAlisPro convention (1999,Acta A55,543-557)'
_diffrn_orient_matrix_UB_11      0.0451266000
_diffrn_orient_matrix_UB_12      -0.0607439000
_diffrn_orient_matrix_UB_13      0.0285395000
_diffrn_orient_matrix_UB_21      -0.0375562000
_diffrn_orient_matrix_UB_22      -0.0008378000
_diffrn_orient_matrix_UB_23      0.0832031000
_diffrn_orient_matrix_UB_31      -0.0954359000
_diffrn_orient_matrix_UB_32      -0.0941023000
_diffrn_orient_matrix_UB_33      -0.0192911000
_diffrn_radiation_monochromator  mirror
_diffrn_radiation_probe          x-ray
_diffrn_radiation_type           'Cu K\a'
_diffrn_radiation_wavelength     1.54184
_diffrn_source                   'micro-focus sealed X-ray tube'
_diffrn_source_type              'Rigaku (Cu) X-ray Source'
_reflns_Friedel_coverage         0.978
_reflns_Friedel_fraction_full    0.972
_reflns_Friedel_fraction_max     0.972
_reflns_number_gt                2082
_reflns_number_total             2901
_reflns_special_details          
;
 Reflections were merged by SHELXL according to the crystal
 class for the calculation of statistics and refinement.
 
 Structure factors included contributions from the .fab file.
 
 _reflns_Friedel_fraction is defined as the number of unique
 Friedel pairs measured divided by the number that would be
 possible theoretically, ignoring centric projections and
 systematic absences.
;
_reflns_threshold_expression     'I > 2\s(I)'
_computing_cell_refinement       'CrysAlisPro 1.171.42.100a (Rigaku OD, 2023)'
_computing_data_collection       'CrysAlisPro 1.171.42.100a (Rigaku OD, 2023)'
_computing_data_reduction        'CrysAlisPro 1.171.42.100a (Rigaku OD, 2023)'
_computing_molecular_graphics    'Olex2 1.5 (Dolomanov et al., 2009)'
_computing_publication_material  'Olex2 1.5 (Dolomanov et al., 2009)'
_computing_structure_refinement  'SHELXL 2018/3 (Sheldrick, 2015)'
_computing_structure_solution    'SHELXT 2018/2 (Sheldrick, 2018)'
_refine_diff_density_max         0.309
_refine_diff_density_min         -0.144
_refine_diff_density_rms         0.047
_refine_ls_abs_structure_details 
;
 Flack x determined using 842 quotients [(I+)-(I-)]/[(I+)+(I-)]
 (Parsons, Flack and Wagner, Acta Cryst. B69 (2013) 249-259).
;
_refine_ls_abs_structure_Flack   0.1(4)
_refine_ls_extinction_coef       .
_refine_ls_extinction_method     none
_refine_ls_goodness_of_fit_ref   1.021
_refine_ls_hydrogen_treatment    constr
_refine_ls_matrix_type           full
_refine_ls_number_parameters     285
_refine_ls_number_reflns         2901
_refine_ls_number_restraints     366
_refine_ls_R_factor_all          0.0873
_refine_ls_R_factor_gt           0.0732
_refine_ls_restrained_S_all      1.011
_refine_ls_shift/su_max          0.000
_refine_ls_shift/su_mean         0.000
_refine_ls_structure_factor_coef Fsqd
_refine_ls_weighting_details     
'w=1/[\s^2^(Fo^2^)+(0.1774P)^2^] where P=(Fo^2^+2Fc^2^)/3'
_refine_ls_weighting_scheme      calc
_refine_ls_wR_factor_gt          0.2145
_refine_ls_wR_factor_ref         0.2338
_refine_special_details          ?
_olex2_refinement_description    
;
1. Fixed Uiso
 At 1.2 times of:
  All C(H) groups
 At 1.5 times of:
  All C(H,H,H) groups, All O(H) groups
2. Restrained distances
 N1-C1 \\sim N1-C15
 with sigma of 0.02
 O2-C4 \\sim O1-C18
 with sigma of 0.02
 O2-C5 \\sim O1-C17
 with sigma of 0.04
 C12-C13 \\sim C27-C28
 with sigma of 0.04
 C14-C13 \\sim C26-C28
 with sigma of 0.04
 O2-C3 \\sim O1-C19
 with sigma of 0.04
 C6-C2 \\sim C16-C20
 with sigma of 0.04
 C14-C12 \\sim C26-C27
 with sigma of 0.04
 C11-C13 \\sim C25-C28
 with sigma of 0.02
 C11-C12 \\sim C25-C27
 with sigma of 0.02
 C5-C13 \\sim C17-C28
 with sigma of 0.04
 C5-C12 \\sim C17-C27
 with sigma of 0.04
 C2-C1 \\sim C20-C15
 with sigma of 0.02
 C6-C5 \\sim C16-C17
 with sigma of 0.02
 C6-C1 \\sim C16-C15
 with sigma of 0.02
 C7-C8 \\sim C21-C23
 with sigma of 0.02
 N1-C6 \\sim N1-C16
 with sigma of 0.04
 C2-C3 \\sim C20-C19
 with sigma of 0.02
 C6-C11 \\sim C16-C25
 with sigma of 0.04
 N1-C2 \\sim N1-C20
 with sigma of 0.04
 C6-C4 \\sim C16-C18
 with sigma of 0.04
 C8-C10 \\sim C23-C22
 with sigma of 0.04
 C7-C2 \\sim C21-C20
 with sigma of 0.04
 C8-C9 \\sim C23-C24
 with sigma of 0.04
 C2-C4 \\sim C20-C18
 with sigma of 0.04
 C14-C11 \\sim C26-C25
 with sigma of 0.02
 C8-C3 \\sim C23-C19
 with sigma of 0.04
 C14-C5 \\sim C26-C17
 with sigma of 0.04
 C7-C10 \\sim C21-C22
 with sigma of 0.02
 C7-C9 \\sim C21-C24
 with sigma of 0.02
 C7-C3 \\sim C21-C19
 with sigma of 0.02
 C11-C5 \\sim C25-C17
 with sigma of 0.02
 C5-C4 \\sim C17-C18
 with sigma of 0.02
 C3-C4 \\sim C19-C18
 with sigma of 0.02
 C7-C4 \\sim C21-C18
 with sigma of 0.04
 C10-C9 \\sim C22-C24
 with sigma of 0.04
 C10-C3 \\sim C22-C19
 with sigma of 0.04
 C11-C4 \\sim C25-C18
 with sigma of 0.04
 C9-C3 \\sim C24-C19
 with sigma of 0.04
 C5-C1 \\sim C17-C15
 with sigma of 0.04
 C5-C3 \\sim C17-C19
 with sigma of 0.04
 C1-C3 \\sim C15-C19
 with sigma of 0.04
3. Rigid bond restraints
 C25, C27, C26, C28
 with sigma for 1-2 distances of 0.01 and sigma for 1-3 distances of 0.02
4. Uiso/Uaniso restraints and constraints
N1 \\sim C1 \\sim C15 \\sim C6 \\sim C2 \\sim C16 \\sim C20 \\sim C5 \\sim C3
\\sim C17 \\sim C19 \\sim C11 \\sim C4 \\sim C7 \\sim C25 \\sim C18 \\sim C21
\\sim C14 \\sim C12 \\sim C13 \\sim O2 \\sim C8 \\sim C10 \\sim C9 \\sim C26
\\sim C27 \\sim C28 \\sim O1 \\sim C23 \\sim C22 \\sim C24: within 2A with
sigma of 0.01 and sigma for terminal atoms of 0.02 within 2A
C25 \\sim C27 \\sim C26 \\sim C28: within 2A with sigma of 0.01 and sigma for
terminal atoms of 0.02 within 2A
5. Others
 Sof(C15)=Sof(C16)=Sof(H16)=Sof(C20)=Sof(H20)=Sof(C17)=Sof(C19)=Sof(C25)=
 Sof(C18)=Sof(C21)=Sof(C26)=Sof(H26A)=Sof(H26B)=Sof(H26C)=Sof(C27)=Sof(H27A)=
 Sof(H27B)=Sof(H27C)=Sof(C28)=Sof(H28A)=Sof(H28B)=Sof(H28C)=Sof(O1)=Sof(H1)=
 Sof(C23)=Sof(H23A)=Sof(H23B)=Sof(H23C)=Sof(C22)=Sof(H22A)=Sof(H22B)=Sof(H22C)=
 Sof(C24)=Sof(H24A)=Sof(H24B)=Sof(H24C)=1-FVAR(1)
 Sof(C6)=Sof(H6)=Sof(C7)=Sof(C8)=Sof(H8A)=Sof(H8B)=Sof(H8C)=Sof(C14)=Sof(H14A)=
 Sof(H14B)=Sof(H14C)=Sof(O2)=Sof(H2)=Sof(C10)=Sof(H10A)=Sof(H10B)=Sof(H10C)=
 Sof(C11)=Sof(C9)=Sof(H9A)=Sof(H9B)=Sof(H9C)=Sof(C2)=Sof(H2A)=Sof(C5)=Sof(C12)=
 Sof(H12A)=Sof(H12B)=Sof(H12C)=Sof(C1)=Sof(C3)=Sof(C4)=Sof(C13)=Sof(H13A)=
 Sof(H13B)=Sof(H13C)=FVAR(1)
 Fixed Z: O2(0.51391)
6.a Riding coordinates:
 C27(H27A,H27B,H27C), C28(H28A,H28B,H28C), C23(H23A,H23B,H23C)
6.b Aromatic/amide H refined with riding coordinates:
 C6(H6), C2(H2A), C16(H16), C20(H20)
6.c Idealised Me refined as rotating group:
 C8(H8A,H8B,H8C), C14(H14A,H14B,H14C), C10(H10A,H10B,H10C), C9(H9A,H9B,H9C),
 C12(H12A,H12B,H12C), C13(H13A,H13B,H13C), C26(H26A,H26B,H26C), C22(H22A,H22B,
 H22C), C24(H24A,H24B,H24C)
6.d Idealised tetrahedral OH refined as rotating group:
 O2(H2), O1(H1)
;
_atom_sites_solution_hydrogens   mixed
_atom_sites_solution_primary     dual
_atom_sites_solution_secondary   ?
loop_
_atom_site_label
_atom_site_type_symbol
_atom_site_fract_x
_atom_site_fract_y
_atom_site_fract_z
_atom_site_U_iso_or_equiv
_atom_site_adp_type
_atom_site_occupancy
_atom_site_site_symmetry_order
_atom_site_calc_flag
_atom_site_refinement_flags_posn
_atom_site_refinement_flags_adp
_atom_site_refinement_flags_occupancy
_atom_site_disorder_assembly
_atom_site_disorder_group
N1 N 0.333333 0.666667 0.5149(5) 0.0530(8) Uani 1 3 d DS TU P . .
C6 C 0.4920(13) 0.8021(14) 0.4714(16) 0.061(3) Uani 0.473(6) 1 d D U P A 1
H6 H 0.459538 0.830176 0.444699 0.073 Uiso 0.473(6) 1 calc R U P A 1
C7 C 0.6285(10) 0.6613(10) 0.6003(9) 0.062(3) Uani 0.473(6) 1 d D U P A 1
C8 C 0.6922(6) 0.6390(8) 0.5428(8) 0.048(2) Uani 0.473(6) 1 d D U P A 1
H8A H 0.652037 0.574586 0.519433 0.072 Uiso 0.473(6) 1 calc R U P A 1
H8B H 0.746075 0.640152 0.571794 0.072 Uiso 0.473(6) 1 calc R U P A 1
H8C H 0.718319 0.688284 0.501494 0.072 Uiso 0.473(6) 1 calc R U P A 1
C14 C 0.7281(18) 1.0226(19) 0.4844(17) 0.085(6) Uani 0.473(6) 1 d D U P A 1
H14A H 0.758457 0.995775 0.518608 0.128 Uiso 0.473(6) 1 calc R U P A 1
H14B H 0.691810 1.045032 0.516206 0.128 Uiso 0.473(6) 1 calc R U P A 1
H14C H 0.778668 1.077461 0.454779 0.128 Uiso 0.473(6) 1 calc R U P A 1
O2 O 0.7315(4) 0.8454(5) 0.513910 0.073(2) Uani 0.473(6) 1 d D U P A 1
H2 H 0.753629 0.880175 0.473783 0.110 Uiso 0.473(6) 1 calc R U P A 1
C10 C 0.5590(11) 0.5678(8) 0.6469(8) 0.102(4) Uani 0.473(6) 1 d D U P A 1
H10A H 0.597290 0.545666 0.676284 0.152 Uiso 0.473(6) 1 calc R U P A 1
H10B H 0.515690 0.516737 0.610491 0.152 Uiso 0.473(6) 1 calc R U P A 1
H10C H 0.520080 0.582091 0.683317 0.152 Uiso 0.473(6) 1 calc R U P A 1
C11 C 0.6549(8) 0.9397(8) 0.4246(9) 0.061(2) Uani 0.473(6) 1 d D U P A 1
C9 C 0.6978(9) 0.7330(6) 0.6634(7) 0.067(3) Uani 0.473(6) 1 d D U P A 1
H9A H 0.748144 0.792246 0.637998 0.101 Uiso 0.473(6) 1 calc R U P A 1
H9B H 0.728527 0.702282 0.692479 0.101 Uiso 0.473(6) 1 calc R U P A 1
H9C H 0.660534 0.749722 0.699572 0.101 Uiso 0.473(6) 1 calc R U P A 1
C2 C 0.4808(11) 0.6684(10) 0.5544(12) 0.057(3) Uani 0.473(6) 1 d D U P A 1
H2A H 0.441192 0.610274 0.582847 0.069 Uiso 0.473(6) 1 calc R U P A 1
C5 C 0.5914(6) 0.8478(6) 0.4708(6) 0.059(2) Uani 0.473(6) 1 d D U P A 1
C12 C 0.7073(10) 0.9252(9) 0.3608(8) 0.073(3) Uani 0.473(6) 1 d D U P A 1
H12A H 0.744567 0.896118 0.381265 0.110 Uiso 0.473(6) 1 calc R U P A 1
H12B H 0.751716 0.988043 0.336613 0.110 Uiso 0.473(6) 1 calc R U P A 1
H12C H 0.660717 0.881815 0.321667 0.110 Uiso 0.473(6) 1 calc R U P A 1
C1 C 0.4378(5) 0.7135(6) 0.5115(6) 0.0580(19) Uani 0.473(6) 1 d D U P A 1
C3 C 0.5811(6) 0.7097(6) 0.5547(6) 0.057(2) Uani 0.473(6) 1 d D U P A 1
C4 C 0.6356(6) 0.7980(6) 0.5114(6) 0.060(2) Uani 0.473(6) 1 d D U P A 1
C13 C 0.5980(9) 0.9812(9) 0.3826(8) 0.066(2) Uani 0.473(6) 1 d D U P A 1
H13A H 0.643090 1.038423 0.352027 0.099 Uiso 0.473(6) 1 calc R U P A 1
H13B H 0.564954 1.000031 0.421362 0.099 Uiso 0.473(6) 1 calc R U P A 1
H13C H 0.549709 0.931770 0.347641 0.099 Uiso 0.473(6) 1 calc R U P A 1
C15 C 0.3898(5) 0.7673(5) 0.5139(6) 0.0585(17) Uani 0.527(6) 1 d D U P A 2
C16 C 0.3587(9) 0.8241(12) 0.5581(12) 0.061(3) Uani 0.527(6) 1 d D U P A 2
H16 H 0.300737 0.792118 0.588152 0.073 Uiso 0.527(6) 1 calc R U P A 2
C20 C 0.4795(13) 0.8151(12) 0.4738(15) 0.063(3) Uani 0.527(6) 1 d D U P A 2
H20 H 0.501365 0.777093 0.447207 0.076 Uiso 0.527(6) 1 calc R U P A 2
C17 C 0.4123(5) 0.9245(5) 0.5573(6) 0.0578(18) Uani 0.527(6) 1 d D U P A 2
C19 C 0.5362(5) 0.9143(5) 0.4720(6) 0.0573(18) Uani 0.527(6) 1 d D U P A 2
C25 C 0.3754(9) 0.9810(10) 0.6029(10) 0.077(3) Uani 0.527(6) 1 d D U P A 2
C18 C 0.5032(5) 0.9743(5) 0.5131(6) 0.0583(18) Uani 0.527(6) 1 d D U P A 2
C21 C 0.6325(6) 0.9640(7) 0.4263(8) 0.058(2) Uani 0.527(6) 1 d D U P A 2
C26 C 0.4563(7) 1.0497(7) 0.6670(7) 0.071(3) Uani 0.527(6) 1 d D U P A 2
H26A H 0.519895 1.086696 0.641553 0.107 Uiso 0.527(6) 1 calc R U P A 2
H26B H 0.460057 1.009010 0.708435 0.107 Uiso 0.527(6) 1 calc R U P A 2
H26C H 0.437867 1.094790 0.689787 0.107 Uiso 0.527(6) 1 calc R U P A 2
C27 C 0.3496(17) 1.0376(16) 0.5511(13) 0.156(9) Uani 0.527(6) 1 d D U P A 2
H27A H 0.292030 0.993179 0.520593 0.234 Uiso 0.527(6) 1 d R U P A 2
H27B H 0.403730 1.076829 0.515643 0.234 Uiso 0.527(6) 1 d R U P A 2
H27C H 0.335080 1.080468 0.582463 0.234 Uiso 0.527(6) 1 d R U P A 2
C28 C 0.2801(8) 0.9152(9) 0.6432(9) 0.097(4) Uani 0.527(6) 1 d D U P A 2
H28A H 0.290373 0.876301 0.682469 0.146 Uiso 0.527(6) 1 d R U P A 2
H28B H 0.231413 0.871841 0.605229 0.146 Uiso 0.527(6) 1 d R U P A 2
H28C H 0.257003 0.955051 0.668929 0.146 Uiso 0.527(6) 1 d R U P A 2
O1 O 0.5572(5) 1.0671(5) 0.5137(4) 0.085(2) Uani 0.527(6) 1 d D U P A 2
H1 H 0.585455 1.085862 0.470331 0.127 Uiso 0.527(6) 1 calc R U P A 2
C23 C 0.6284(8) 1.0284(9) 0.3600(8) 0.074(3) Uani 0.527(6) 1 d D U P A 2
H23A H 0.616089 1.077977 0.382583 0.111 Uiso 0.527(6) 1 d R U P A 2
H23B H 0.690189 1.060087 0.331523 0.111 Uiso 0.527(6) 1 d R U P A 2
H23C H 0.575529 0.987357 0.324023 0.111 Uiso 0.527(6) 1 d R U P A 2
C22 C 0.6561(6) 0.8908(7) 0.3921(7) 0.070(2) Uani 0.527(6) 1 d D U P A 2
H22A H 0.618040 0.863168 0.344340 0.105 Uiso 0.527(6) 1 calc R U P A 2
H22B H 0.640142 0.838764 0.430100 0.105 Uiso 0.527(6) 1 calc R U P A 2
H22C H 0.725619 0.922945 0.379590 0.105 Uiso 0.527(6) 1 calc R U P A 2
C24 C 0.7148(13) 1.0245(18) 0.4841(13) 0.067(4) Uani 0.527(6) 1 d D U P A 2
H24A H 0.701019 0.990351 0.534288 0.101 Uiso 0.527(6) 1 calc R U P A 2
H24B H 0.719787 1.087953 0.491634 0.101 Uiso 0.527(6) 1 calc R U P A 2
H24C H 0.776368 1.033678 0.463177 0.101 Uiso 0.527(6) 1 calc R U P A 2

loop_
_atom_site_aniso_label
_atom_site_aniso_U_11
_atom_site_aniso_U_22
_atom_site_aniso_U_33
_atom_site_aniso_U_23
_atom_site_aniso_U_13
_atom_site_aniso_U_12
N1 0.0543(12) 0.0543(12) 0.0502(18) 0.000 0.000 0.0272(6)
C6 0.065(5) 0.069(5) 0.046(5) 0.002(4) 0.003(4) 0.031(4)
C7 0.067(6) 0.069(7) 0.052(5) -0.010(5) -0.011(5) 0.036(6)
C8 0.040(4) 0.057(5) 0.056(6) -0.015(4) -0.004(4) 0.031(4)
C14 0.098(12) 0.063(8) 0.080(10) -0.008(7) 0.006(8) 0.029(7)
O2 0.041(3) 0.079(4) 0.086(5) 0.014(4) -0.006(3) 0.019(3)
C10 0.105(9) 0.056(6) 0.082(8) -0.001(5) -0.009(7) -0.006(6)
C11 0.062(5) 0.057(5) 0.059(5) 0.013(4) -0.002(4) 0.026(4)
C9 0.098(7) 0.061(5) 0.043(4) 0.000(4) -0.005(5) 0.040(5)
C2 0.066(7) 0.061(7) 0.058(5) 0.000(6) -0.008(5) 0.041(6)
C5 0.059(4) 0.062(4) 0.054(4) -0.004(3) -0.005(3) 0.029(3)
C12 0.086(7) 0.073(6) 0.072(6) 0.003(5) 0.014(6) 0.049(5)
C1 0.054(4) 0.064(4) 0.054(4) -0.006(3) -0.006(3) 0.028(3)
C3 0.064(4) 0.071(5) 0.043(4) -0.006(3) -0.005(3) 0.039(4)
C4 0.056(4) 0.070(5) 0.053(4) -0.004(4) -0.007(3) 0.030(4)
C13 0.092(6) 0.068(6) 0.059(5) -0.012(5) -0.018(5) 0.055(6)
C15 0.056(3) 0.067(4) 0.059(3) -0.007(3) 0.001(3) 0.036(3)
C16 0.049(5) 0.077(6) 0.061(6) -0.007(5) 0.008(5) 0.035(5)
C20 0.067(5) 0.071(5) 0.050(4) -0.004(4) 0.008(4) 0.033(4)
C17 0.054(4) 0.070(4) 0.057(4) -0.009(3) -0.002(3) 0.036(3)
C19 0.058(3) 0.063(3) 0.059(4) -0.004(3) 0.004(3) 0.037(3)
C25 0.058(6) 0.083(6) 0.097(7) -0.036(5) -0.013(5) 0.040(5)
C18 0.060(4) 0.057(4) 0.061(4) -0.003(3) 0.002(3) 0.032(3)
C21 0.052(4) 0.066(5) 0.062(4) 0.007(4) 0.009(4) 0.034(3)
C26 0.072(5) 0.061(5) 0.066(5) -0.030(4) 0.004(4) 0.022(4)
C27 0.128(13) 0.177(16) 0.102(11) 0.018(10) -0.040(10) 0.031(12)
C28 0.089(6) 0.096(7) 0.115(8) -0.032(6) 0.020(6) 0.052(5)
O1 0.082(4) 0.090(4) 0.081(4) -0.006(4) 0.013(4) 0.042(4)
C23 0.072(5) 0.060(5) 0.077(6) 0.030(4) 0.014(4) 0.023(4)
C22 0.047(4) 0.078(5) 0.073(5) -0.023(4) 0.009(4) 0.023(4)
C24 0.050(5) 0.079(8) 0.068(7) 0.008(6) -0.002(5) 0.028(5)

_geom_special_details            
;
 All esds (except the esd in the dihedral angle between two l.s. planes)
 are estimated using the full covariance matrix.  The cell esds are taken
 into account individually in the estimation of esds in distances, angles
 and torsion angles; correlations between esds in cell parameters are only
 used when they are defined by crystal symmetry.  An approximate (isotropic)
 treatment of cell esds is used for estimating esds involving l.s. planes.
;
loop_
_geom_bond_atom_site_label_1
_geom_bond_atom_site_label_2
_geom_bond_distance
_geom_bond_site_symmetry_2
_geom_bond_publ_flag
N1 C1 1.441(7) . ?
N1 C1 1.441(7) 2_665 ?
N1 C1 1.441(7) 3_565 ?
N1 C15 1.387(7) 3_565 ?
N1 C15 1.387(7) . ?
N1 C15 1.387(7) 2_665 ?
C6 H6 0.9500 . ?
C6 C5 1.368(19) . ?
C6 C1 1.407(19) . ?
C7 C8 1.573(14) . ?
C7 C10 1.555(14) . ?
C7 C9 1.556(16) . ?
C7 C3 1.532(14) . ?
C8 H8A 0.9800 . ?
C8 H8B 0.9800 . ?
C8 H8C 0.9800 . ?
C14 H14A 0.9800 . ?
C14 H14B 0.9800 . ?
C14 H14C 0.9800 . ?
C14 C11 1.61(2) . ?
O2 H2 0.8400 . ?
O2 C4 1.318(9) . ?
C10 H10A 0.9800 . ?
C10 H10B 0.9800 . ?
C10 H10C 0.9800 . ?
C11 C5 1.515(12) . ?
C11 C12 1.458(18) . ?
C11 C13 1.538(11) . ?
C9 H9A 0.9800 . ?
C9 H9B 0.9800 . ?
C9 H9C 0.9800 . ?
C2 H2A 0.9500 . ?
C2 C1 1.416(16) . ?
C2 C3 1.386(16) . ?
C5 C4 1.470(11) . ?
C12 H12A 0.9800 . ?
C12 H12B 0.9800 . ?
C12 H12C 0.9800 . ?
C3 C4 1.431(11) . ?
C13 H13A 0.9800 . ?
C13 H13B 0.9800 . ?
C13 H13C 0.9800 . ?
C15 C16 1.440(16) . ?
C15 C20 1.411(17) . ?
C16 H16 0.9500 . ?
C16 C17 1.383(17) . ?
C20 H20 0.9500 . ?
C20 C19 1.368(17) . ?
C17 C25 1.510(13) . ?
C17 C18 1.462(9) . ?
C19 C18 1.475(8) . ?
C19 C21 1.537(10) . ?
C25 C26 1.626(16) . ?
C25 C27 1.46(2) . ?
C25 C28 1.510(14) . ?
C18 O1 1.282(9) . ?
C21 C23 1.550(14) . ?
C21 C22 1.507(11) . ?
C21 C24 1.534(19) . ?
C26 H26A 0.9800 . ?
C26 H26B 0.9800 . ?
C26 H26C 0.9800 . ?
C27 H27A 0.9802 . ?
C27 H27B 0.9801 . ?
C27 H27C 0.9799 . ?
C28 H28A 0.9800 . ?
C28 H28B 0.9798 . ?
C28 H28C 0.9801 . ?
O1 H1 0.8400 . ?
C23 H23A 0.9802 . ?
C23 H23B 0.9799 . ?
C23 H23C 0.9799 . ?
C22 H22A 0.9800 . ?
C22 H22B 0.9800 . ?
C22 H22C 0.9800 . ?
C24 H24A 0.9800 . ?
C24 H24B 0.9800 . ?
C24 H24C 0.9800 . ?

loop_
_geom_angle_atom_site_label_1
_geom_angle_atom_site_label_2
_geom_angle_atom_site_label_3
_geom_angle
_geom_angle_site_symmetry_1
_geom_angle_site_symmetry_3
_geom_angle_publ_flag
C1 N1 C1 119.84(6) 2_665 3_565 ?
C1 N1 C1 119.84(6) . 3_565 ?
C1 N1 C1 119.84(6) 2_665 . ?
C15 N1 C1 176.9(8) 3_565 2_665 ?
C15 N1 C1 59.4(6) 2_665 2_665 ?
C15 N1 C1 60.6(6) . 2_665 ?
C15 N1 C15 119.98(2) 2_665 . ?
C15 N1 C15 119.99(2) . 3_565 ?
C15 N1 C15 119.98(2) 2_665 3_565 ?
C5 C6 H6 120.0 . . ?
C5 C6 C1 120.0(16) . . ?
C1 C6 H6 120.0 . . ?
C10 C7 C8 109.6(11) . . ?
C10 C7 C9 104.4(9) . . ?
C9 C7 C8 107.4(10) . . ?
C3 C7 C8 109.1(9) . . ?
C3 C7 C10 116.6(12) . . ?
C3 C7 C9 109.4(9) . . ?
C7 C8 H8A 109.5 . . ?
C7 C8 H8B 109.5 . . ?
C7 C8 H8C 109.5 . . ?
H8A C8 H8B 109.5 . . ?
H8A C8 H8C 109.5 . . ?
H8B C8 H8C 109.5 . . ?
H14A C14 H14B 109.5 . . ?
H14A C14 H14C 109.5 . . ?
H14B C14 H14C 109.5 . . ?
C11 C14 H14A 109.5 . . ?
C11 C14 H14B 109.5 . . ?
C11 C14 H14C 109.5 . . ?
C4 O2 H2 109.5 . . ?
C7 C10 H10A 109.5 . . ?
C7 C10 H10B 109.5 . . ?
C7 C10 H10C 109.5 . . ?
H10A C10 H10B 109.5 . . ?
H10A C10 H10C 109.5 . . ?
H10B C10 H10C 109.5 . . ?
C5 C11 C14 108.5(14) . . ?
C5 C11 C13 113.9(10) . . ?
C12 C11 C14 111.6(14) . . ?
C12 C11 C5 113.4(11) . . ?
C12 C11 C13 102.8(9) . . ?
C13 C11 C14 106.5(13) . . ?
C7 C9 H9A 109.5 . . ?
C7 C9 H9B 109.5 . . ?
C7 C9 H9C 109.5 . . ?
H9A C9 H9B 109.5 . . ?
H9A C9 H9C 109.5 . . ?
H9B C9 H9C 109.5 . . ?
C1 C2 H2A 120.3 . . ?
C3 C2 H2A 120.3 . . ?
C3 C2 C1 119.4(12) . . ?
C6 C5 C11 123.5(11) . . ?
C6 C5 C4 116.5(11) . . ?
C4 C5 C11 119.8(8) . . ?
C11 C12 H12A 109.5 . . ?
C11 C12 H12B 109.5 . . ?
C11 C12 H12C 109.5 . . ?
H12A C12 H12B 109.5 . . ?
H12A C12 H12C 109.5 . . ?
H12B C12 H12C 109.5 . . ?
C6 C1 N1 120.4(10) . . ?
C6 C1 C2 123.4(11) . . ?
C2 C1 N1 116.1(8) . . ?
C2 C3 C7 120.0(10) . . ?
C2 C3 C4 116.9(9) . . ?
C4 C3 C7 123.1(8) . . ?
O2 C4 C5 115.7(7) . . ?
O2 C4 C3 120.2(7) . . ?
C3 C4 C5 123.6(7) . . ?
C11 C13 H13A 109.5 . . ?
C11 C13 H13B 109.5 . . ?
C11 C13 H13C 109.5 . . ?
H13A C13 H13B 109.5 . . ?
H13A C13 H13C 109.5 . . ?
H13B C13 H13C 109.5 . . ?
N1 C15 C16 119.2(8) . . ?
N1 C15 C20 121.6(9) . . ?
C20 C15 C16 119.2(10) . . ?
C15 C16 H16 119.6 . . ?
C17 C16 C15 120.8(11) . . ?
C17 C16 H16 119.6 . . ?
C15 C20 H20 118.8 . . ?
C19 C20 C15 122.5(14) . . ?
C19 C20 H20 118.8 . . ?
C16 C17 C25 118.8(9) . . ?
C16 C17 C18 120.0(8) . . ?
C18 C17 C25 121.1(8) . . ?
C20 C19 C18 119.3(9) . . ?
C20 C19 C21 121.1(9) . . ?
C18 C19 C21 119.6(7) . . ?
C17 C25 C26 109.6(8) . . ?
C27 C25 C17 111.4(14) . . ?
C27 C25 C26 111.6(13) . . ?
C27 C25 C28 102.1(13) . . ?
C28 C25 C17 112.2(10) . . ?
C28 C25 C26 109.8(11) . . ?
C17 C18 C19 118.1(6) . . ?
O1 C18 C17 122.0(6) . . ?
O1 C18 C19 119.8(6) . . ?
C19 C21 C23 110.6(8) . . ?
C22 C21 C19 111.6(8) . . ?
C22 C21 C23 109.4(9) . . ?
C22 C21 C24 105.6(12) . . ?
C24 C21 C19 108.2(11) . . ?
C24 C21 C23 111.3(12) . . ?
C25 C26 H26A 109.5 . . ?
C25 C26 H26B 109.5 . . ?
C25 C26 H26C 109.5 . . ?
H26A C26 H26B 109.5 . . ?
H26A C26 H26C 109.5 . . ?
H26B C26 H26C 109.5 . . ?
C25 C27 H27A 109.2 . . ?
C25 C27 H27B 109.9 . . ?
C25 C27 H27C 109.4 . . ?
H27A C27 H27B 109.5 . . ?
H27A C27 H27C 109.5 . . ?
H27B C27 H27C 109.5 . . ?
C25 C28 H28A 108.9 . . ?
C25 C28 H28B 110.4 . . ?
C25 C28 H28C 109.1 . . ?
H28A C28 H28B 109.5 . . ?
H28A C28 H28C 109.5 . . ?
H28B C28 H28C 109.5 . . ?
C18 O1 H1 109.5 . . ?
C21 C23 H23A 109.4 . . ?
C21 C23 H23B 109.9 . . ?
C21 C23 H23C 109.0 . . ?
H23A C23 H23B 109.5 . . ?
H23A C23 H23C 109.5 . . ?
H23B C23 H23C 109.5 . . ?
C21 C22 H22A 109.5 . . ?
C21 C22 H22B 109.5 . . ?
C21 C22 H22C 109.5 . . ?
H22A C22 H22B 109.5 . . ?
H22A C22 H22C 109.5 . . ?
H22B C22 H22C 109.5 . . ?
C21 C24 H24A 109.5 . . ?
C21 C24 H24B 109.5 . . ?
C21 C24 H24C 109.5 . . ?
H24A C24 H24B 109.5 . . ?
H24A C24 H24C 109.5 . . ?
H24B C24 H24C 109.5 . . ?

loop_
_geom_torsion_atom_site_label_1
_geom_torsion_atom_site_label_2
_geom_torsion_atom_site_label_3
_geom_torsion_atom_site_label_4
_geom_torsion
_geom_torsion_site_symmetry_1
_geom_torsion_site_symmetry_2
_geom_torsion_site_symmetry_3
_geom_torsion_site_symmetry_4
_geom_torsion_publ_flag
N1 C15 C16 C17 -178.8(11) . . . . ?
N1 C15 C20 C19 179.9(14) . . . . ?
C6 C5 C4 O2 -176.5(14) . . . . ?
C6 C5 C4 C3 -4.3(17) . . . . ?
C7 C3 C4 O2 -4.8(14) . . . . ?
C7 C3 C4 C5 -176.7(9) . . . . ?
C8 C7 C3 C2 122.9(13) . . . . ?
C8 C7 C3 C4 -57.6(13) . . . . ?
C14 C11 C5 C6 122.3(19) . . . . ?
C14 C11 C5 C4 -64.0(17) . . . . ?
C10 C7 C3 C2 -1.9(16) . . . . ?
C10 C7 C3 C4 177.6(9) . . . . ?
C11 C5 C4 O2 9.4(13) . . . . ?
C11 C5 C4 C3 -178.4(9) . . . . ?
C9 C7 C3 C2 -119.9(13) . . . . ?
C9 C7 C3 C4 59.6(13) . . . . ?
C2 C3 C4 O2 174.7(11) . . . . ?
C2 C3 C4 C5 2.8(15) . . . . ?
C5 C6 C1 N1 177.7(14) . . . . ?
C5 C6 C1 C2 2(3) . . . . ?
C12 C11 C5 C6 -113.1(16) . . . . ?
C12 C11 C5 C4 60.6(13) . . . . ?
C1 N1 C1 C6 -28.9(18) 2_665 . . . ?
C1 N1 C1 C6 143.2(13) 3_565 . . . ?
C1 N1 C1 C2 -40.6(15) 3_565 . . . ?
C1 N1 C1 C2 147.3(10) 2_665 . . . ?
C1 C6 C5 C11 175.7(14) . . . . ?
C1 C6 C5 C4 2(3) . . . . ?
C1 C2 C3 C7 -179.5(12) . . . . ?
C1 C2 C3 C4 0.9(19) . . . . ?
C3 C2 C1 N1 -179.4(11) . . . . ?
C3 C2 C1 C6 -3(2) . . . . ?
C13 C11 C5 C6 3.9(19) . . . . ?
C13 C11 C5 C4 177.6(8) . . . . ?
C15 N1 C15 C16 38.7(15) 2_665 . . . ?
C15 N1 C15 C16 -143.7(10) 3_565 . . . ?
C15 N1 C15 C20 -144.6(12) 2_665 . . . ?
C15 N1 C15 C20 32.9(17) 3_565 . . . ?
C15 C16 C17 C25 178.4(12) . . . . ?
C15 C16 C17 C18 -1.9(19) . . . . ?
C15 C20 C19 C18 0(3) . . . . ?
C15 C20 C19 C21 -178.7(14) . . . . ?
C16 C15 C20 C19 -3(3) . . . . ?
C16 C17 C25 C26 121.3(13) . . . . ?
C16 C17 C25 C27 -114.7(15) . . . . ?
C16 C17 C25 C28 -0.9(17) . . . . ?
C16 C17 C18 C19 -1.6(13) . . . . ?
C16 C17 C18 O1 -176.8(11) . . . . ?
C20 C15 C16 C17 4(2) . . . . ?
C20 C19 C18 C17 2.6(16) . . . . ?
C20 C19 C18 O1 177.9(14) . . . . ?
C20 C19 C21 C23 117.8(15) . . . . ?
C20 C19 C21 C22 -4.3(17) . . . . ?
C20 C19 C21 C24 -120.1(18) . . . . ?
C25 C17 C18 C19 178.1(9) . . . . ?
C25 C17 C18 O1 2.9(14) . . . . ?
C18 C17 C25 C26 -58.4(14) . . . . ?
C18 C17 C25 C27 65.6(15) . . . . ?
C18 C17 C25 C28 179.4(9) . . . . ?
C18 C19 C21 C23 -60.9(11) . . . . ?
C18 C19 C21 C22 177.0(8) . . . . ?
C18 C19 C21 C24 61.2(14) . . . . ?
C21 C19 C18 C17 -178.8(8) . . . . ?
C21 C19 C18 O1 -3.4(12) . . . . ?

_smtbx_masks_special_details     ?
loop_
_smtbx_masks_void_nr
_smtbx_masks_void_average_x
_smtbx_masks_void_average_y
_smtbx_masks_void_average_z
_smtbx_masks_void_volume
_smtbx_masks_void_count_electrons
_smtbx_masks_void_content
1 0.000 0.000 0.350 327.4 94.9 ?
2 0.333 0.667 0.017 327.4 94.9 ?
3 0.667 0.333 0.684 327.4 94.9 ?

_smtbx_masks_void_probe_radius   1.2
_smtbx_masks_void_truncation_radius 1.2
_shelx_res_file                  
;
TITL exp_4250_auto_b.res in R3
    exp_4250_auto.res
    created by SHELXL-2018/3 at 12:44:56 on 28-May-2024
REM Old TITL exp_4250_auto_b.res in R3
REM SHELXT solution in R3: R1 0.313, Rweak 0.025, Alpha 0.097
REM <I/s> 0.000 for 0 systematic absences, Orientation as input
REM Flack x = 0.369 ( 0.171 ) from 918 Parsons' quotients
REM Formula found by SHELXT: C38 N19 O12
CELL 1.54184 15.8786 15.8786 17.1045 90 90 120
ZERR 3 0.0007 0.0007 0.0009 0 0 0
LATT -3
SYMM -Y,+X-Y,+Z
SYMM +Y-X,-X,+Z
SFAC C H N O
UNIT 126 189 3 9
SADI N1 C1 N1 C15
SIMU 0.01 0.02 2 N1 C1 C15 C6 C2 C16 C20 C5 C3 C17 C19 C11 C4 C7 C25 C18 =
 C21 C14 C12 C13 O2 C8 C10 C9 C26 C27 C28 O1 C23 C22 C24
SADI O2 C4 O1 C18
SADI 0.04 O2 C5 O1 C17
SADI 0.04 C12 C13 C27 C28
SADI 0.04 C14 C13 C26 C28
SADI 0.04 O2 C3 O1 C19
SIMU 0.01 0.02 2 C25 C27 C26 C28
SADI 0.04 C6 C2 C16 C20
DELU 0.01 0.02 C25 C27 C26 C28
SADI 0.04 C14 C12 C26 C27
SADI C11 C13 C25 C28
SADI C11 C12 C25 C27
SADI 0.04 C5 C13 C17 C28
SADI 0.04 C5 C12 C17 C27
SADI C2 C1 C20 C15
SADI C6 C5 C16 C17
SADI C6 C1 C16 C15
SADI C7 C8 C21 C23
SADI 0.04 N1 C6 N1 C16
SADI C2 C3 C20 C19
SADI 0.04 C6 C11 C16 C25
SADI 0.04 N1 C2 N1 C20
SADI 0.04 C6 C4 C16 C18
SADI 0.04 C8 C10 C23 C22
SADI 0.04 C7 C2 C21 C20
SADI 0.04 C8 C9 C23 C24
SADI 0.04 C2 C4 C20 C18
SADI C14 C11 C26 C25
SADI 0.04 C8 C3 C23 C19
SADI 0.04 C14 C5 C26 C17
SADI C7 C10 C21 C22
SADI C7 C9 C21 C24
SADI C7 C3 C21 C19
SADI C11 C5 C25 C17
SADI C5 C4 C17 C18
SADI C3 C4 C19 C18
SADI 0.04 C7 C4 C21 C18
SADI 0.04 C10 C9 C22 C24
SADI 0.04 C10 C3 C22 C19
SADI 0.04 C11 C4 C25 C18
SADI 0.04 C9 C3 C24 C19
SADI 0.04 C5 C1 C17 C15
SADI 0.04 C5 C3 C17 C19
SADI 0.04 C1 C3 C15 C19

L.S. 99
PLAN  10
TEMP -101
CONF
LIST 6
MORE -1
BOND $H
fmap 2
acta
ABIN
SHEL 999 0.837
OMIT -3 2 -2
OMIT -3 2 1
OMIT -3 3 0
OMIT -3 4 -1
OMIT -1 1 -2
OMIT -1 1 1
OMIT -1 2 -3
OMIT -1 2 0
OMIT -1 2 3
OMIT -1 3 -1
OMIT -1 3 2
OMIT 0 0 3
OMIT 0 1 2
OMIT 0 3 0
OMIT 1 1 0
OMIT 1 1 3
OMIT 1 2 -1
OMIT 1 3 1
OMIT 2 2 0
REM <olex2.extras>
REM <HklSrc "%.\\exp_4250_auto.hkl">
REM </olex2.extras>

WGHT    0.177400
FVAR       0.27802   0.47251
N1    3    0.333333    0.666667    0.514872    10.33333    0.05433    0.05433 =
         0.05018    0.00000    0.00000    0.02717
PART 1
C6    1    0.492009    0.802109    0.471381    21.00000    0.06478    0.06934 =
         0.04592    0.00179    0.00283    0.03138
AFIX  43
H6    2    0.459538    0.830176    0.444699    21.00000   -1.20000
AFIX   0
C7    1    0.628480    0.661290    0.600308    21.00000    0.06697    0.06912 =
         0.05238   -0.01017   -0.01054    0.03597
C8    1    0.692239    0.638974    0.542839    21.00000    0.03969    0.05690 =
         0.05597   -0.01452   -0.00393    0.03089
AFIX 137
H8A   2    0.652037    0.574586    0.519433    21.00000   -1.50000
H8B   2    0.746075    0.640152    0.571794    21.00000   -1.50000
H8C   2    0.718319    0.688284    0.501494    21.00000   -1.50000
AFIX   0
C14   1    0.728145    1.022619    0.484423    21.00000    0.09763    0.06310 =
         0.08042   -0.00778    0.00555    0.02948
AFIX 137
H14A  2    0.758457    0.995775    0.518608    21.00000   -1.50000
H14B  2    0.691810    1.045032    0.516206    21.00000   -1.50000
H14C  2    0.778668    1.077461    0.454779    21.00000   -1.50000
AFIX   0
O2    4    0.731467    0.845391   10.513910    21.00000    0.04079    0.07872 =
         0.08649    0.01382   -0.00561    0.01928
AFIX 147
H2    2    0.753629    0.880175    0.473783    21.00000   -1.50000
AFIX   0
C10   1    0.558956    0.567801    0.646909    21.00000    0.10541    0.05578 =
         0.08230   -0.00113   -0.00854   -0.00554
AFIX 137
H10A  2    0.597290    0.545666    0.676284    21.00000   -1.50000
H10B  2    0.515690    0.516737    0.610491    21.00000   -1.50000
H10C  2    0.520080    0.582091    0.683317    21.00000   -1.50000
AFIX   0
C11   1    0.654914    0.939660    0.424647    21.00000    0.06156    0.05746 =
         0.05900    0.01277   -0.00157    0.02595
C9    1    0.697842    0.733025    0.663432    21.00000    0.09798    0.06072 =
         0.04318   -0.00049   -0.00489    0.03963
AFIX 137
H9A   2    0.748144    0.792246    0.637998    21.00000   -1.50000
H9B   2    0.728527    0.702282    0.692479    21.00000   -1.50000
H9C   2    0.660534    0.749722    0.699572    21.00000   -1.50000
AFIX   0
C2    1    0.480789    0.668377    0.554441    21.00000    0.06606    0.06060 =
         0.05777   -0.00007   -0.00796    0.04096
AFIX  43
H2A   2    0.441192    0.610274    0.582847    21.00000   -1.20000
AFIX   0
C5    1    0.591371    0.847848    0.470766    21.00000    0.05926    0.06158 =
         0.05408   -0.00367   -0.00514    0.02908
C12   1    0.707271    0.925226    0.360815    21.00000    0.08581    0.07349 =
         0.07202    0.00263    0.01369    0.04890
AFIX 137
H12A  2    0.744567    0.896118    0.381265    21.00000   -1.50000
H12B  2    0.751716    0.988043    0.336613    21.00000   -1.50000
H12C  2    0.660717    0.881815    0.321667    21.00000   -1.50000
AFIX   0
C1    1    0.437848    0.713494    0.511517    21.00000    0.05358    0.06430 =
         0.05361   -0.00650   -0.00562    0.02758
C3    1    0.581065    0.709699    0.554662    21.00000    0.06367    0.07119 =
         0.04298   -0.00594   -0.00504    0.03895
C4    1    0.635645    0.797997    0.511413    21.00000    0.05592    0.06977 =
         0.05314   -0.00406   -0.00740    0.02954
C13   1    0.598003    0.981244    0.382604    21.00000    0.09175    0.06822 =
         0.05850   -0.01235   -0.01804    0.05540
AFIX 137
H13A  2    0.643090    1.038423    0.352027    21.00000   -1.50000
H13B  2    0.564954    1.000031    0.421362    21.00000   -1.50000
H13C  2    0.549709    0.931770    0.347641    21.00000   -1.50000
AFIX   0
PART 2
C15   1    0.389816    0.767280    0.513851   -21.00000    0.05613    0.06725 =
         0.05874   -0.00729    0.00130    0.03582
C16   1    0.358717    0.824058    0.558077   -21.00000    0.04857    0.07687 =
         0.06129   -0.00683    0.00839    0.03487
AFIX  43
H16   2    0.300737    0.792118    0.588152   -21.00000   -1.20000
AFIX   0
C20   1    0.479521    0.815142    0.473846   -21.00000    0.06720    0.07070 =
         0.04979   -0.00437    0.00826    0.03276
AFIX  43
H20   2    0.501365    0.777093    0.447207   -21.00000   -1.20000
AFIX   0
C17   1    0.412284    0.924526    0.557261   -21.00000    0.05372    0.06988 =
         0.05719   -0.00886   -0.00154    0.03644
C19   1    0.536208    0.914280    0.471986   -21.00000    0.05827    0.06333 =
         0.05910   -0.00424    0.00424    0.03692
C25   1    0.375420    0.980994    0.602852   -21.00000    0.05781    0.08277 =
         0.09678   -0.03604   -0.01287    0.04030
C18   1    0.503198    0.974270    0.513080   -21.00000    0.06038    0.05718 =
         0.06083   -0.00321    0.00216    0.03202
C21   1    0.632472    0.964020    0.426334   -21.00000    0.05243    0.06605 =
         0.06170    0.00691    0.00858    0.03435
C26   1    0.456350    1.049698    0.667033   -21.00000    0.07184    0.06147 =
         0.06573   -0.02951    0.00439    0.02247
AFIX 137
H26A  2    0.519895    1.086696    0.641553   -21.00000   -1.50000
H26B  2    0.460057    1.009010    0.708435   -21.00000   -1.50000
H26C  2    0.437867    1.094790    0.689787   -21.00000   -1.50000
AFIX   0
C27   1    0.349570    1.037588    0.551143   -21.00000    0.12806    0.17719 =
         0.10153    0.01820   -0.03992    0.03106
AFIX   3
H27A  2    0.292030    0.993179    0.520593   -21.00000   -1.50000
H27B  2    0.403730    1.076829    0.515643   -21.00000   -1.50000
H27C  2    0.335080    1.080468    0.582463   -21.00000   -1.50000
AFIX   0
C28   1    0.280053    0.915171    0.643189   -21.00000    0.08869    0.09570 =
         0.11523   -0.03222    0.02022    0.05151
AFIX   3
H28A  2    0.290373    0.876301    0.682469   -21.00000   -1.50000
H28B  2    0.231413    0.871841    0.605229   -21.00000   -1.50000
H28C  2    0.257003    0.955051    0.668929   -21.00000   -1.50000
AFIX   0
O1    4    0.557197    1.067055    0.513653   -21.00000    0.08173    0.08992 =
         0.08114   -0.00599    0.01277    0.04152
AFIX 147
H1    2    0.585455    1.085862    0.470331   -21.00000   -1.50000
AFIX   0
C23   1    0.628359    1.028387    0.359993   -21.00000    0.07159    0.06035 =
         0.07739    0.02970    0.01394    0.02279
AFIX   3
H23A  2    0.616089    1.077977    0.382583   -21.00000   -1.50000
H23B  2    0.690189    1.060087    0.331523   -21.00000   -1.50000
H23C  2    0.575529    0.987357    0.324023   -21.00000   -1.50000
AFIX   0
C22   1    0.656138    0.890823    0.392097   -21.00000    0.04701    0.07847 =
         0.07291   -0.02273    0.00919    0.02325
AFIX 137
H22A  2    0.618040    0.863168    0.344340   -21.00000   -1.50000
H22B  2    0.640142    0.838764    0.430100   -21.00000   -1.50000
H22C  2    0.725619    0.922945    0.379590   -21.00000   -1.50000
AFIX   0
C24   1    0.714845    1.024454    0.484068   -21.00000    0.05008    0.07879 =
         0.06760    0.00800   -0.00190    0.02793
AFIX 137
H24A  2    0.701019    0.990351    0.534288   -21.00000   -1.50000
H24B  2    0.719787    1.087953    0.491634   -21.00000   -1.50000
H24C  2    0.776368    1.033678    0.463177   -21.00000   -1.50000
AFIX   0
HKLF 4


REM  exp_4250_auto_b.res in R3
REM wR2 = 0.2338, GooF = S = 1.021, Restrained GooF = 1.011 for all data
REM R1 = 0.0732 for 2082 Fo > 4sig(Fo) and 0.0873 for all 2901 data
REM 285 parameters refined using 366 restraints

END

WGHT      0.1775      0.0000

REM Highest difference peak  0.309,  deepest hole -0.144,  1-sigma level  0.047
Q1    1   0.5302  0.8472  0.3940  11.00000  0.05    0.27
Q2    1   0.3528  0.8621  0.6360  11.00000  0.05    0.27
Q3    1   0.8294  0.8994  0.5221  11.00000  0.05    0.20
Q4    1   0.5982  1.1624  0.5065  11.00000  0.05    0.20
Q5    1   0.3869  0.7032  0.4482  11.00000  0.05    0.20
Q6    1   0.3489  0.7213  0.5781  11.00000  0.05    0.19
Q7    1   0.3733  0.9748  0.5413  11.00000  0.05    0.14
Q8    1   0.7946  1.0058  0.5920  11.00000  0.05    0.13
Q9    1   0.6342  0.9399  0.4815  11.00000  0.05    0.13
Q10   1   0.6698  0.5422  0.4394  11.00000  0.05    0.12
;
_shelx_res_checksum              4697
_shelx_fab_file                  
;
0 0 3 -80.5795 -17.5260
0 0 6 -13.9939 -5.8059
0 0 9 2.7527 -0.8704
0 0 12 -2.4518 -0.0344
0 0 15 0.8396 1.2360
0 0 18 -0.7305 1.1789
0 0 21 -0.0453 -0.2350
0 1 -19 -0.5992 -0.0644
0 1 -16 -0.7922 0.1754
0 1 -13 4.6384 1.6291
0 1 -10 2.1945 0.6269
0 1 -7 -17.8731 1.4207
0 1 -4 -5.8272 -2.8315
0 1 -1 -34.3161 -36.7425
0 1 2 44.9985 113.2897
0 1 5 -3.1642 9.5647
0 1 8 5.6578 -18.6803
0 1 11 0.5033 -0.6438
0 1 14 -1.0125 1.2553
0 1 17 0.1238 0.5356
0 1 20 -1.1028 -0.0165
0 2 -20 -1.0979 -0.4595
0 2 -17 -0.0708 -0.5489
0 2 -14 0.7206 0.2009
0 2 -11 1.1532 1.9107
0 2 -8 5.5666 16.3108
0 2 -5 -0.0636 -15.7140
0 2 -2 32.3788 -87.5873
0 2 1 -32.2117 35.3869
0 2 4 -1.1136 -0.5621
0 2 7 -14.0243 -0.9529
0 2 10 1.6993 -0.8822
0 2 13 5.9442 -0.1553
0 2 16 -0.3311 0.1262
0 2 19 -0.7393 0.1353
0 3 -18 0.6382 -1.3087
0 3 -15 1.0653 -3.4728
0 3 -12 -3.2304 5.1824
0 3 -9 2.0985 -1.0358
0 3 -6 -9.5729 6.3288
0 3 -3 -18.9113 6.9775
0 3 0 111.7424 7.4611
0 3 3 -15.1099 -7.2678
0 3 6 -9.2490 -8.3142
0 3 9 0.9707 2.9147
0 3 12 -1.2015 -3.7867
0 3 15 0.5383 2.4871
0 3 18 0.1061 1.6537
0 4 -19 -0.3535 0.1916
0 4 -16 1.0331 -0.1199
0 4 -13 6.9296 0.0434
0 4 -10 -1.2377 0.6858
0 4 -7 -4.7565 -1.9075
0 4 -4 2.0727 2.0759
0 4 -1 -5.2841 -11.6879
0 4 2 2.3507 12.4132
0 4 5 -0.3282 19.3998
0 4 8 5.5653 -12.4746
0 4 11 0.7142 -1.1220
0 4 14 0.8855 -0.7636
0 4 17 0.7710 0.2389
0 4 20 -0.2762 0.7995
0 5 -20 -0.0719 -0.1184
0 5 -17 -0.2741 0.5663
0 5 -14 1.1716 1.1792
0 5 -11 2.2002 2.5774
0 5 -8 0.6302 5.5572
0 5 -5 -0.6617 -12.1506
0 5 -2 2.1328 -0.8204
0 5 1 1.4803 -7.2598
0 5 4 0.7019 -2.1342
0 5 7 -3.5843 0.6301
0 5 10 2.6378 0.3772
0 5 13 1.4650 0.9023
0 5 16 0.1847 0.2218
0 5 19 0.2237 0.0308
0 6 -18 -0.2286 -0.7177
0 6 -15 -0.3628 0.2795
0 6 -12 -2.1358 3.1628
0 6 -9 1.0154 0.1436
0 6 -6 0.7933 2.4567
0 6 -3 11.2425 -3.4901
0 6 0 -0.3423 1.1026
0 6 3 13.3629 6.0539
0 6 6 -2.7507 -1.9217
0 6 9 1.7981 -1.0291
0 6 12 -0.2047 -0.6263
0 6 15 -0.1472 -1.5988
0 6 18 0.2877 -0.0580
0 7 -19 0.5503 0.8023
0 7 -16 0.8506 -0.4365
0 7 -13 2.0396 0.0404
0 7 -10 -4.5019 -0.0027
0 7 -7 -0.0289 -0.2615
0 7 -4 1.5458 -0.2970
0 7 -1 3.1362 5.1010
0 7 2 3.0111 -0.2659
0 7 5 -0.9531 4.5985
0 7 8 -0.9732 -0.9961
0 7 11 0.4831 -0.8354
0 7 14 -0.2067 0.7127
0 7 17 0.3861 0.1392
0 8 -17 0.2015 0.6954
0 8 -14 0.7488 0.9470
0 8 -11 1.0156 3.7462
0 8 -8 -3.0914 -5.7707
0 8 -5 -1.8001 0.5099
0 8 -2 3.0806 -1.3013
0 8 1 -0.9709 -3.4951
0 8 4 0.1048 1.4882
0 8 7 0.4137 -0.4318
0 8 10 1.0757 0.2510
0 8 13 -0.6000 -0.3535
0 8 16 0.7326 -0.3562
0 9 -18 0.2677 0.0806
0 9 -15 -0.4229 1.2794
0 9 -12 -0.2255 0.5525
0 9 -9 -3.6130 1.6589
0 9 -6 5.0414 -3.8951
0 9 -3 -0.8993 -1.1031
0 9 0 1.6710 2.0694
0 9 3 3.3890 1.1112
0 9 6 3.0919 0.3082
0 9 9 -0.0824 -2.1703
0 9 12 0.8183 1.8306
0 9 15 0.0870 -1.0894
0 9 18 0.0917 0.2529
0 10 -16 0.8120 -0.1453
0 10 -13 -0.0839 -0.3695
0 10 -10 1.1159 0.0263
0 10 -7 0.9029 -0.7022
0 10 -4 2.3826 0.4232
0 10 -1 -2.1466 -2.7339
0 10 2 1.8728 3.2106
0 10 5 -1.5453 -4.9977
0 10 8 0.1782 2.3645
0 10 11 0.3711 -0.0949
0 10 14 -0.1103 -0.0208
0 10 17 0.0870 -0.2582
0 11 -14 0.1790 0.4159
0 11 -11 1.1784 0.5893
0 11 -8 1.5771 0.8458
0 11 -5 -0.0812 1.8803
0 11 -2 -0.1290 1.4638
0 11 1 2.2128 -1.8610
0 11 4 0.0137 0.1480
0 11 7 3.3300 -1.7496
0 11 10 1.2872 -0.2049
0 11 13 -1.0498 -0.3437
0 11 16 0.3896 0.1576
0 12 -15 -0.0490 0.7117
0 12 -12 -0.6494 0.3204
0 12 -9 -0.4357 0.4099
0 12 -6 -0.3711 0.3441
0 12 -3 1.2001 -1.4498
0 12 0 -0.0796 -0.3739
0 12 3 -0.9374 -0.8064
0 12 6 0.6981 -1.5574
0 12 9 -0.3157 -0.1909
0 12 12 0.7756 0.7419
0 12 15 -0.3780 -0.3060
0 13 -13 -0.3630 0.4012
0 13 -10 -0.5637 -0.2377
0 13 -7 0.2393 0.1952
0 13 -4 -1.0691 -0.1618
0 13 -1 1.1627 1.8904
0 13 2 -0.2234 -0.9896
0 13 5 -0.8718 0.0538
0 13 8 0.4592 -0.1158
0 13 11 0.0118 0.3443
0 14 -11 -0.5277 0.0902
0 14 -8 -0.1486 0.1615
0 14 -5 0.5962 -0.0953
0 14 -2 1.5924 -0.0976
0 14 1 -0.7101 0.2309
0 14 4 0.0572 -0.2996
0 14 7 -1.3914 -0.4032
0 14 10 1.1457 -0.4088
0 15 -9 0.6143 -0.1588
0 15 -6 -0.6313 0.0290
0 15 -3 1.1127 -0.4220
0 15 0 0.4461 0.8817
0 15 3 0.0805 0.2873
0 15 6 1.1013 0.8177
0 15 9 0.3306 -0.1566
0 16 -7 -0.6244 0.3185
0 16 -4 -0.3447 -0.5756
0 16 -1 0.4599 -0.1648
0 16 2 -0.7143 -0.3130
0 16 5 -0.1366 0.3021
0 17 -2 -0.4087 0.5985
0 17 1 0.3900 -0.3228
1 1 -21 -0.0591 0.4555
1 1 -18 -0.1445 -1.3856
1 1 -15 0.8961 -2.6007
1 1 -12 -2.1384 2.0036
1 1 -9 1.7570 -0.0326
1 1 -6 -12.9484 6.0319
1 1 -3 -52.9388 13.8192
1 1 0 176.6872 2.2253
1 1 3 -55.7177 -15.7957
1 1 6 -12.1979 -7.1315
1 1 9 2.0710 0.9491
1 1 12 -2.4990 -3.1501
1 1 15 0.9865 2.6049
1 1 18 -0.2253 1.7195
1 1 21 -0.0722 -0.4801
1 2 -19 -0.5519 -0.0300
1 2 -16 -0.0135 0.4680
1 2 -13 6.6005 0.3654
1 2 -10 2.4087 0.5101
1 2 -7 -15.3017 -1.2295
1 2 -4 4.5614 4.2790
1 2 -1 -18.2144 -26.6003
1 2 2 17.9704 62.8876
1 2 5 -0.4184 13.6655
1 2 8 6.4588 -11.8367
1 2 11 1.7171 -2.3575
1 2 14 1.7740 -0.9082
1 2 17 0.2128 0.2562
1 2 20 -1.1241 0.5138
1 3 -20 -0.2503 -0.7383
1 3 -17 -0.0838 -0.3864
1 3 -14 1.4086 1.3050
1 3 -11 0.6859 1.8699
1 3 -8 4.1297 14.9386
1 3 -5 2.1594 -26.2033
1 3 -2 10.7197 -21.4948
1 3 1 -16.2949 12.4194
1 3 4 -3.3583 -0.1837
1 3 7 -2.8279 -0.1753
1 3 10 -0.7824 -1.0627
1 3 13 6.5024 1.7769
1 3 16 0.6201 1.1449
1 3 19 -0.4578 0.2833
1 4 -18 0.7035 -0.9547
1 4 -15 -0.0017 -0.9963
1 4 -12 -2.6086 3.9655
1 4 -9 2.2734 -2.6873
1 4 -6 -5.0757 5.5200
1 4 -3 11.4549 -2.6559
1 4 0 27.7040 9.7032
1 4 3 15.1078 1.7151
1 4 6 -4.6189 -6.9303
1 4 9 1.8126 2.6525
1 4 12 -1.5495 -3.7927
1 4 15 0.3848 0.7154
1 4 18 0.4244 0.6461
1 5 -19 0.0117 0.5826
1 5 -16 0.9990 -0.0105
1 5 -13 2.4714 0.4416
1 5 -10 -1.4525 0.1342
1 5 -7 -1.4534 -1.9366
1 5 -4 4.9687 2.6538
1 5 -1 -1.7575 -3.5503
1 5 2 1.2541 5.6834
1 5 5 0.4051 8.2289
1 5 8 2.1023 -5.3978
1 5 11 1.2853 -1.7016
1 5 14 0.5915 -0.3381
1 5 17 0.3706 -0.3650
1 5 20 -0.0698 0.6158
1 6 -17 0.1551 1.1533
1 6 -14 0.6217 0.6793
1 6 -11 0.4190 2.4024
1 6 -8 -1.2993 0.4776
1 6 -5 -2.2465 -6.6637
1 6 -2 -1.7590 1.8811
1 6 1 7.7774 -12.0686
1 6 4 -1.0489 0.6215
1 6 7 -0.6078 -0.6487
1 6 10 -0.3751 1.2487
1 6 13 0.3926 -0.0594
1 6 16 0.4660 0.1615
1 6 19 0.5015 -0.2909
1 7 -18 -0.0679 -0.4566
1 7 -15 -0.7679 0.7873
1 7 -12 -0.1324 1.9687
1 7 -9 -1.8432 1.6371
1 7 -6 4.1979 -2.9132
1 7 -3 4.5432 -1.6368
1 7 0 -1.2626 -0.1546
1 7 3 5.7388 1.2766
1 7 6 2.0552 1.0999
1 7 9 -0.4643 -3.0316
1 7 12 0.4035 0.3099
1 7 15 0.3921 -1.6458
1 7 18 0.3639 0.5172
1 8 -16 1.0492 -0.2720
1 8 -13 0.8197 -0.6760
1 8 -10 -1.8865 0.6554
1 8 -7 -0.2166 -0.9333
1 8 -4 4.2836 0.9844
1 8 -1 2.3915 3.9808
1 8 2 0.8977 0.1662
1 8 5 -0.6143 -3.2266
1 8 8 -1.5852 4.7462
1 8 11 1.2705 -1.0229
1 8 14 -0.5873 0.0400
1 8 17 0.5689 0.1905
1 9 -17 0.3904 0.2842
1 9 -14 0.0310 0.3171
1 9 -11 0.5651 2.2853
1 9 -8 -0.4055 -3.2380
1 9 -5 -0.8055 2.6831
1 9 -2 1.8485 -0.5439
1 9 1 -0.5904 -1.1838
1 9 4 -2.3345 0.7923
1 9 7 3.2373 -1.4292
1 9 10 0.7530 0.0377
1 9 13 -0.6090 -0.2698
1 9 16 0.9394 0.0532
1 10 -15 -0.2811 1.6603
1 10 -12 -0.0105 -0.7186
1 10 -9 -2.4815 -0.0503
1 10 -6 2.3522 -0.4740
1 10 -3 -1.6169 0.4506
1 10 0 5.0442 -0.6819
1 10 3 -2.4561 0.0603
1 10 6 2.3431 -0.6483
1 10 9 -0.0235 -0.2208
1 10 12 0.5815 1.4973
1 10 15 -0.0252 -0.8033
1 11 -13 -0.8107 -0.2174
1 11 -10 1.2666 -0.0397
1 11 -7 0.3501 -0.1284
1 11 -4 -0.5785 0.4002
1 11 -1 -0.6827 -1.4612
1 11 2 1.0109 3.2846
1 11 5 -1.2573 -2.1336
1 11 8 1.3927 0.2915
1 11 11 0.2400 -0.7240
1 11 14 0.3395 -0.2582
1 12 -14 0.5688 0.1804
1 12 -11 0.1160 -0.3982
1 12 -8 0.4486 0.3728
1 12 -5 0.6118 -0.2146
1 12 -2 0.2960 -0.4063
1 12 1 -0.0916 -0.4072
1 12 4 0.8747 -0.4673
1 12 7 0.1424 -0.9852
1 12 10 1.1291 -0.6398
1 12 13 -0.7637 -0.3310
1 13 -12 -0.2075 0.5171
1 13 -9 0.2239 -0.1403
1 13 -6 -0.5753 -0.4174
1 13 -3 1.6867 -1.0333
1 13 0 -0.8309 -0.0328
1 13 3 0.4847 -0.5052
1 13 6 1.0944 0.2015
1 13 9 -0.4572 -1.0090
1 13 12 0.4214 0.0612
1 14 -10 -0.1352 -0.4256
1 14 -7 -0.0297 0.2539
1 14 -4 -0.3103 -0.4805
1 14 -1 0.5023 2.1147
1 14 2 -0.0540 -0.6451
1 14 5 -0.1874 -0.5523
1 14 8 0.3252 -0.2021
1 14 11 0.0481 0.6922
1 15 -8 0.5661 0.4071
1 15 -5 -0.0045 -0.6717
1 15 -2 0.8285 -0.0021
1 15 1 -0.5486 1.0612
1 15 4 0.2853 -0.6638
1 15 7 -1.2324 -0.2727
1 16 -3 1.3511 -0.2415
1 16 0 0.0660 0.4257
1 16 3 -0.1557 0.3684
2 1 -20 -0.6196 -0.7479
2 1 -17 0.2339 -0.6255
2 1 -14 0.2452 0.0465
2 1 -11 0.5011 1.9793
2 1 -8 6.6170 17.4762
2 1 -5 0.0616 -24.1138
2 1 -2 19.2427 -51.5256
2 1 1 -21.8325 26.3606
2 1 4 -4.1616 0.5217
2 1 7 -8.1452 -0.4945
2 1 10 -1.7352 -0.8686
2 1 13 7.7751 0.1631
2 1 16 0.8338 0.8470
2 1 19 -0.5831 0.3708
2 2 -18 0.5653 -1.0331
2 2 -15 0.2455 -2.3577
2 2 -12 -1.5674 3.2129
2 2 -9 1.2390 -1.8715
2 2 -6 -8.8278 5.1690
2 2 -3 -0.6349 0.0791
2 2 0 80.4608 8.3543
2 2 3 -7.3438 -6.9959
2 2 6 -6.1125 -8.4947
2 2 9 1.6110 3.0145
2 2 12 -2.9499 -6.7688
2 2 15 0.8252 3.2912
2 2 18 0.4438 1.5862
2 3 -19 -0.6351 0.2294
2 3 -16 0.8608 0.7090
2 3 -13 3.0544 0.0751
2 3 -10 2.4762 0.7861
2 3 -7 -8.3372 -3.8014
2 3 -4 13.4853 9.2741
2 3 -1 -6.0108 -10.0860
2 3 2 1.7608 17.3534
2 3 5 1.1107 8.2699
2 3 8 3.0956 -4.6973
2 3 11 3.9368 -3.1845
2 3 14 2.2805 -1.6434
2 3 17 -0.3831 -0.3830
2 3 20 -0.3405 0.4622
2 4 -20 0.0970 -0.0633
2 4 -17 0.2330 0.2659
2 4 -14 1.3666 1.3560
2 4 -11 -1.1114 -0.2245
2 4 -8 1.7639 10.0150
2 4 -5 0.2029 -18.1503
2 4 -2 -2.4710 15.8381
2 4 1 6.9574 -17.2511
2 4 4 -5.7400 3.0149
2 4 7 1.7760 0.0846
2 4 10 -2.4932 -0.1622
2 4 13 5.0207 1.5572
2 4 16 0.2208 1.0900
2 4 19 0.0146 -0.3579
2 5 -18 0.1585 -0.9850
2 5 -15 -1.0060 0.7759
2 5 -12 -1.5120 3.0271
2 5 -9 1.3528 -2.2370
2 5 -6 -0.7004 2.5545
2 5 -3 10.1641 -1.5157
2 5 0 -6.7466 0.5499
2 5 3 14.2801 2.1204
2 5 6 -0.3477 -0.8027
2 5 9 0.3716 -0.0254
2 5 12 -1.0045 -2.3279
2 5 15 0.2180 -0.3676
2 5 18 0.7211 0.2777
2 6 -19 0.3336 0.3106
2 6 -16 1.0623 -0.3297
2 6 -13 1.1209 -0.8609
2 6 -10 -2.4731 0.2243
2 6 -7 -1.6728 -0.5562
2 6 -4 2.7856 2.1598
2 6 -1 3.0828 3.2405
2 6 2 -0.3680 1.5731
2 6 5 0.6013 0.0449
2 6 8 -0.0129 3.2212
2 6 11 1.4640 -2.7645
2 6 14 0.3347 -0.0338
2 6 17 0.1380 -0.1326
2 7 -17 0.0286 0.6642
2 7 -14 0.0338 0.4074
2 7 -11 0.7477 3.0565
2 7 -8 -2.4436 -3.5293
2 7 -5 -1.3236 -1.3746
2 7 -2 -0.5116 -4.8369
2 7 1 0.1392 -0.9827
2 7 4 -0.0133 -0.7428
2 7 7 2.6560 -1.7210
2 7 10 -1.7392 0.3302
2 7 13 -0.1325 -0.1743
2 7 16 1.2122 0.1894
2 8 -15 -0.4033 1.0746
2 8 -12 0.9738 -0.2754
2 8 -9 -2.8852 0.4706
2 8 -6 4.8828 -4.0237
2 8 -3 -0.7412 1.0366
2 8 0 3.9837 -0.2357
2 8 3 -0.2021 0.4081
2 8 6 3.8213 1.8404
2 8 9 -0.5979 -2.0492
2 8 12 0.3219 0.9659
2 8 15 0.8088 -1.2700
2 9 -16 0.6723 -0.3954
2 9 -13 -0.1175 -0.4759
2 9 -10 1.2055 0.1752
2 9 -7 2.1993 -0.2534
2 9 -4 3.0674 0.6914
2 9 -1 -2.0079 -1.1483
2 9 2 2.0353 4.0014
2 9 5 -0.5148 -6.0319
2 9 8 0.0765 1.9938
2 9 11 1.2305 -1.2589
2 9 14 -0.2257 -0.5651
2 9 17 0.4284 0.0081
2 10 -14 0.2641 0.1222
2 10 -11 0.1707 0.0438
2 10 -8 1.5972 -0.3213
2 10 -5 -0.6009 2.1945
2 10 -2 -0.7855 -0.7958
2 10 1 0.8247 0.1241
2 10 4 -1.0122 -0.3542
2 10 7 1.3912 -1.3578
2 10 10 0.6252 -0.4595
2 10 13 -0.2217 -0.2031
2 10 16 0.0869 -0.0584
2 11 -15 -0.2398 0.6176
2 11 -12 -0.1607 0.3610
2 11 -9 -0.3686 -0.4327
2 11 -6 0.4355 0.2735
2 11 -3 0.7825 -0.6836
2 11 0 1.5157 -1.2812
2 11 3 -1.7682 -1.3766
2 11 6 0.4827 -1.0314
2 11 9 -1.1722 -0.1725
2 11 12 0.4747 0.3758
2 11 15 -0.0971 0.0817
2 12 -13 -0.2559 -0.2102
2 12 -10 -0.2640 0.1370
2 12 -7 -0.0105 0.0146
2 12 -4 -0.6991 0.3154
2 12 -1 0.7256 2.8432
2 12 2 0.4120 0.0747
2 12 5 -0.4105 -0.5053
2 12 8 0.4750 0.4259
2 12 11 -0.3450 0.0657
2 13 -11 0.1981 0.1475
2 13 -8 -0.0090 -0.1258
2 13 -5 0.9120 -1.2132
2 13 -2 1.5249 -0.8651
2 13 1 -1.3772 -0.0042
2 13 4 0.3254 0.0391
2 13 7 -1.0760 -0.4713
2 13 10 0.5460 -0.5089
2 14 -9 0.1033 0.4473
2 14 -6 -0.4418 0.2637
2 14 -3 1.2204 -0.2894
2 14 0 1.0570 -0.0506
2 14 3 -0.5990 0.2353
2 14 6 1.1787 1.2097
2 14 9 0.1781 0.1493
2 15 -7 -0.5028 0.2660
2 15 -4 -0.0963 -0.3983
2 15 -1 0.1258 0.2430
2 15 2 0.4857 -0.0052
2 15 5 0.0779 -0.0426
2 16 1 0.1758 -0.7260
3 1 -19 -0.6700 0.0842
3 1 -16 0.0262 0.4376
3 1 -13 4.2833 -1.1616
3 1 -10 3.9085 1.0080
3 1 -7 -10.5564 -1.8858
3 1 -4 9.1605 7.5774
3 1 -1 -14.8489 -16.5522
3 1 2 10.2646 35.7227
3 1 5 1.5904 13.0172
3 1 8 2.9951 -7.3425
3 1 11 3.6206 -3.2087
3 1 14 2.7775 -2.1013
3 1 17 -0.5545 0.0864
3 1 20 -0.6699 0.4738
3 2 -20 0.2098 -0.5705
3 2 -17 0.4129 -0.7404
3 2 -14 0.9369 0.9714
3 2 -11 -0.8618 -0.3745
3 2 -8 3.4420 15.2736
3 2 -5 0.6949 -26.2402
3 2 -2 1.5356 12.2791
3 2 1 -3.2641 -2.3075
3 2 4 -6.0730 2.9840
3 2 7 2.2840 0.7912
3 2 10 -4.6255 -1.6894
3 2 13 8.4570 1.9064
3 2 16 0.9891 1.2423
3 2 19 -0.5827 -0.3288
3 3 -18 0.3040 -0.8744
3 3 -15 -1.0103 0.3821
3 3 -12 -1.6365 3.4807
3 3 -9 2.3141 -3.9244
3 3 -6 -3.3454 3.1613
3 3 -3 15.5318 -5.5978
3 3 0 -1.6624 4.8601
3 3 3 17.7086 2.0559
3 3 6 -0.5686 -3.5869
3 3 9 0.7519 0.9781
3 3 12 -2.6345 -5.2337
3 3 15 0.0239 2.1633
3 3 18 0.5326 0.2897
3 4 -19 -0.4059 0.0116
3 4 -16 1.5139 -0.1774
3 4 -13 -0.4439 -0.3001
3 4 -10 -0.6271 0.1398
3 4 -7 -1.7069 -1.6972
3 4 -4 8.8952 6.9833
3 4 -1 -3.9446 -2.1258
3 4 2 1.0604 1.9613
3 4 5 1.1662 1.0298
3 4 8 0.4677 0.3142
3 4 11 3.8292 -4.4865
3 4 14 1.0455 -0.1021
3 4 17 -0.9699 -0.5716
3 5 -17 -0.0197 0.5347
3 5 -14 0.8727 1.2984
3 5 -11 -0.0715 0.4432
3 5 -8 0.1506 2.4278
3 5 -5 -0.4796 -5.2109
3 5 -2 -5.1863 3.3611
3 5 1 8.1686 -11.8592
3 5 4 -0.0446 0.5681
3 5 7 2.7633 -1.7896
3 5 10 -3.6135 0.2492
3 5 13 2.7298 0.4204
3 5 16 0.1911 0.3672
3 5 19 -0.1738 -0.5200
3 6 -18 0.0770 0.1447
3 6 -15 -0.6261 0.2651
3 6 -12 0.1191 1.0619
3 6 -9 -0.5650 0.6033
3 6 -6 2.0637 -2.1997
3 6 -3 1.4728 1.2112
3 6 0 -1.1465 -1.5762
3 6 3 3.9356 -0.5000
3 6 6 2.5288 1.8846
3 6 9 -1.5858 -1.0103
3 6 12 -0.0359 -0.9259
3 6 15 0.5828 -0.4736
3 6 18 0.4800 0.9262
3 7 -16 0.7078 -0.3983
3 7 -13 1.2787 -1.2408
3 7 -10 -0.3043 0.6580
3 7 -7 0.7564 0.4743
3 7 -4 2.6046 0.9333
3 7 -1 1.8918 2.6989
3 7 2 -0.7787 -0.5251
3 7 5 -0.1552 -5.2957
3 7 8 -0.5273 4.7335
3 7 11 1.6080 -1.8976
3 7 14 0.3135 -0.6364
3 7 17 0.3233 0.4708
3 8 -17 0.1650 0.0508
3 8 -14 -0.2278 0.2121
3 8 -11 0.1449 1.7618
3 8 -8 -0.5971 -2.3285
3 8 -5 -0.8898 3.4190
3 8 -2 -0.1261 -2.1962
3 8 1 -0.7069 0.8184
3 8 4 -1.9295 -0.0389
3 8 7 1.7395 -1.9583
3 8 10 -0.4313 -0.2822
3 8 13 -0.0500 -0.1504
3 8 16 1.0466 0.4366
3 9 -15 -0.0286 1.1778
3 9 -12 -0.0631 -0.3659
3 9 -9 -0.6489 -1.5545
3 9 -6 2.4652 -0.7442
3 9 -3 -1.1802 1.2712
3 9 0 4.4603 -1.9630
3 9 3 -3.3363 0.1228
3 9 6 1.2900 1.1075
3 9 9 -0.6316 -0.3754
3 9 12 0.2785 0.8999
3 9 15 0.3974 -0.0840
3 10 -13 -0.4188 -0.2525
3 10 -10 0.1457 -0.1914
3 10 -7 1.7188 0.6521
3 10 -4 -0.0329 0.3348
3 10 -1 -0.0005 0.1825
3 10 2 0.8707 3.0406
3 10 5 0.0515 -2.3318
3 10 8 0.6894 -0.2421
3 10 11 0.5214 -1.3657
3 10 14 0.1054 -0.5465
3 11 -14 0.2420 0.0561
3 11 -11 0.3314 -0.2347
3 11 -8 0.0501 -0.3209
3 11 -5 0.2238 -0.4435
3 11 -2 0.3992 -1.3533
3 11 1 -0.3481 -0.6553
3 11 4 -0.0168 0.1733
3 11 7 0.8981 -0.2863
3 11 10 0.4347 -0.9449
3 11 13 -0.0650 -0.1303
3 12 -12 0.0137 -0.2732
3 12 -9 -0.0740 0.1821
3 12 -6 -0.8065 -0.3083
3 12 -3 1.2156 -0.7204
3 12 0 -0.1158 -0.4833
3 12 3 0.3060 -0.7088
3 12 6 0.9130 0.1144
3 12 9 -0.6308 0.0992
3 12 12 0.1672 -0.3997
3 13 -10 0.6303 -0.2498
3 13 -7 0.0804 0.1029
3 13 -4 -0.2067 -0.2578
3 13 -1 -0.2762 1.3674
3 13 2 1.4412 -0.2422
3 13 5 -0.2955 -1.1932
3 13 8 0.1526 -0.1271
3 14 -8 0.6253 0.3302
3 14 -5 -0.0315 -0.3895
3 14 -2 0.6869 0.1451
3 14 1 -0.5647 0.3940
3 14 4 0.3092 0.2265
3 14 7 -0.7013 0.0666
3 15 -3 0.7784 -0.2189
3 15 0 -0.1018 0.2536
3 15 3 0.2790 0.0939
4 1 -18 0.1283 -0.6106
4 1 -15 -0.3924 0.0186
4 1 -12 -0.6629 2.3506
4 1 -9 2.0386 -2.4415
4 1 -6 -5.3901 4.9457
4 1 -3 15.8021 -6.7451
4 1 0 24.8484 -1.3498
4 1 3 9.7559 1.1576
4 1 6 -2.2672 -5.5548
4 1 9 1.8512 0.8014
4 1 12 -3.4366 -5.6136
4 1 15 0.3757 2.4057
4 1 18 0.4496 0.6689
4 2 -19 -0.6047 0.0787
4 2 -16 0.9296 0.2899
4 2 -13 -0.5760 -0.5042
4 2 -10 2.7244 0.6007
4 2 -7 -4.5833 -2.4746
4 2 -4 11.6389 8.4605
4 2 -1 -4.0116 -0.1149
4 2 2 2.7584 2.4088
4 2 5 -0.0890 2.4993
4 2 8 -1.0781 -0.1741
4 2 11 5.6067 -4.5780
4 2 14 1.2911 -0.9335
4 2 17 -1.2350 -0.3922
4 2 20 -0.0521 0.0050
4 3 -17 0.0713 -0.3947
4 3 -14 1.7500 1.2278
4 3 -11 -1.3761 -1.8871
4 3 -8 0.9833 8.0949
4 3 -5 0.1999 -10.2542
4 3 -2 -3.3081 19.5427
4 3 1 8.9126 -17.9740
4 3 4 -2.7671 3.5880
4 3 7 3.6298 -0.5846
4 3 10 -5.0093 -0.9542
4 3 13 6.3645 1.5392
4 3 16 -0.2719 0.4645
4 3 19 -0.4937 -0.9649
4 4 -18 0.0777 -0.2329
4 4 -15 -1.0418 0.7989
4 4 -12 -1.1114 2.4820
4 4 -9 1.9467 -2.0586
4 4 -6 -1.4598 0.9492
4 4 -3 2.7573 0.9285
4 4 0 -9.3274 -2.9493
4 4 3 10.0726 1.5318
4 4 6 0.8687 1.0826
4 4 9 -1.1340 -0.1818
4 4 12 -1.1487 -2.6345
4 4 15 -0.3391 1.0934
4 4 18 0.3470 0.3985
4 5 -16 0.8519 -0.5216
4 5 -13 -0.0011 -1.4069
4 5 -10 -0.8477 -0.0251
4 5 -7 -0.0204 2.1983
4 5 -4 0.6544 1.8823
4 5 -1 -0.9788 -0.7805
4 5 2 -0.7943 -0.5734
4 5 5 -0.0758 -2.5991
4 5 8 0.6869 3.4128
4 5 11 1.7414 -3.4945
4 5 14 0.7457 0.2764
4 5 17 -0.2261 0.3652
4 6 -17 0.0741 0.2872
4 6 -14 -0.3037 0.9281
4 6 -11 0.9844 1.3929
4 6 -8 -0.6423 -1.0794
4 6 -5 -0.6717 2.1804
4 6 -2 -1.2229 -4.9803
4 6 1 0.7204 -1.2879
4 6 4 -0.1937 -0.3251
4 6 7 2.8031 -2.4861
4 6 10 -1.5849 -0.1803
4 6 13 0.4208 -0.3115
4 6 16 0.9680 0.1571
4 7 -15 0.3059 0.4405
4 7 -12 0.1936 -0.4586
4 7 -9 -0.2666 -0.8253
4 7 -6 2.2860 -2.2047
4 7 -3 -0.5170 1.1836
4 7 0 2.9977 -0.2950
4 7 3 0.2337 1.1014
4 7 6 2.0343 2.1187
4 7 9 -1.0784 -1.0352
4 7 12 0.0405 0.5122
4 7 15 0.7786 -0.0928
4 8 -16 0.5219 -0.7470
4 8 -13 0.8033 -0.0031
4 8 -10 0.1432 -0.1299
4 8 -7 4.2644 0.9505
4 8 -4 0.5128 -0.4631
4 8 -1 -0.5818 0.3454
4 8 2 1.2596 2.1714
4 8 5 -0.3748 -4.5898
4 8 8 0.0535 0.5683
4 8 11 1.3073 -1.5016
4 8 14 0.5570 -0.8856
4 9 -14 0.3624 0.3097
4 9 -11 0.0967 0.3614
4 9 -8 -0.0400 -0.8338
4 9 -5 -0.6413 3.0962
4 9 -2 -0.2039 -1.7220
4 9 1 0.8810 0.5570
4 9 4 -0.7630 0.0704
4 9 7 1.0815 -0.9685
4 9 10 -0.1504 -0.8636
4 9 13 0.1889 -0.0270
4 10 -12 -0.3051 -0.0788
4 10 -9 0.5450 -0.3795
4 10 -6 -0.2230 -0.5660
4 10 -3 0.1963 -0.7887
4 10 0 0.4427 -0.1624
4 10 3 -0.7755 -1.3806
4 10 6 -0.6386 -0.8199
4 10 9 -0.6889 0.8572
4 10 12 0.2341 0.0845
4 11 -13 0.0771 -0.1407
4 11 -10 0.3489 -0.0094
4 11 -7 0.3183 0.4936
4 11 -4 -0.5067 -0.3403
4 11 -1 0.6097 1.2040
4 11 2 0.4040 0.8617
4 11 5 -0.0198 -1.5051
4 11 8 -0.0003 -0.0625
4 11 11 -0.5522 0.3624
4 12 -11 0.1328 0.0651
4 12 -8 0.0396 0.3084
4 12 -5 0.6125 -0.7900
4 12 -2 1.0798 -0.6073
4 12 1 -0.0911 -1.0899
4 12 4 -0.6253 1.0375
4 12 7 0.4362 0.0169
4 12 10 0.5468 -0.6048
4 13 -9 0.0258 0.0023
4 13 -6 -0.3671 0.2994
4 13 -3 0.2280 -0.2788
4 13 0 1.0203 -0.4330
4 13 3 0.1744 0.8649
4 13 6 0.7083 0.3539
4 13 9 0.0356 0.5639
4 14 -4 0.3248 -0.2597
4 14 -1 0.0814 -0.3290
4 14 2 0.7608 -0.5520
4 14 5 -0.1740 0.3716
5 1 -20 0.0325 -0.4086
5 1 -17 0.5962 -0.5090
5 1 -14 0.7043 0.1449
5 1 -11 -0.7142 -0.9420
5 1 -8 1.2154 9.8341
5 1 -5 -0.8801 -13.5032
5 1 -2 1.4749 10.7717
5 1 1 2.0629 -5.2859
5 1 4 -1.7658 2.4848
5 1 7 2.1453 0.5015
5 1 10 -4.2921 -0.7523
5 1 13 5.8350 0.6290
5 1 16 0.4114 0.3862
5 1 19 -0.1631 -1.0620
5 2 -18 0.0568 -0.1703
5 2 -15 -1.1257 1.2434
5 2 -12 -0.3379 1.7132
5 2 -9 2.0780 -0.9167
5 2 -6 -2.7458 1.1891
5 2 -3 8.3917 -4.5209
5 2 0 -9.0388 -1.2260
5 2 3 12.0513 4.3377
5 2 6 2.2156 0.2200
5 2 9 0.1828 -1.6084
5 2 12 -2.5135 -3.5375
5 2 15 -0.3369 1.0779
5 2 18 -0.4071 0.1726
5 3 -19 -0.1909 -0.4896
5 3 -16 0.9244 -0.3653
5 3 -13 -1.7657 -0.4344
5 3 -10 0.5432 -0.0904
5 3 -7 -0.6088 1.1752
5 3 -4 4.6143 3.1071
5 3 -1 -6.4900 -2.5680
5 3 2 3.0266 -0.7705
5 3 5 -0.9705 -2.7052
5 3 8 -1.1385 2.8427
5 3 11 3.4687 -4.7566
5 3 14 0.3928 0.2823
5 3 17 -0.6390 0.0924
5 4 -17 0.0759 0.1978
5 4 -14 0.5780 0.9512
5 4 -11 0.1340 -0.9989
5 4 -8 1.6223 2.5193
5 4 -5 -0.1963 0.5305
5 4 -2 -2.6540 0.4425
5 4 1 5.9501 -7.9015
5 4 4 0.7516 0.4408
5 4 7 3.4453 -2.6464
5 4 10 -3.1461 -0.0279
5 4 13 2.2499 0.0329
5 4 16 0.1535 -0.3134
5 5 -18 0.0273 0.7330
5 5 -15 0.1051 0.5896
5 5 -12 0.0335 -0.0415
5 5 -9 1.8613 -0.9474
5 5 -6 -1.4876 -0.1651
5 5 -3 -0.4979 1.3821
5 5 0 2.2266 -1.0455
5 5 3 2.8584 0.4546
5 5 6 0.3650 0.3688
5 5 9 -1.5158 0.1581
5 5 12 -0.1913 -0.3276
5 5 15 0.0076 0.1658
5 5 18 0.2734 0.5848
5 6 -16 0.1799 -0.6138
5 6 -13 0.6529 -0.5663
5 6 -10 0.0861 0.3289
5 6 -7 4.4130 3.1276
5 6 -4 -2.9854 -2.1152
5 6 -1 -0.0853 1.1624
5 6 2 -0.0867 0.3394
5 6 5 -1.0787 -3.6778
5 6 8 0.4139 1.4500
5 6 11 0.5669 -1.0297
5 6 14 0.8802 -0.3338
5 6 17 -0.0595 0.8434
5 7 -14 0.1272 0.7001
5 7 -11 0.3193 1.1978
5 7 -8 -0.8993 -1.4775
5 7 -5 -0.3936 5.9949
5 7 -2 1.3137 -2.6846
5 7 1 0.1517 -0.9749
5 7 4 -1.8251 1.0895
5 7 7 0.8668 -1.4284
5 7 10 0.1053 -0.2863
5 7 13 -0.1655 -0.3814
5 7 16 1.2321 0.5072
5 8 -15 0.2857 0.1203
5 8 -12 -0.9101 0.0379
5 8 -9 0.5151 -0.8638
5 8 -6 0.8943 -0.8157
5 8 -3 -0.3339 -0.1299
5 8 0 1.1455 0.0880
5 8 3 -0.9023 0.4567
5 8 6 -0.3502 0.4971
5 8 9 -0.0709 0.7053
5 8 12 0.0488 0.2569
5 8 15 0.0407 0.3260
5 9 -13 0.4171 0.2228
5 9 -10 -0.0214 -0.4045
5 9 -7 1.5892 1.0111
5 9 -4 -0.9532 -0.8556
5 9 -1 2.3127 0.8412
5 9 2 -1.0651 1.5001
5 9 5 0.1422 -1.5349
5 9 8 0.3238 -0.7728
5 9 11 0.3030 -0.2705
5 9 14 0.5010 -0.5739
5 10 -11 0.0289 -0.0701
5 10 -8 -0.4319 0.4215
5 10 -5 0.1491 0.0382
5 10 -2 1.0966 -1.4870
5 10 1 0.7173 -0.6282
5 10 4 -1.2511 0.9262
5 10 7 2.4096 -0.3966
5 10 10 0.5634 -0.9019
5 10 13 -0.3174 -0.0495
5 11 -9 0.2418 -0.1338
5 11 -6 -1.3061 -0.2293
5 11 -3 0.0478 -0.5262
5 11 0 0.6775 0.2113
5 11 3 0.9091 0.0760
5 11 6 -0.0988 -1.0197
5 11 9 0.1484 0.6496
5 12 -7 0.2564 -0.1925
5 12 -4 -0.1108 -0.1445
5 12 -1 -0.8021 -1.0194
5 12 2 1.4342 0.3878
5 12 5 -0.6497 -0.7130
5 12 8 0.0424 -0.4041
5 13 -5 -0.0540 -0.1771
5 13 -2 0.2861 0.3322
5 13 1 0.3247 0.0832
5 13 4 0.4044 0.1800
5 13 7 -0.0838 0.0907
5 14 0 -0.1980 0.2252
6 1 -19 0.1945 -0.0899
6 1 -16 0.4199 0.2085
6 1 -13 -1.3509 0.1582
6 1 -10 2.2804 -0.4415
6 1 -7 -2.7494 -0.1274
6 1 -4 3.6845 1.1136
6 1 -1 -0.0333 5.3513
6 1 2 2.8105 -1.0392
6 1 5 -2.4491 0.2495
6 1 8 -2.5896 2.8933
6 1 11 2.9406 -4.2316
6 1 14 0.3942 -0.5246
6 1 17 -0.2995 -0.5745
6 2 -17 0.0072 -0.1408
6 2 -14 0.7180 -0.4617
6 2 -11 -0.3814 -0.9454
6 2 -8 0.3133 3.7871
6 2 -5 -0.9744 -3.8693
6 2 -2 1.0008 6.5706
6 2 1 5.9096 -9.3866
6 2 4 0.8092 0.7992
6 2 7 2.1855 -1.5513
6 2 10 -5.1238 0.2466
6 2 13 3.1201 0.0973
6 2 16 0.3799 0.1686
6 2 19 0.1763 -0.6679
6 3 -18 0.2630 0.3038
6 3 -15 -0.4927 0.8652
6 3 -12 0.3809 -0.0348
6 3 -9 1.9150 -0.3668
6 3 -6 -2.9448 1.0022
6 3 -3 0.9362 0.8884
6 3 0 -0.4352 -3.5031
6 3 3 2.6074 2.1903
6 3 6 1.8711 1.6820
6 3 9 -1.0059 -0.7835
6 3 12 -1.4132 -1.6655
6 3 15 -0.4693 -0.0719
6 3 18 -0.4233 0.5348
6 4 -16 0.0327 -0.4388
6 4 -13 -0.9806 -0.4655
6 4 -10 0.8720 -0.1069
6 4 -7 2.8540 4.6911
6 4 -4 -4.1934 -2.6867
6 4 -1 -2.2537 -0.9798
6 4 2 0.3851 0.1777
6 4 5 -1.3507 -2.9373
6 4 8 0.4171 1.9437
6 4 11 0.4685 -1.7283
6 4 14 0.6035 -0.0022
6 4 17 0.3053 0.7998
6 5 -17 0.5251 0.4327
6 5 -14 -0.3572 0.4456
6 5 -11 0.2081 -0.1857
6 5 -8 0.7745 0.1693
6 5 -5 -0.2522 6.0045
6 5 -2 1.4700 -4.7273
6 5 1 -0.1463 -2.0791
6 5 4 -1.3369 1.2330
6 5 7 2.6827 -1.7133
6 5 10 0.1947 0.1289
6 5 13 -0.4910 -0.5204
6 5 16 1.2861 -0.0260
6 6 -15 0.4737 0.4924
6 6 -12 -0.1473 -0.2151
6 6 -9 1.4691 -1.6995
6 6 -6 -0.5365 -0.2496
6 6 -3 1.0865 -0.1750
6 6 0 1.6604 1.0159
6 6 3 1.7029 0.8751
6 6 6 -0.3590 -0.1230
6 6 9 -0.1360 0.5586
6 6 12 0.0024 0.2898
6 6 15 -0.0648 -0.1291
6 7 -16 0.0328 -0.4768
6 7 -13 0.7854 0.4404
6 7 -10 -0.5315 -0.0181
6 7 -7 4.2736 1.6886
6 7 -4 -3.0679 -2.0585
6 7 -1 1.7055 2.6326
6 7 2 0.1771 1.3588
6 7 5 -0.5216 -1.6581
6 7 8 0.4578 -0.9442
6 7 11 0.0075 -0.1218
6 7 14 1.2076 -0.4780
6 8 -14 0.3529 0.3039
6 8 -11 0.2744 0.5207
6 8 -8 -0.7437 -0.7089
6 8 -5 -0.1464 2.7496
6 8 -2 1.1340 -2.9402
6 8 1 0.5931 1.0198
6 8 4 -0.8901 0.4209
6 8 7 1.8169 -0.7712
6 8 10 -0.2074 -0.5214
6 8 13 -0.2082 -0.1544
6 9 -12 -0.2721 -0.3289
6 9 -9 0.3168 0.4062
6 9 -6 -0.7749 -0.8665
6 9 -3 0.0020 -0.8198
6 9 0 0.2635 1.4120
6 9 3 0.5724 -1.0558
6 9 6 -1.5575 -1.8611
6 9 9 0.7220 1.1638
6 9 12 -0.0416 -0.1738
6 10 -10 1.0096 -0.0632
6 10 -7 -0.3364 0.2588
6 10 -4 -0.2731 -0.5907
6 10 -1 0.1410 -0.6903
6 10 2 -0.3844 1.4921
6 10 5 -0.1792 -1.1755
6 10 8 0.0560 -0.6082
6 10 11 -0.2916 0.9153
6 11 -8 0.1777 0.9250
6 11 -5 0.4512 -0.7513
6 11 -2 0.4197 0.3806
6 11 1 0.9936 -1.1122
6 11 4 -1.2494 0.7338
6 11 7 0.6981 -0.1175
6 11 10 0.6560 -0.4094
6 12 -6 -0.0374 0.5313
6 12 -3 0.0740 -0.2187
6 12 0 0.9193 -0.2206
6 12 3 0.0632 1.0623
6 12 6 0.4640 -0.1662
6 13 -1 0.5038 -0.1143
6 13 2 0.2688 -0.4324
7 1 -18 0.3094 0.0323
7 1 -15 -0.4333 1.0613
7 1 -12 0.9729 -0.9730
7 1 -9 0.1859 2.9076
7 1 -6 -0.9145 0.0751
7 1 -3 5.2620 -1.9933
7 1 0 -1.6618 -2.1929
7 1 3 3.3342 3.4352
7 1 6 4.8065 3.4006
7 1 9 -1.4227 -2.3036
7 1 12 -1.6033 -2.5157
7 1 15 -0.3486 -0.7538
7 1 18 -0.6330 0.4614
7 2 -16 0.1672 -0.0007
7 2 -13 -1.0054 0.2557
7 2 -10 2.0528 -0.0689
7 2 -7 0.2144 2.0884
7 2 -4 -0.4019 -2.4236
7 2 -1 -3.4911 0.7637
7 2 2 2.9538 -0.8183
7 2 5 -1.5504 -2.9842
7 2 8 -1.6101 4.7157
7 2 11 1.3276 -3.2811
7 2 14 0.7958 -0.9740
7 2 17 0.2350 0.1172
7 3 -17 0.2543 0.4921
7 3 -14 -0.2374 -0.4670
7 3 -11 -0.2252 -1.1082
7 3 -8 1.5270 0.9117
7 3 -5 -0.8146 2.7775
7 3 -2 0.8683 -1.9038
7 3 1 1.0827 -1.4233
7 3 4 1.6176 -0.9040
7 3 7 2.7280 -1.6874
7 3 10 -1.9192 0.6292
7 3 13 0.0872 -0.2864
7 3 16 1.4081 0.0147
7 4 -15 0.2040 1.1071
7 4 -12 0.6730 -0.8500
7 4 -9 3.0643 -2.2631
7 4 -6 -1.9087 0.4271
7 4 -3 2.6131 -0.5684
7 4 0 1.5919 0.3624
7 4 3 1.5930 0.1466
7 4 6 -0.1289 -0.7798
7 4 9 -0.3610 0.2675
7 4 12 -0.5681 -0.0172
7 4 15 -0.5386 -0.6823
7 5 -16 -0.3058 -0.3540
7 5 -13 -0.0627 0.2304
7 5 -10 -0.1642 0.1586
7 5 -7 5.6196 3.8825
7 5 -4 -5.5874 -3.4041
7 5 -1 1.8793 4.3471
7 5 2 0.2189 0.1308
7 5 5 -0.9955 -1.5210
7 5 8 0.3150 -0.6517
7 5 11 -0.4887 0.2495
7 5 14 0.9557 -0.1750
7 6 -14 0.0886 -0.0230
7 6 -11 0.0609 0.8955
7 6 -8 -0.1786 -0.9884
7 6 -5 0.3421 5.2556
7 6 -2 1.4477 -4.5642
7 6 1 -1.0958 0.0020
7 6 4 -1.0972 1.4048
7 6 7 1.0420 -0.3944
7 6 10 0.2504 0.1844
7 6 13 -0.3739 -0.2693
7 6 16 1.0932 0.5498
7 7 -15 -0.0175 0.0716
7 7 -12 -0.2777 0.1517
7 7 -9 -0.1978 0.1859
7 7 -6 -0.1254 -0.2251
7 7 -3 0.4953 0.0549
7 7 0 1.2081 0.0498
7 7 3 0.1080 -0.5474
7 7 6 -1.3489 -1.0872
7 7 9 0.7849 1.3234
7 7 12 -0.0075 -0.7240
7 7 15 -0.2178 0.0048
7 8 -13 -0.1791 0.0945
7 8 -10 0.3300 0.3077
7 8 -7 -0.1226 0.8176
7 8 -4 -0.9785 -0.9009
7 8 -1 1.8857 1.3300
7 8 2 -1.3535 1.1048
7 8 5 0.3931 -0.2156
7 8 8 0.3487 -0.7474
7 8 11 -0.0035 0.5912
7 9 -11 -0.1643 -0.5475
7 9 -8 -0.0697 0.5735
7 9 -5 -0.0028 -0.4944
7 9 -2 0.8519 -0.2526
7 9 1 0.2109 -0.6624
7 9 4 -1.7606 0.7956
7 9 7 1.8814 -0.5174
7 9 10 0.3535 -0.3651
7 10 -9 0.2360 -0.1910
7 10 -6 -0.3823 0.1800
7 10 -3 0.5113 -0.1626
7 10 0 0.7269 0.5646
7 10 3 0.5215 -0.0349
7 10 6 -0.0607 -1.1457
7 10 9 0.7101 0.2493
7 11 -7 -0.1477 -0.5671
7 11 -4 -0.0122 0.3938
7 11 -1 -0.4958 -0.9035
7 11 2 0.5172 0.9033
7 11 5 -0.2685 -0.4515
7 11 8 0.1933 -0.5137
7 12 -2 0.0395 -0.1917
7 12 1 0.2334 0.6853
7 12 4 0.2715 -0.4019
8 1 -17 0.0454 0.1379
8 1 -14 -0.4399 -0.9216
8 1 -11 0.4478 -0.0152
8 1 -8 -0.7375 -1.5910
8 1 -5 -1.4254 0.3160
8 1 -2 1.9964 0.6752
8 1 1 1.2244 -2.1784
8 1 4 3.8259 -1.4196
8 1 7 1.0045 -0.1197
8 1 10 -3.3216 0.2786
8 1 13 0.5233 -0.0989
8 1 16 1.4422 0.4012
8 2 -15 -0.1514 0.7276
8 2 -12 0.9577 -1.5852
8 2 -9 1.5973 -0.0269
8 2 -6 0.4181 0.0139
8 2 -3 4.3115 -1.1289
8 2 0 0.0254 -1.8723
8 2 3 -0.3519 1.1618
8 2 6 2.7419 1.6089
8 2 9 -1.8995 -1.2967
8 2 12 -1.3231 -0.7892
8 2 15 -0.4678 -0.9388
8 3 -16 0.0078 -0.2945
8 3 -13 -0.6764 0.3300
8 3 -10 0.8944 -0.1292
8 3 -7 4.5060 3.9614
8 3 -4 -3.6544 -3.1711
8 3 -1 2.8850 4.7609
8 3 2 -0.5990 -3.2606
8 3 5 -0.8258 -1.5278
8 3 8 0.1639 0.7882
8 3 11 0.6869 -0.9510
8 3 14 0.6365 -0.8216
8 3 17 0.2173 0.1689
8 4 -14 -0.3895 -0.5284
8 4 -11 -0.4872 -0.1096
8 4 -8 0.6937 -0.2664
8 4 -5 0.0575 6.1111
8 4 -2 1.5252 -4.0950
8 4 1 -2.3101 0.5834
8 4 4 -0.1635 0.8747
8 4 7 1.1288 -0.4500
8 4 10 0.5340 0.6158
8 4 13 -0.2234 0.1771
8 4 16 1.3969 0.4579
8 5 -15 -0.0317 0.6596
8 5 -12 0.4979 -0.1058
8 5 -9 1.0808 -1.4386
8 5 -6 -0.5943 0.1561
8 5 -3 1.1715 0.6540
8 5 0 0.7667 -0.2935
8 5 3 1.3710 -0.4520
8 5 6 -0.7703 -0.6952
8 5 9 0.6296 0.3867
8 5 12 -0.0827 -0.5662
8 5 15 -0.3440 -0.2398
8 6 -13 -0.0442 0.1590
8 6 -10 -0.4494 0.4727
8 6 -7 1.6822 1.5414
8 6 -4 -2.3425 -1.0363
8 6 -1 1.6090 3.4221
8 6 2 0.3582 0.7399
8 6 5 0.1942 0.4184
8 6 8 0.1256 -0.8682
8 6 11 -0.4822 0.1876
8 6 14 1.0078 -0.2874
8 7 -11 0.1888 -0.0071
8 7 -8 0.0856 -0.6932
8 7 -5 -0.5504 0.3318
8 7 -2 0.1318 -2.6018
8 7 1 -0.7267 1.2163
8 7 4 -0.7516 0.2991
8 7 7 1.4658 -0.1140
8 7 10 -0.4978 -0.1941
8 7 13 0.1659 -0.0071
8 8 -12 0.1781 -0.1263
8 8 -9 -0.2168 0.2998
8 8 -6 0.0844 -0.0768
8 8 -3 0.8557 -0.3053
8 8 0 0.5945 0.5101
8 8 3 0.6419 -1.0921
8 8 6 -1.0225 -1.7249
8 8 9 0.8350 0.4267
8 8 12 -0.2278 -0.6344
8 9 -10 0.3929 0.3636
8 9 -7 -0.4530 0.1229
8 9 -4 -0.0641 0.0369
8 9 -1 -0.6254 -0.0524
8 9 2 0.2382 1.2573
8 9 5 0.1436 -1.0165
8 9 8 0.3885 -0.6783
8 10 -8 0.0473 0.0913
8 10 -5 0.1703 -0.2245
8 10 -2 -0.1421 0.8032
8 10 1 -0.0561 -0.5049
8 10 4 -1.1122 0.2664
8 10 7 -0.1725 -0.0034
8 11 -3 -0.1524 0.1416
8 11 0 0.5253 0.2028
8 11 3 -0.4708 0.0767
9 1 -16 0.5992 -0.1143
9 1 -13 -0.6155 0.4720
9 1 -10 1.6150 -0.0667
9 1 -7 3.3751 1.7588
9 1 -4 -1.5575 -2.2429
9 1 -1 1.6060 4.6052
9 1 2 1.6588 -3.5430
9 1 5 -0.5906 -2.4609
9 1 8 -0.2219 2.7553
9 1 11 1.3873 -2.3443
9 1 14 0.5507 -1.1966
9 1 17 0.3186 -0.2425
9 2 -17 -0.2396 0.4268
9 2 -14 -0.0354 -0.3544
9 2 -11 -0.3181 -0.5217
9 2 -8 0.3610 -1.3608
9 2 -5 -1.2097 5.1869
9 2 -2 1.6085 -2.0563
9 2 1 -2.1949 2.6510
9 2 4 1.3296 -0.4349
9 2 7 0.7153 -0.0258
9 2 10 0.3940 0.5210
9 2 13 0.3296 0.4376
9 2 16 1.2563 0.2632
9 3 -15 -0.2970 0.6872
9 3 -12 0.7795 -0.6533
9 3 -9 2.2302 -2.1641
9 3 -6 0.8126 -0.6975
9 3 -3 1.0586 0.0361
9 3 0 -1.8882 0.6841
9 3 3 2.4733 -0.0974
9 3 6 -0.4259 -0.7207
9 3 9 -0.2609 -1.2741
9 3 12 -0.8843 -0.0791
9 3 15 -0.4723 -0.2837
9 4 -13 -0.0380 -0.0242
9 4 -10 -0.2477 0.2989
9 4 -7 3.9118 2.2515
9 4 -4 -1.4030 -1.4027
9 4 -1 2.0460 4.1989
9 4 2 -0.4075 -1.6361
9 4 5 -0.2585 0.6709
9 4 8 -0.1000 -1.0142
9 4 11 0.2300 -0.2463
9 4 14 0.6994 -0.5163
9 5 -14 -0.3650 -0.4056
9 5 -11 0.2762 0.6102
9 5 -8 0.2443 -0.3337
9 5 -5 -0.2777 1.9410
9 5 -2 -0.0993 -3.2669
9 5 1 -0.9996 0.9823
9 5 4 -0.0172 0.1861
9 5 7 0.2609 0.1051
9 5 10 -0.3428 0.3597
9 5 13 0.0685 0.1836
9 6 -12 0.2200 -0.0989
9 6 -9 -0.5118 0.6491
9 6 -6 -0.0537 0.7424
9 6 -3 0.4455 0.2189
9 6 0 1.8057 -1.2931
9 6 3 0.0536 -0.4028
9 6 6 -0.7789 -1.0917
9 6 9 0.5587 0.7095
9 6 12 0.0641 -0.8320
9 7 -10 -0.0315 0.6671
9 7 -7 -0.6049 0.9107
9 7 -4 -0.6659 -0.1013
9 7 -1 0.4581 0.9471
9 7 2 0.4940 0.7170
9 7 5 0.4603 -0.3489
9 7 8 0.3040 -0.4859
9 7 11 0.0863 0.1110
9 8 -8 0.1311 -0.5611
9 8 -5 -0.5411 0.2365
9 8 -2 0.0312 0.4484
9 8 1 -0.8809 -0.9630
9 8 4 -1.6886 1.1210
9 8 7 0.4907 -0.1473
9 8 10 0.1942 0.0493
9 9 -6 1.1466 -0.1250
9 9 -3 0.2438 0.0577
9 9 0 -0.0729 0.3171
9 9 3 0.1598 -0.3568
9 9 6 0.2689 -0.6507
9 10 -4 0.4974 0.7699
9 10 -1 0.2075 -0.0986
9 10 2 -0.0909 0.3271
9 10 5 0.2264 -0.3721
10 1 -15 -0.4211 0.6087
10 1 -12 0.7337 -1.3109
10 1 -9 1.1634 -0.9770
10 1 -6 2.6481 0.1124
10 1 -3 0.1453 -0.4166
10 1 0 -0.0400 -0.1708
10 1 3 0.5050 0.7320
10 1 6 0.6652 -0.1903
10 1 9 -2.1624 -1.6776
10 1 12 -1.0131 0.4638
10 1 15 -0.2594 -0.8385
10 2 -16 0.4358 -0.2661
10 2 -13 -0.6643 0.0484
10 2 -10 0.5335 0.3338
10 2 -7 4.7979 2.0577
10 2 -4 0.7738 -1.1247
10 2 -1 2.9532 3.6858
10 2 2 -1.1428 -3.5375
10 2 5 -0.0669 -0.3171
10 2 8 0.5027 -1.3129
10 2 11 1.5773 -0.9044
10 2 14 0.2190 -0.7249
10 3 -14 0.0041 -0.1722
10 3 -11 0.1628 0.2069
10 3 -8 -0.2728 -0.0850
10 3 -5 -0.4666 3.9198
10 3 -2 0.9407 -0.8828
10 3 1 -0.5048 0.0854
10 3 4 -0.5451 0.4342
10 3 7 -0.4073 -0.2429
10 3 10 0.2155 0.6742
10 3 13 0.4138 0.4306
10 4 -12 0.2596 -0.1611
10 4 -9 0.2435 0.0751
10 4 -6 -0.5853 0.7434
10 4 -3 -0.1479 1.1251
10 4 0 -0.0570 -0.7469
10 4 3 1.4919 0.4998
10 4 6 -0.4484 -0.3954
10 4 9 0.8201 0.1134
10 4 12 -0.2112 -0.4910
10 5 -13 -0.1397 0.0007
10 5 -10 0.0112 0.3456
10 5 -7 0.0990 0.7225
10 5 -4 -0.9144 -0.6105
10 5 -1 0.3942 1.0426
10 5 2 0.5037 0.1157
10 5 5 0.0653 0.3663
10 5 8 0.1197 -0.4349
10 5 11 -0.3912 -0.0614
10 6 -11 0.1034 -0.0727
10 6 -8 0.0786 -0.7583
10 6 -5 -1.2526 0.2324
10 6 -2 0.1517 -1.4663
10 6 1 -0.6477 0.4883
10 6 4 -1.0892 0.4937
10 6 7 1.0794 -0.0280
10 6 10 0.1063 0.0066
10 7 -9 -0.1179 0.1556
10 7 -6 1.3216 -0.2421
10 7 -3 -0.2489 -0.7430
10 7 0 0.4451 0.2449
10 7 3 0.4207 -0.1453
10 7 6 -0.3317 -1.1659
10 7 9 0.3124 -0.0465
10 8 -7 -0.2800 0.1944
10 8 -4 0.2164 0.8024
10 8 -1 0.0616 -0.1487
10 8 2 0.9289 0.2638
10 8 5 -0.0670 -1.1142
10 8 8 0.7449 -0.8013
10 9 -5 -0.0046 0.2644
10 9 -2 -0.5871 0.5162
10 9 1 -0.3106 0.1430
10 9 4 -0.6522 0.2795
11 1 -14 0.6544 0.1952
11 1 -11 0.0801 -0.0533
11 1 -8 0.4288 -0.6058
11 1 -5 -1.5685 3.3640
11 1 -2 0.9919 -0.8397
11 1 1 -0.0771 1.2258
11 1 4 -1.4091 0.4747
11 1 7 -0.3390 0.0700
11 1 10 1.1921 0.3500
11 1 13 0.1477 0.1592
11 2 -15 -0.4873 0.0327
11 2 -12 0.6386 -0.3821
11 2 -9 0.4849 -0.4501
11 2 -6 0.0102 0.7467
11 2 -3 -0.3422 1.1581
11 2 0 -2.2209 0.2413
11 2 3 2.4241 1.2771
11 2 6 -0.9188 -0.2099
11 2 9 0.5962 -0.6140
11 2 12 -0.8308 -0.2323
11 2 15 -0.0337 -0.2050
11 3 -13 -0.0001 -0.2783
11 3 -10 0.7317 0.4883
11 3 -7 2.0398 0.0600
11 3 -4 0.1380 -1.5809
11 3 -1 -0.3031 1.1970
11 3 2 -0.0305 -0.9597
11 3 5 -0.1978 -0.1205
11 3 8 -0.0826 -0.7516
11 3 11 -0.2263 -0.1252
11 3 14 0.2660 -0.4614
11 4 -11 0.4600 0.1317
11 4 -8 -0.3965 0.4063
11 4 -5 -0.5024 0.8275
11 4 -2 0.6865 -1.0221
11 4 1 0.1152 0.1694
11 4 4 -0.5873 -0.0005
11 4 7 1.1877 -0.5176
11 4 10 -0.2861 0.4592
11 4 13 -0.5002 -0.1048
11 5 -9 -0.1405 0.9566
11 5 -6 0.5709 0.1822
11 5 -3 -0.6634 -0.6342
11 5 0 1.4015 0.2239
11 5 3 0.2718 0.4944
11 5 6 -0.5353 -1.0947
11 5 9 0.4429 0.8193
11 6 -10 -0.2252 0.0623
11 6 -7 -0.6388 0.3168
11 6 -4 -0.0340 0.4086
11 6 -1 0.7099 -0.4823
11 6 2 0.7402 0.1485
11 6 5 -0.1453 -0.9294
11 6 8 0.6271 -0.5927
11 7 -8 -0.0055 -0.5143
11 7 -5 -0.2643 0.5883
11 7 -2 -0.0144 0.1894
11 7 1 -0.3135 -0.3598
11 7 4 -0.9073 0.8569
11 7 7 0.0195 -0.2234
11 8 -3 -0.3998 -0.0225
11 8 0 -0.4729 -0.0392
11 8 3 -0.0651 0.1748
12 1 -13 -0.8661 0.0266
12 1 -10 1.3994 0.6977
12 1 -7 1.8521 0.6050
12 1 -4 1.0369 -0.7897
12 1 -1 0.0570 0.9080
12 1 2 0.2901 -0.7683
12 1 5 0.3959 -0.8067
12 1 8 -0.0071 -1.1258
12 1 11 -0.0230 0.0715
12 1 14 0.3584 -0.2268
12 2 -11 0.2279 -0.2113
12 2 -8 -0.3609 0.8914
12 2 -5 -0.1681 0.9478
12 2 -2 0.4083 0.9646
12 2 1 0.8507 -1.0515
12 2 4 -0.9122 0.5562
12 2 7 1.0715 -0.8946
12 2 10 -0.7925 0.6411
12 2 13 -0.4218 -0.4190
12 3 -12 0.0582 0.0748
12 3 -9 -0.1735 0.8640
12 3 -6 -0.4772 0.8674
12 3 -3 0.6819 0.5091
12 3 0 -0.0057 -0.1501
12 3 3 0.5094 0.8581
12 3 6 -0.6414 -0.2396
12 3 9 1.2547 1.5335
12 3 12 -0.0685 0.1919
12 4 -10 0.2872 -0.0125
12 4 -7 -0.5055 -0.5764
12 4 -4 -0.4927 -0.5334
12 4 -1 0.3393 -0.2126
12 4 2 0.0765 -0.2506
12 4 5 -0.2703 -0.6380
12 4 8 0.5000 -0.3587
12 4 11 -0.3894 0.0592
12 5 -8 -0.3709 -0.3462
12 5 -5 -0.1720 0.5843
12 5 -2 0.8200 -0.5563
12 5 1 -0.2868 0.2451
12 5 4 -0.4755 0.4997
12 5 7 0.9610 -0.3937
12 6 -6 1.0785 -0.8177
12 6 -3 -1.1249 -0.3328
12 6 0 0.0262 0.5127
12 6 3 -0.0092 0.2063
12 6 6 0.0468 -0.3558
12 7 -4 0.6115 0.5500
12 7 -1 0.1925 -0.3850
12 7 2 0.5033 -0.5140
13 1 -12 0.5991 -0.2209
13 1 -9 -0.1934 0.9268
13 1 -6 -0.1006 0.7768
13 1 -3 1.5139 0.5240
13 1 0 -1.2144 -0.6946
13 1 3 0.7933 1.1033
13 1 6 -0.8007 0.6114
13 1 9 1.2968 1.1703
13 1 12 -0.2894 -0.4976
13 2 -10 1.1252 0.1890
13 2 -7 -0.4024 -0.7569
13 2 -4 -0.7212 -0.5968
13 2 -1 -0.2142 0.2653
13 2 2 0.8128 -0.5477
13 2 5 -0.1743 -0.9685
13 2 8 0.0680 -0.2137
13 2 11 -0.7634 0.0225
13 3 -8 -0.0948 0.5177
13 3 -5 0.5304 0.1840
13 3 -2 -0.1308 -0.0211
13 3 1 -0.0822 0.5812
13 3 4 0.0654 0.5019
13 3 7 1.4343 -0.8394
13 3 10 -0.3618 0.2540
13 4 -9 -0.1828 0.1242
13 4 -6 0.9718 -0.6557
13 4 -3 -0.5828 0.1955
13 4 0 0.2451 0.4692
13 4 3 0.2944 -0.0865
13 4 6 -0.4889 -0.3161
13 4 9 0.2077 0.4492
13 5 -7 -0.4390 -0.6437
13 5 -4 1.1888 0.5136
13 5 -1 -0.0577 -0.2848
13 5 2 0.1764 -0.5775
13 5 5 -0.0278 -0.0633
13 6 -2 0.5104 0.4513
13 6 1 0.0401 -0.1313
14 1 -11 -0.0785 -0.6129
14 1 -8 0.3656 0.7712
14 1 -5 0.2993 -0.2050
14 1 -2 -1.1919 0.7107
14 1 1 0.4536 -0.2725
14 1 4 0.0798 0.7767
14 1 7 0.8699 -0.8865
14 1 10 -0.9520 0.4370
14 2 -9 0.0661 -0.0518
14 2 -6 0.7956 -0.1077
14 2 -3 0.7091 0.1580
14 2 0 -0.0535 -0.7657
14 2 3 0.4203 0.1509
14 2 6 -0.6483 0.0131
14 2 9 0.6903 0.8497
14 3 -7 -0.3940 -0.6070
14 3 -4 0.8930 0.7997
14 3 -1 0.2074 -0.2066
14 3 2 -0.2308 -0.9782
14 3 5 -0.1160 0.2935
14 3 8 0.1468 -0.0279
14 4 -5 0.3545 -0.2721
14 4 -2 0.1120 0.7504
14 4 1 -0.1433 -0.0504
14 4 4 0.9486 -0.0592
14 5 0 -0.5218 -0.1366
15 1 -7 -0.9823 -0.0531
15 1 -4 0.3623 1.2562
15 1 -1 0.4012 -0.7178
15 1 2 0.2961 -0.7863
15 1 5 -0.2869 0.4038
15 1 8 0.2440 -0.1621
15 2 -5 -0.0025 -0.5180
15 2 -2 -1.1060 0.9224
15 2 1 0.2103 0.5937
15 2 4 0.3958 0.3510
15 2 7 -0.2513 -0.2588
15 3 -3 -0.0407 0.2211
15 3 0 -0.8246 -0.1963
15 3 3 0.4924 -0.3252
16 1 -3 -0.0069 -0.5400
16 1 0 -0.5802 -0.4287
16 1 3 1.1953 0.1358
16 2 -1 0.2104 0.0843
0 0 0 0.0 0.0
;
_shelx_fab_checksum              65988
_olex2_submission_special_instructions 'No special instructions were received'
_oxdiff_exptl_absorpt_empirical_details 
;
Empirical correction (ABSPACK) includes:
- Absorption correction using spherical harmonics
- Frame scaling
;
_oxdiff_exptl_absorpt_empirical_full_max 1.892
_oxdiff_exptl_absorpt_empirical_full_min 0.604
####################################################################### 
# 
# This file contains crystal structure data downloaded from the 
# Cambridge Structural Database (CSD) hosted by the Cambridge 
# Crystallographic Data Centre (CCDC).
# 
# Full information about CCDC data access policies and citation 
# guidelines are available at http://www.ccdc.cam.ac.uk/access/V1 
# 
# Audit and citation data items may have been added by the CCDC. 
# Please retain this information to preserve the provenance of 
# this file and to allow appropriate attribution of the data. 
# 
#######################################################################

data_exp_4376_auto
_database_code_depnum_ccdc_archive 'CCDC 2454730'
loop_
_audit_author_name
_audit_author_address
shirley
;East China Normal University
China
;
_audit_update_record             
;
2025-05-28 deposited with the CCDC.	2025-11-27 downloaded from the CCDC.
;
_audit_creation_date             2025-05-28
_audit_creation_method           
;
Olex2 1.5
(compiled 2025.05.22 svn.r631f81ec for OlexSys, GUI svn.r7248)
;
_shelx_SHELXL_version_number     2018/3
_chemical_name_common            ?
_chemical_name_systematic        ?
_chemical_formula_moiety         'C21 H30.5 N0.5 O1.5, 0.5(C7 H8)'
_chemical_formula_sum            'C24.50 H34.50 N0.50 O1.50'
_chemical_formula_weight         360.02
_chemical_melting_point          ?
loop_
_atom_type_symbol
_atom_type_description
_atom_type_scat_dispersion_real
_atom_type_scat_dispersion_imag
_atom_type_scat_source
C C 0.0181 0.0091 'International Tables Vol C Tables 4.2.6.8 and 6.1.1.4'
H H 0.0000 0.0000 'International Tables Vol C Tables 4.2.6.8 and 6.1.1.4'
N N 0.0311 0.0180 'International Tables Vol C Tables 4.2.6.8 and 6.1.1.4'
O O 0.0492 0.0322 'International Tables Vol C Tables 4.2.6.8 and 6.1.1.4'

_shelx_space_group_comment       
;
The symmetry employed for this shelxl refinement is uniquely defined
by the following loop, which should always be used as a source of
symmetry information in preference to the above space-group names.
They are only intended as comments.
;
_space_group_crystal_system      monoclinic
_space_group_IT_number           15
_space_group_name_H-M_alt        'C 1 2/c 1'
_space_group_name_Hall           '-C 2yc'
loop_
_space_group_symop_operation_xyz
'x, y, z'
'-x, y, -z+1/2'
'x+1/2, y+1/2, z'
'-x+1/2, y+1/2, -z+1/2'
'-x, -y, -z'
'x, -y, z-1/2'
'-x+1/2, -y+1/2, -z'
'x+1/2, -y+1/2, z-1/2'

_cell_length_a                   11.4459(11)
_cell_length_b                   17.3442(12)
_cell_length_c                   22.2295(17)
_cell_angle_alpha                90
_cell_angle_beta                 100.430(8)
_cell_angle_gamma                90
_cell_volume                     4340.1(6)
_cell_formula_units_Z            8
_cell_measurement_reflns_used    1988
_cell_measurement_temperature    172.99(10)
_cell_measurement_theta_max      61.1910
_cell_measurement_theta_min      3.9890
_shelx_estimated_absorpt_T_max   ?
_shelx_estimated_absorpt_T_min   ?
_exptl_absorpt_coefficient_mu    0.510
_exptl_absorpt_correction_T_max  1.00000
_exptl_absorpt_correction_T_min  0.44061
_exptl_absorpt_correction_type   multi-scan
_exptl_absorpt_process_details   
;
CrysAlisPro 1.171.42.100a (Rigaku Oxford Diffraction, 2023)
Empirical absorption correction using spherical harmonics,
implemented in SCALE3 ABSPACK scaling algorithm.
;
_exptl_absorpt_special_details   ?
_exptl_crystal_colour            'clear light colourless'
_exptl_crystal_colour_lustre     clear
_exptl_crystal_colour_modifier   light
_exptl_crystal_colour_primary    colourless
_exptl_crystal_density_diffrn    1.102
_exptl_crystal_density_meas      ?
_exptl_crystal_density_method    ?
_exptl_crystal_description       block
_exptl_crystal_F_000             1576
_exptl_crystal_size_max          0.22
_exptl_crystal_size_mid          0.16
_exptl_crystal_size_min          0.08
_exptl_transmission_factor_max   ?
_exptl_transmission_factor_min   ?
_diffrn_reflns_av_R_equivalents  0.1282
_diffrn_reflns_av_unetI/netI     0.0918
_diffrn_reflns_Laue_measured_fraction_full 0.997
_diffrn_reflns_Laue_measured_fraction_max 0.997
_diffrn_reflns_limit_h_max       13
_diffrn_reflns_limit_h_min       -9
_diffrn_reflns_limit_k_max       20
_diffrn_reflns_limit_k_min       -20
_diffrn_reflns_limit_l_max       26
_diffrn_reflns_limit_l_min       -25
_diffrn_reflns_number            23071
_diffrn_reflns_point_group_measured_fraction_full 0.997
_diffrn_reflns_point_group_measured_fraction_max 0.997
_diffrn_reflns_theta_full        67.076
_diffrn_reflns_theta_max         67.076
_diffrn_reflns_theta_min         4.044
_diffrn_ambient_environment      N~2~
_diffrn_ambient_temperature      172.99(10)
_diffrn_detector                 'Hybrid Pixel Array Detector'
_diffrn_detector_area_resol_mean 5.8140
_diffrn_measured_fraction_theta_full 0.997
_diffrn_measured_fraction_theta_max 0.997
_diffrn_measurement_details      
;
List of Runs (angles in degrees, time in seconds):

  # Type    Start    End  Width  t~exp~   \w     \q     \k     \f   Frames
#--------------------------------------------------------------------------
  1  \w    -27.00  33.00   1.00    4.00    --    0.00  37.00 150.00   60
  2  \w     -7.00  26.00   1.00    4.00    --    0.00 -37.00-120.00   33
  3  \w     46.00  72.00   1.00    4.00    --    0.00  57.00-180.00   26
  4  \w    -88.00  -6.00   1.00    4.00    --    0.00 -37.00 150.00   82
  5  \w     45.00  87.00   1.00    4.00    --    0.00  37.00 150.00   42
  6  \w    -89.00 -39.00   1.00    4.00    --    0.00 -37.00-120.00   50
  7  \w      4.00  53.00   1.00    8.00    --   92.10 -61.00 -60.00   49
  8  \w     58.00 150.00   1.00    8.00    --   92.10  82.00  30.00   92
  9  \w      3.00  53.00   1.00    8.00    --   92.10 -82.00 -60.00   50
 10  \w     66.00 118.00   1.00    8.00    --   92.10  45.00-180.00   52
 11  \w    123.00 182.00   1.00    8.00    --   92.10  45.00-180.00   59
 12  \w      5.00 107.00   1.00    8.00    --   92.10 -82.00  90.00  102
 13  \w     87.00 113.00   1.00    8.00    --   92.10 -77.00   0.00   26
 14  \w      4.00 105.00   1.00    8.00    --   92.10 -61.00  90.00  101
 15  \w      3.00  43.00   1.00    8.00    --   92.10 -77.00   0.00   40
 16  \w     34.00 118.00   1.00    8.00    --   92.10 -61.00-180.00   84
 17  \w     80.00 109.00   1.00    8.00    --   92.10 -61.00 -60.00   29
 18  \w     63.00 125.00   1.00    8.00    --   92.10 -82.00 -60.00   62
 19  \w     92.00 181.00   1.00    8.00    --   92.10  45.00 150.00   89
 20  \w     37.00 128.00   1.00    8.00    --   92.10 -82.00-180.00   91
 21  \w      4.00  34.00   1.00    8.00    --   92.10 -61.00-120.00   30
 22  \w     83.00 118.00   1.00    8.00    --   92.10 -61.00-120.00   35
 23  \w    125.00 150.00   1.00    8.00    --   92.10 -15.00  60.00   25
 24  \w    100.00 126.00   1.00    8.00    --   92.10 -82.00  60.00   26
 25  \w     78.00 103.00   1.00    8.00    --   92.10 -82.00-120.00   25
 26  \w     14.00  66.00   1.00    8.00    --   92.10 -15.00  60.00   52
;
_diffrn_measurement_device       'four-circle diffractometer'
_diffrn_measurement_device_type  'XtaLAB AFC12 (RINC): Kappa dual home/near'
_diffrn_measurement_method       '\w scans'
_diffrn_orient_matrix_type       
'CrysAlisPro convention (1999,Acta A55,543-557)'
_diffrn_orient_matrix_UB_11      0.0009926000
_diffrn_orient_matrix_UB_12      -0.0420425000
_diffrn_orient_matrix_UB_13      0.0610695000
_diffrn_orient_matrix_UB_21      -0.0692359000
_diffrn_orient_matrix_UB_22      -0.0676329000
_diffrn_orient_matrix_UB_23      -0.0345205000
_diffrn_orient_matrix_UB_31      0.1180700000
_diffrn_orient_matrix_UB_32      -0.0394810000
_diffrn_orient_matrix_UB_33      -0.0059893000
_diffrn_radiation_monochromator  mirror
_diffrn_radiation_probe          x-ray
_diffrn_radiation_type           'Cu K\a'
_diffrn_radiation_wavelength     1.54184
_diffrn_source                   'micro-focus sealed X-ray tube'
_diffrn_source_type              'Rigaku (Cu) X-ray Source'
_reflns_Friedel_coverage         0.000
_reflns_Friedel_fraction_full    .
_reflns_Friedel_fraction_max     .
_reflns_number_gt                2402
_reflns_number_total             3877
_reflns_special_details          
;
 Reflections were merged by SHELXL according to the crystal
 class for the calculation of statistics and refinement.
 
 _reflns_Friedel_fraction is defined as the number of unique
 Friedel pairs measured divided by the number that would be
 possible theoretically, ignoring centric projections and
 systematic absences.
;
_reflns_threshold_expression     'I > 2\s(I)'
_computing_cell_refinement       'CrysAlisPro 1.171.42.100a (Rigaku OD, 2023)'
_computing_data_collection       'CrysAlisPro 1.171.42.100a (Rigaku OD, 2023)'
_computing_data_reduction        'CrysAlisPro 1.171.42.100a (Rigaku OD, 2023)'
_computing_molecular_graphics    'Olex2 1.5 (Dolomanov et al., 2009)'
_computing_publication_material  'Olex2 1.5 (Dolomanov et al., 2009)'
_computing_structure_refinement  'SHELXL 2018/3 (Sheldrick, 2015)'
_computing_structure_solution    'SHELXT 2018/2 (Sheldrick, 2018)'
_refine_diff_density_max         1.190
_refine_diff_density_min         -0.296
_refine_diff_density_rms         0.110
_refine_ls_extinction_coef       .
_refine_ls_extinction_method     none
_refine_ls_goodness_of_fit_ref   1.198
_refine_ls_hydrogen_treatment    constr
_refine_ls_matrix_type           full
_refine_ls_number_parameters     284
_refine_ls_number_reflns         3877
_refine_ls_number_restraints     136
_refine_ls_R_factor_all          0.1867
_refine_ls_R_factor_gt           0.1398
_refine_ls_restrained_S_all      1.183
_refine_ls_shift/su_max          0.000
_refine_ls_shift/su_mean         0.000
_refine_ls_structure_factor_coef Fsqd
_refine_ls_weighting_details     
'w=1/[\s^2^(Fo^2^)+(0.2000P)^2^] where P=(Fo^2^+2Fc^2^)/3'
_refine_ls_weighting_scheme      calc
_refine_ls_wR_factor_gt          0.3199
_refine_ls_wR_factor_ref         0.3541
_refine_special_details          ?
_olex2_refinement_description    
;
1. Fixed Uiso
 At 1.2 times of:
  All C(H) groups
 At 1.5 times of:
  All C(H,H,H) groups, All O(H) groups
2. Restrained distances
 C1A-C1B
 1.51 with sigma of 0.02
 C1B-C1C = C1B-C1G = C1D-C1E
 1.39 with sigma of 0.02
 C1C-C1D = C1E-C1F = C1F-C1G
 1.38 with sigma of 0.02
 C1A-C1C = C1A-C1G
 2.52 with sigma of 0.04
 C1B-C1D
 2.42 with sigma of 0.04
 C1B-C1F
 2.41 with sigma of 0.04
 C1C-C1E
 2.39 with sigma of 0.04
 C1D-C1F = C1E-C1G
 2.4 with sigma of 0.04
 C1B-C1C \\sim C1C-C1D \\sim C1D-C1E \\sim C1E-C1F \\sim C1F-C1G \\sim C1G-C1B
 with sigma of 0.02
 C1B-C1F \\sim C1B-C1D \\sim C1G-C1E \\sim C1C-C1G \\sim C1D-C1F \\sim C1C-C1E
 with sigma of 0.04
 C1A-C1G \\sim C1A-C1C
 with sigma of 0.04
3. Restrained planarity
 C1A, C1B, C1C, C1D, C1E, C1F, C1G
 with sigma of 0.1
4. Uiso/Uaniso restraints and constraints
C1A \\sim C1B \\sim C1C \\sim C1D \\sim C1E \\sim C1F \\sim C1G: within 2A with
sigma of 0.04 and sigma for terminal atoms of 0.08 within 2A
5. Rigid body (RIGU) restrains
 C1A, C1B, C1C, C1D, C1E, C1F, C1G
 with sigma for 1-2 distances of 0.004 and sigma for 1-3 distances of 0.004
6. Others
 Fixed Sof: H2(0.5) C1A(0.5) H1AA(0.5) H1AB(0.5) H1AC(0.5) C1B(0.5) C1C(0.5)
 H1C(0.5) C1D(0.5) H1D(0.5) C1E(0.5) H1E(0.5) C1F(0.5) H1F(0.5) C1G(0.5)
 H1G(0.5)
7.a Aromatic/amide H refined with riding coordinates:
 C1(H1), C5(H5), C8(H8), C1C(H1C), C1D(H1D), C1E(H1E), C1F(H1F), C1G(H1G)
7.b Idealised Me refined as rotating group:
 C12(H12A,H12B,H12C), C13(H13A,H13B,H13C), C14(H14A,H14B,H14C), C16(H16A,H16B,
 H16C), C17(H17A,H17B,H17C), C18(H18A,H18B,H18C), C20(H20A,H20B,H20C), C21(H21A,
 H21B,H21C), C22(H22A,H22B,H22C), C1A(H1AA,H1AB,H1AC)
7.c Idealised tetrahedral OH refined as rotating group:
 O2(H2)
;
_atom_sites_solution_hydrogens   geom
_atom_sites_solution_primary     dual
_atom_sites_solution_secondary   ?
loop_
_atom_site_label
_atom_site_type_symbol
_atom_site_fract_x
_atom_site_fract_y
_atom_site_fract_z
_atom_site_U_iso_or_equiv
_atom_site_adp_type
_atom_site_occupancy
_atom_site_site_symmetry_order
_atom_site_calc_flag
_atom_site_refinement_flags_posn
_atom_site_refinement_flags_adp
_atom_site_refinement_flags_occupancy
_atom_site_disorder_assembly
_atom_site_disorder_group
O1 O 0.3747(3) 0.3483(2) 0.53515(14) 0.0507(10) Uani 1 1 d . . . . .
O2 O 0.500000 0.8253(3) 0.750000 0.0519(14) Uani 1 2 d S T P . .
H2 H 0.520436 0.841469 0.717815 0.078 Uiso 0.5 1 calc R U P . .
N1 N 0.500000 0.5046(3) 0.750000 0.0253(11) Uani 1 2 d S T P . .
C1 C 0.3879(4) 0.4987(2) 0.64637(18) 0.0275(10) Uani 1 1 d . . . . .
H1 H 0.354465 0.547725 0.651933 0.033 Uiso 1 1 calc R U . . .
C2 C 0.3550(4) 0.4613(3) 0.59154(19) 0.0333(11) Uani 1 1 d . . . . .
C3 C 0.4063(4) 0.3853(3) 0.58352(18) 0.0347(11) Uani 1 1 d . . . . .
C4 C 0.4972(4) 0.3536(2) 0.63303(19) 0.0331(11) Uani 1 1 d . . . . .
C5 C 0.5257(4) 0.3935(2) 0.68764(19) 0.0311(10) Uani 1 1 d . . . . .
H5 H 0.581975 0.372864 0.720366 0.037 Uiso 1 1 calc R U . . .
C6 C 0.4698(4) 0.4663(3) 0.69456(18) 0.0317(10) Uani 1 1 d . . . . .
C7 C 0.500000 0.5884(3) 0.750000 0.0321(14) Uani 1 2 d S T P . .
C8 C 0.4593(4) 0.6273(2) 0.79683(18) 0.0310(10) Uani 1 1 d . . . . .
H8 H 0.431029 0.599032 0.827872 0.037 Uiso 1 1 calc R U . . .
C9 C 0.4600(4) 0.7079(3) 0.79843(17) 0.0317(11) Uani 1 1 d . . . . .
C10 C 0.500000 0.7478(3) 0.750000 0.0341(15) Uani 1 2 d S T P . .
C11 C 0.4225(4) 0.7508(3) 0.85268(19) 0.0343(11) Uani 1 1 d . . . . .
C12 C 0.3167(5) 0.8050(3) 0.8306(2) 0.0457(13) Uani 1 1 d . . . . .
H12A H 0.340672 0.844915 0.804123 0.069 Uiso 1 1 calc R U . . .
H12B H 0.291667 0.829211 0.866015 0.069 Uiso 1 1 calc R U . . .
H12C H 0.250581 0.775194 0.807654 0.069 Uiso 1 1 calc R U . . .
C13 C 0.5284(5) 0.7965(3) 0.8872(2) 0.0411(12) Uani 1 1 d . . . . .
H13A H 0.593627 0.760998 0.902517 0.062 Uiso 1 1 calc R U . . .
H13B H 0.504535 0.823724 0.921638 0.062 Uiso 1 1 calc R U . . .
H13C H 0.554738 0.833933 0.859437 0.062 Uiso 1 1 calc R U . . .
C14 C 0.3838(5) 0.6945(3) 0.8979(2) 0.0485(14) Uani 1 1 d . . . . .
H14A H 0.316815 0.663666 0.877027 0.073 Uiso 1 1 calc R U . . .
H14B H 0.359453 0.723290 0.931523 0.073 Uiso 1 1 calc R U . . .
H14C H 0.450182 0.660365 0.914261 0.073 Uiso 1 1 calc R U . . .
C15 C 0.2664(4) 0.4970(2) 0.53847(18) 0.0300(10) Uani 1 1 d . . . . .
C16 C 0.3272(5) 0.5052(3) 0.4825(2) 0.0399(12) Uani 1 1 d . . . . .
H16A H 0.395157 0.540206 0.492275 0.060 Uiso 1 1 calc R U . . .
H16B H 0.270394 0.525944 0.447974 0.060 Uiso 1 1 calc R U . . .
H16C H 0.354835 0.454466 0.471468 0.060 Uiso 1 1 calc R U . . .
C17 C 0.1559(5) 0.4452(3) 0.5230(2) 0.0523(14) Uani 1 1 d . . . . .
H17A H 0.179591 0.394128 0.510676 0.078 Uiso 1 1 calc R U . . .
H17B H 0.099554 0.468292 0.489369 0.078 Uiso 1 1 calc R U . . .
H17C H 0.118327 0.440260 0.559046 0.078 Uiso 1 1 calc R U . . .
C18 C 0.2261(5) 0.5761(3) 0.5543(2) 0.0518(14) Uani 1 1 d . . . . .
H18A H 0.184304 0.572180 0.588924 0.078 Uiso 1 1 calc R U . . .
H18B H 0.172400 0.597623 0.518877 0.078 Uiso 1 1 calc R U . . .
H18C H 0.295300 0.609878 0.565235 0.078 Uiso 1 1 calc R U . . .
C19 C 0.5590(4) 0.2766(3) 0.6231(2) 0.0382(11) Uani 1 1 d . . . . .
C20 C 0.6211(5) 0.2852(3) 0.5670(2) 0.0505(14) Uani 1 1 d . . . . .
H20A H 0.562056 0.298410 0.530844 0.076 Uiso 1 1 calc R U . . .
H20B H 0.659814 0.236501 0.559932 0.076 Uiso 1 1 calc R U . . .
H20C H 0.680907 0.326205 0.574942 0.076 Uiso 1 1 calc R U . . .
C21 C 0.4680(5) 0.2117(3) 0.6115(2) 0.0433(12) Uani 1 1 d . . . . .
H21A H 0.433212 0.203697 0.648230 0.065 Uiso 1 1 calc R U . . .
H21B H 0.507003 0.164199 0.601848 0.065 Uiso 1 1 calc R U . . .
H21C H 0.405142 0.225536 0.577128 0.065 Uiso 1 1 calc R U . . .
C22 C 0.6523(5) 0.2551(3) 0.6774(2) 0.0557(15) Uani 1 1 d . . . . .
H22A H 0.713876 0.295001 0.684186 0.084 Uiso 1 1 calc R U . . .
H22B H 0.688174 0.205612 0.669577 0.084 Uiso 1 1 calc R U . . .
H22C H 0.615571 0.250583 0.713799 0.084 Uiso 1 1 calc R U . . .
C1A C 0.6763(16) 1.0152(16) 0.8021(9) 0.120(11) Uani 0.5 1 d D U P A -1
H1AA H 0.672854 1.043543 0.839912 0.181 Uiso 0.5 1 calc R U P A -1
H1AB H 0.730429 1.041703 0.779471 0.181 Uiso 0.5 1 calc R U P A -1
H1AC H 0.705279 0.962799 0.812205 0.181 Uiso 0.5 1 calc R U P A -1
C1B C 0.5548(9) 1.0117(6) 0.7636(5) 0.058(3) Uani 0.5 1 d D U P A -1
C1C C 0.4528(12) 1.0110(19) 0.7878(7) 0.080(6) Uani 0.5 1 d D U P A -1
H1C H 0.458822 1.013213 0.830955 0.096 Uiso 0.5 1 calc R U P A -1
C1D C 0.3413(11) 1.0072(9) 0.7513(6) 0.083(4) Uani 0.5 1 d D U P A -1
H1D H 0.272205 1.005840 0.769393 0.099 Uiso 0.5 1 calc R U P A -1
C1E C 0.3314(14) 1.0054(17) 0.6889(7) 0.085(6) Uani 0.5 1 d D U P A -1
H1E H 0.255542 1.003753 0.663126 0.102 Uiso 0.5 1 calc R U P A -1
C1F C 0.4328(11) 1.0060(7) 0.6647(5) 0.076(4) Uani 0.5 1 d D U P A -1
H1F H 0.426798 1.004148 0.621495 0.092 Uiso 0.5 1 calc R U P A -1
C1G C 0.5424(13) 1.0093(17) 0.7008(6) 0.064(5) Uani 0.5 1 d D U P A -1
H1G H 0.611232 1.009869 0.682461 0.077 Uiso 0.5 1 calc R U P A -1

loop_
_atom_site_aniso_label
_atom_site_aniso_U_11
_atom_site_aniso_U_22
_atom_site_aniso_U_33
_atom_site_aniso_U_23
_atom_site_aniso_U_13
_atom_site_aniso_U_12
O1 0.065(2) 0.044(2) 0.0367(18) -0.0129(15) -0.0056(16) 0.0144(18)
O2 0.080(4) 0.030(3) 0.052(3) 0.000 0.029(3) 0.000
N1 0.035(3) 0.022(3) 0.018(2) 0.000 0.002(2) 0.000
C1 0.030(2) 0.026(2) 0.026(2) -0.0006(16) 0.0040(18) 0.0021(18)
C2 0.034(3) 0.034(2) 0.032(2) 0.0015(18) 0.0046(19) 0.001(2)
C3 0.042(3) 0.034(2) 0.027(2) -0.0028(18) 0.003(2) 0.000(2)
C4 0.034(3) 0.029(2) 0.036(2) 0.0020(18) 0.006(2) 0.007(2)
C5 0.031(2) 0.029(2) 0.034(2) -0.0055(17) 0.0070(19) -0.0018(19)
C6 0.038(3) 0.030(2) 0.027(2) 0.0013(17) 0.0063(19) -0.002(2)
C7 0.036(4) 0.026(3) 0.034(3) 0.000 0.005(3) 0.000
C8 0.036(3) 0.029(2) 0.029(2) -0.0004(17) 0.0078(19) -0.004(2)
C9 0.038(3) 0.034(2) 0.023(2) -0.0017(17) 0.0062(19) 0.000(2)
C10 0.047(4) 0.024(3) 0.033(3) 0.000 0.010(3) 0.000
C11 0.035(3) 0.036(3) 0.033(2) -0.0079(19) 0.010(2) 0.001(2)
C12 0.049(3) 0.049(3) 0.040(3) -0.005(2) 0.013(2) 0.009(2)
C13 0.045(3) 0.042(3) 0.036(2) -0.013(2) 0.006(2) 0.001(2)
C14 0.062(4) 0.053(3) 0.034(2) -0.001(2) 0.020(2) 0.008(3)
C15 0.028(3) 0.033(2) 0.025(2) 0.0018(16) -0.0028(18) 0.0040(19)
C16 0.046(3) 0.045(3) 0.028(2) 0.0079(18) 0.004(2) 0.008(2)
C17 0.048(3) 0.048(3) 0.058(3) 0.005(3) 0.001(3) 0.002(3)
C18 0.062(4) 0.045(3) 0.045(3) 0.000(2) 0.001(3) 0.018(3)
C19 0.039(3) 0.033(3) 0.042(2) -0.0100(19) 0.004(2) 0.008(2)
C20 0.053(3) 0.049(3) 0.051(3) -0.002(2) 0.012(3) 0.012(3)
C21 0.044(3) 0.025(2) 0.058(3) -0.005(2) 0.005(2) 0.004(2)
C22 0.068(4) 0.046(3) 0.050(3) -0.001(2) 0.003(3) 0.009(3)
C1A 0.088(10) 0.15(3) 0.102(16) -0.020(17) -0.046(10) -0.030(15)
C1B 0.058(6) 0.056(7) 0.054(6) 0.002(5) -0.001(4) -0.003(5)
C1C 0.086(7) 0.090(16) 0.068(9) -0.031(10) 0.026(6) -0.002(10)
C1D 0.066(7) 0.094(11) 0.096(9) -0.008(8) 0.033(7) 0.005(8)
C1E 0.087(9) 0.080(13) 0.087(9) -0.012(10) 0.009(7) 0.002(10)
C1F 0.092(8) 0.069(8) 0.067(7) 0.010(6) 0.009(5) 0.008(7)
C1G 0.093(9) 0.048(10) 0.052(6) 0.001(7) 0.014(5) -0.003(9)

_geom_special_details            
;
 All esds (except the esd in the dihedral angle between two l.s. planes)
 are estimated using the full covariance matrix.  The cell esds are taken
 into account individually in the estimation of esds in distances, angles
 and torsion angles; correlations between esds in cell parameters are only
 used when they are defined by crystal symmetry.  An approximate (isotropic)
 treatment of cell esds is used for estimating esds involving l.s. planes.
;
loop_
_geom_bond_atom_site_label_1
_geom_bond_atom_site_label_2
_geom_bond_distance
_geom_bond_site_symmetry_2
_geom_bond_publ_flag
O1 C3 1.248(5) . ?
O2 H2 0.8400 . ?
O2 H2 0.8400 2_656 ?
O2 C10 1.344(8) . ?
N1 C6 1.387(4) 2_656 ?
N1 C6 1.387(4) . ?
N1 C7 1.454(7) . ?
C1 H1 0.9500 . ?
C1 C2 1.372(6) . ?
C1 C6 1.406(6) . ?
C2 C3 1.467(6) . ?
C2 C15 1.540(6) . ?
C3 C4 1.477(6) . ?
C4 C5 1.384(6) . ?
C4 C19 1.545(6) . ?
C5 H5 0.9500 . ?
C5 C6 1.437(6) . ?
C7 C8 1.389(5) . ?
C7 C8 1.389(5) 2_656 ?
C8 H8 0.9500 . ?
C8 C9 1.398(6) . ?
C9 C10 1.424(5) . ?
C9 C11 1.543(5) . ?
C11 C12 1.540(7) . ?
C11 C13 1.532(7) . ?
C11 C14 1.524(6) . ?
C12 H12A 0.9800 . ?
C12 H12B 0.9800 . ?
C12 H12C 0.9800 . ?
C13 H13A 0.9800 . ?
C13 H13B 0.9800 . ?
C13 H13C 0.9800 . ?
C14 H14A 0.9800 . ?
C14 H14B 0.9800 . ?
C14 H14C 0.9800 . ?
C15 C16 1.539(6) . ?
C15 C17 1.539(7) . ?
C15 C18 1.509(6) . ?
C16 H16A 0.9800 . ?
C16 H16B 0.9800 . ?
C16 H16C 0.9800 . ?
C17 H17A 0.9800 . ?
C17 H17B 0.9800 . ?
C17 H17C 0.9800 . ?
C18 H18A 0.9800 . ?
C18 H18B 0.9800 . ?
C18 H18C 0.9800 . ?
C19 C20 1.549(7) . ?
C19 C21 1.523(7) . ?
C19 C22 1.508(7) . ?
C20 H20A 0.9800 . ?
C20 H20B 0.9800 . ?
C20 H20C 0.9800 . ?
C21 H21A 0.9800 . ?
C21 H21B 0.9800 . ?
C21 H21C 0.9800 . ?
C22 H22A 0.9800 . ?
C22 H22B 0.9800 . ?
C22 H22C 0.9800 . ?
C1A H1AA 0.9800 . ?
C1A H1AB 0.9800 . ?
C1A H1AC 0.9800 . ?
C1A C1B 1.498(15) . ?
C1B C1C 1.371(11) . ?
C1B C1G 1.378(10) . ?
C1C H1C 0.9500 . ?
C1C C1D 1.383(11) . ?
C1D H1D 0.9500 . ?
C1D C1E 1.372(11) . ?
C1E H1E 0.9500 . ?
C1E C1F 1.366(11) . ?
C1F H1F 0.9500 . ?
C1F C1G 1.363(11) . ?
C1G H1G 0.9500 . ?

loop_
_geom_angle_atom_site_label_1
_geom_angle_atom_site_label_2
_geom_angle_atom_site_label_3
_geom_angle
_geom_angle_site_symmetry_1
_geom_angle_site_symmetry_3
_geom_angle_publ_flag
H2 O2 H2 141.1 . 2_656 ?
C10 O2 H2 109.47(5) . 2_656 ?
C10 O2 H2 109.5 . . ?
C6 N1 C6 122.9(5) . 2_656 ?
C6 N1 C7 118.6(2) . . ?
C6 N1 C7 118.6(2) 2_656 . ?
C2 C1 H1 119.1 . . ?
C2 C1 C6 121.7(4) . . ?
C6 C1 H1 119.1 . . ?
C1 C2 C3 118.8(4) . . ?
C1 C2 C15 121.8(4) . . ?
C3 C2 C15 119.4(4) . . ?
O1 C3 C2 120.4(4) . . ?
O1 C3 C4 120.4(4) . . ?
C2 C3 C4 119.2(4) . . ?
C3 C4 C19 119.6(4) . . ?
C5 C4 C3 119.3(4) . . ?
C5 C4 C19 121.1(4) . . ?
C4 C5 H5 120.2 . . ?
C4 C5 C6 119.7(4) . . ?
C6 C5 H5 120.2 . . ?
N1 C6 C1 120.7(4) . . ?
N1 C6 C5 118.1(4) . . ?
C1 C6 C5 121.2(4) . . ?
C8 C7 N1 119.0(3) . . ?
C8 C7 N1 119.0(3) 2_656 . ?
C8 C7 C8 121.9(6) . 2_656 ?
C7 C8 H8 119.9 . . ?
C7 C8 C9 120.2(4) . . ?
C9 C8 H8 119.9 . . ?
C8 C9 C10 117.9(4) . . ?
C8 C9 C11 120.1(4) . . ?
C10 C9 C11 122.0(4) . . ?
O2 C10 C9 119.1(3) . . ?
O2 C10 C9 119.1(3) . 2_656 ?
C9 C10 C9 121.8(6) . 2_656 ?
C12 C11 C9 111.0(3) . . ?
C13 C11 C9 109.5(4) . . ?
C13 C11 C12 110.4(4) . . ?
C14 C11 C9 111.2(4) . . ?
C14 C11 C12 107.2(4) . . ?
C14 C11 C13 107.4(4) . . ?
C11 C12 H12A 109.5 . . ?
C11 C12 H12B 109.5 . . ?
C11 C12 H12C 109.5 . . ?
H12A C12 H12B 109.5 . . ?
H12A C12 H12C 109.5 . . ?
H12B C12 H12C 109.5 . . ?
C11 C13 H13A 109.5 . . ?
C11 C13 H13B 109.5 . . ?
C11 C13 H13C 109.5 . . ?
H13A C13 H13B 109.5 . . ?
H13A C13 H13C 109.5 . . ?
H13B C13 H13C 109.5 . . ?
C11 C14 H14A 109.5 . . ?
C11 C14 H14B 109.5 . . ?
C11 C14 H14C 109.5 . . ?
H14A C14 H14B 109.5 . . ?
H14A C14 H14C 109.5 . . ?
H14B C14 H14C 109.5 . . ?
C16 C15 C2 109.0(4) . . ?
C16 C15 C17 110.2(4) . . ?
C17 C15 C2 109.7(4) . . ?
C18 C15 C2 112.0(4) . . ?
C18 C15 C16 107.9(4) . . ?
C18 C15 C17 108.0(4) . . ?
C15 C16 H16A 109.5 . . ?
C15 C16 H16B 109.5 . . ?
C15 C16 H16C 109.5 . . ?
H16A C16 H16B 109.5 . . ?
H16A C16 H16C 109.5 . . ?
H16B C16 H16C 109.5 . . ?
C15 C17 H17A 109.5 . . ?
C15 C17 H17B 109.5 . . ?
C15 C17 H17C 109.5 . . ?
H17A C17 H17B 109.5 . . ?
H17A C17 H17C 109.5 . . ?
H17B C17 H17C 109.5 . . ?
C15 C18 H18A 109.5 . . ?
C15 C18 H18B 109.5 . . ?
C15 C18 H18C 109.5 . . ?
H18A C18 H18B 109.5 . . ?
H18A C18 H18C 109.5 . . ?
H18B C18 H18C 109.5 . . ?
C4 C19 C20 108.7(4) . . ?
C21 C19 C4 110.2(4) . . ?
C21 C19 C20 109.6(4) . . ?
C22 C19 C4 112.0(4) . . ?
C22 C19 C20 107.8(4) . . ?
C22 C19 C21 108.4(4) . . ?
C19 C20 H20A 109.5 . . ?
C19 C20 H20B 109.5 . . ?
C19 C20 H20C 109.5 . . ?
H20A C20 H20B 109.5 . . ?
H20A C20 H20C 109.5 . . ?
H20B C20 H20C 109.5 . . ?
C19 C21 H21A 109.5 . . ?
C19 C21 H21B 109.5 . . ?
C19 C21 H21C 109.5 . . ?
H21A C21 H21B 109.5 . . ?
H21A C21 H21C 109.5 . . ?
H21B C21 H21C 109.5 . . ?
C19 C22 H22A 109.5 . . ?
C19 C22 H22B 109.5 . . ?
C19 C22 H22C 109.5 . . ?
H22A C22 H22B 109.5 . . ?
H22A C22 H22C 109.5 . . ?
H22B C22 H22C 109.5 . . ?
H1AA C1A H1AB 109.5 . . ?
H1AA C1A H1AC 109.5 . . ?
H1AB C1A H1AC 109.5 . . ?
C1B C1A H1AA 109.5 . . ?
C1B C1A H1AB 109.5 . . ?
C1B C1A H1AC 109.5 . . ?
C1C C1B C1A 123.0(12) . . ?
C1C C1B C1G 117.3(10) . . ?
C1G C1B C1A 119.7(11) . . ?
C1B C1C H1C 119.0 . . ?
C1B C1C C1D 122.0(12) . . ?
C1D C1C H1C 119.0 . . ?
C1C C1D H1D 120.2 . . ?
C1E C1D C1C 119.5(11) . . ?
C1E C1D H1D 120.2 . . ?
C1D C1E H1E 120.7 . . ?
C1F C1E C1D 118.6(11) . . ?
C1F C1E H1E 120.7 . . ?
C1E C1F H1F 119.2 . . ?
C1G C1F C1E 121.7(11) . . ?
C1G C1F H1F 119.2 . . ?
C1B C1G H1G 119.6 . . ?
C1F C1G C1B 120.8(11) . . ?
C1F C1G H1G 119.6 . . ?

loop_
_geom_torsion_atom_site_label_1
_geom_torsion_atom_site_label_2
_geom_torsion_atom_site_label_3
_geom_torsion_atom_site_label_4
_geom_torsion
_geom_torsion_site_symmetry_1
_geom_torsion_site_symmetry_2
_geom_torsion_site_symmetry_3
_geom_torsion_site_symmetry_4
_geom_torsion_publ_flag
O1 C3 C4 C5 -176.2(4) . . . . ?
O1 C3 C4 C19 3.9(7) . . . . ?
N1 C7 C8 C9 179.1(3) . . . . ?
C1 C2 C3 O1 177.1(4) . . . . ?
C1 C2 C3 C4 -3.9(6) . . . . ?
C1 C2 C15 C16 120.9(4) . . . . ?
C1 C2 C15 C17 -118.3(5) . . . . ?
C1 C2 C15 C18 1.6(6) . . . . ?
C2 C1 C6 N1 -178.8(4) . . . . ?
C2 C1 C6 C5 2.1(7) . . . . ?
C2 C3 C4 C5 4.7(6) . . . . ?
C2 C3 C4 C19 -175.2(4) . . . . ?
C3 C2 C15 C16 -58.9(5) . . . . ?
C3 C2 C15 C17 61.9(5) . . . . ?
C3 C2 C15 C18 -178.2(4) . . . . ?
C3 C4 C5 C6 -2.2(6) . . . . ?
C3 C4 C19 C20 58.6(5) . . . . ?
C3 C4 C19 C21 -61.6(5) . . . . ?
C3 C4 C19 C22 177.7(4) . . . . ?
C4 C5 C6 N1 179.7(4) . . . . ?
C4 C5 C6 C1 -1.2(6) . . . . ?
C5 C4 C19 C20 -121.3(5) . . . . ?
C5 C4 C19 C21 118.6(5) . . . . ?
C5 C4 C19 C22 -2.2(6) . . . . ?
C6 N1 C6 C1 148.4(4) 2_656 . . . ?
C6 N1 C6 C5 -32.4(3) 2_656 . . . ?
C6 N1 C7 C8 141.7(3) 2_656 . . 2_656 ?
C6 N1 C7 C8 -38.3(3) 2_656 . . . ?
C6 N1 C7 C8 -38.3(3) . . . 2_656 ?
C6 N1 C7 C8 141.7(3) . . . . ?
C6 C1 C2 C3 0.5(7) . . . . ?
C6 C1 C2 C15 -179.3(4) . . . . ?
C7 N1 C6 C1 -31.6(4) . . . . ?
C7 N1 C6 C5 147.6(3) . . . . ?
C7 C8 C9 C10 1.8(6) . . . . ?
C7 C8 C9 C11 -176.0(3) . . . . ?
C8 C7 C8 C9 -0.9(3) 2_656 . . . ?
C8 C9 C10 O2 179.1(3) . . . . ?
C8 C9 C10 C9 -0.9(3) . . . 2_656 ?
C8 C9 C11 C12 -121.4(5) . . . . ?
C8 C9 C11 C13 116.3(5) . . . . ?
C8 C9 C11 C14 -2.2(6) . . . . ?
C10 C9 C11 C12 60.9(5) . . . . ?
C10 C9 C11 C13 -61.3(5) . . . . ?
C10 C9 C11 C14 -179.9(4) . . . . ?
C11 C9 C10 O2 -3.2(5) . . . . ?
C11 C9 C10 C9 176.8(5) . . . 2_656 ?
C15 C2 C3 O1 -3.1(6) . . . . ?
C15 C2 C3 C4 176.0(4) . . . . ?
C19 C4 C5 C6 177.7(4) . . . . ?
C1A C1B C1C C1D -180(2) . . . . ?
C1A C1B C1G C1F 180.0(17) . . . . ?
C1B C1C C1D C1E -1(4) . . . . ?
C1C C1B C1G C1F 0(2) . . . . ?
C1C C1D C1E C1F 1(4) . . . . ?
C1D C1E C1F C1G -1(3) . . . . ?
C1E C1F C1G C1B 0(3) . . . . ?
C1G C1B C1C C1D 1(2) . . . . ?

loop_
_diffrn_refln_index_h
_diffrn_refln_index_k
_diffrn_refln_index_l
_diffrn_refln_intensity_net
_diffrn_refln_intensity_u
0 0 -2 874.46 88.95
0 0 -3 3.06 4.35
0 0 -4 74.9 10.79
0 0 -5 6.95 7.22
0 0 -6 12.09 8.84
0 0 -7 2.66 6.3
0 0 -8 94.16 13.56
0 0 -9 11.53 7.11
0 0 9 6.38 4.57
0 0 -9 2.55 2.66
0 0 -10 36.28 9.49
0 0 10 35.51 6.9
0 0 -10 26.64 4.63
0 0 11 -1.83 4.34
0 0 -11 -5.83 7.33
0 0 -11 -0.81 2.83
0 0 12 46.41 7.77
0 0 -12 38.96 9.49
0 0 -12 33.17 5.32
0 0 -12 31.35 4.75
0 0 13 -1.16 4.46
0 0 -13 -1.81 6.31
0 0 -13 1.52 3.17
0 0 -13 -0.61 2.38
0 0 -14 356.76 36.84
0 0 14 364.8 38.94
0 0 -14 356.31 36.15
0 0 14 295.42 38.09
0 0 15 -3.63 4.76
0 0 -15 -0.63 3.15
0 0 15 -3.33 6.21
0 0 -15 1.81 2.48
0 0 16 52.47 10.17
0 0 16 54.76 8.62
0 0 -16 39.94 6.82
0 0 17 -1.08 5.66
0 0 17 2.78 7.37
0 0 17 2.43 6.73
0 0 -17 -1.5 3.89
0 0 18 437.13 42.93
0 0 18 408.94 43.78
0 0 -18 347.78 41.1
0 0 19 -5.93 5.97
0 0 -19 -0.84 5.05
0 0 20 106.93 16.86
0 0 20 118.2 14.64
0 0 -20 83.16 12.39
0 0 21 -6.14 8.76
0 0 21 -5.75 6.57
0 0 -21 -4.31 5.13
0 0 22 56.35 11.96
0 0 22 67.83 9.94
0 0 -22 41.32 8.09
0 0 23 -5.19 6.8
0 0 23 -0.93 5.24
0 0 -23 3.05 4.15
0 0 24 4.44 6.54
0 0 24 2.29 4.36
0 0 25 -1.81 5.36
0 0 25 0.58 3.8
0 0 26 6.91 4.61
0 0 27 6.19 3.62
0 -2 1 196.72 20.44
0 2 1 191.84 20.68
0 -2 -1 211.54 20.66
0 -2 2 38.84 4.16
0 2 -2 34.59 4.28
0 -2 -2 32.03 4.45
0 -2 3 372.22 38
0 2 -3 323.74 38.44
0 -2 -3 400.47 38.15
0 2 -3 376.2 38.09
0 2 4 5976.87 574.28
0 -2 4 5393.86 573.46
0 2 -4 5694.71 573.55
0 2 -4 5904.84 573.98
0 -2 -4 5740.44 573.56
0 2 5 8.15 6.64
0 -2 -5 9.51 3.1
0 -2 5 6.09 2.88
0 -2 5 4.76 4.76
0 2 -5 3.03 3.46
0 -2 6 262.23 27.28
0 -2 6 246.83 26.35
0 2 6 244.72 28.24
0 -2 -6 252.34 26.53
0 2 -6 254.87 26.54
0 -2 -7 104.05 11.07
0 2 -7 89.31 11.08
0 -2 7 87.93 10.74
0 -2 7 104.26 12.14
0 2 -8 76.11 13.42
0 2 -8 89.3 10.53
0 -2 8 67.08 10.9
0 -2 -8 111.49 10.66
0 -2 8 80.41 10.04
0 -2 9 65.17 10.44
0 2 -9 88.05 14.1
0 -2 9 76.87 9.94
0 -2 -9 113.69 10.72
0 2 -9 76.54 10.34
0 -2 9 87.31 11.13
0 2 -9 75.12 9.58
0 -2 9 85.98 10.12
0 -2 10 6.46 4.26
0 -2 -10 10.94 3.99
0 -2 10 13.84 5.62
0 2 -10 13.83 8.97
0 2 -10 12.64 4.54
0 -2 10 13.71 3.74
0 -2 10 8.13 5.14
0 2 -10 14.53 3.64
0 -2 -10 5.97 3.06
0 -2 11 3 4.28
0 -2 11 1.25 3.06
0 2 -11 5.9 3.59
0 -2 11 -0.96 4.53
0 -2 11 5.68 6.11
0 2 -11 -10.34 8.95
0 -2 -11 0.69 3.34
0 -2 11 11.38 5.93
0 -2 11 1.05 7.65
0 2 -11 2.69 3.16
0 -2 -11 0.3 2.61
0 -2 12 10.02 4.53
0 -2 12 20.12 4.28
0 -2 12 23.56 5.81
0 -2 -12 8.63 4.1
0 2 -12 3.84 8.99
0 -2 12 22.34 6.51
0 2 -12 15.86 4.8
0 -2 12 9.31 5.68
0 2 -12 9.87 3.82
0 2 -12 10.05 2.49
0 -2 12 29.81 9.32
0 -2 -12 11.54 3.25
0 2 -13 46.58 7.13
0 -2 13 51.53 11.66
0 -2 13 39.3 8.06
0 -2 13 48.48 7.7
0 2 -13 50.67 8.15
0 2 -13 44.32 12.13
0 2 13 57.05 9.45
0 -2 -13 65.15 8.46
0 -2 13 62.23 9.42
0 -2 13 60.32 9.91
0 -2 -13 42.17 6.33
0 -2 14 1.53 9.46
0 2 -14 5.93 3.6
0 -2 14 3.14 6.03
0 -2 14 1.64 4.54
0 -2 14 3.15 6.59
0 -2 -14 4.54 2.74
0 -2 15 -6.84 9.83
0 2 -15 5.8 4.2
0 -2 15 -2.31 6.25
0 -2 15 3.61 5.06
0 -2 15 -1.12 6.39
0 -2 -15 -1.23 2.63
0 2 -16 41.79 7.06
0 -2 16 57.12 9.12
0 -2 16 39.35 9.22
0 -2 16 43.43 9.6
0 -2 -16 44.49 6.23
0 -2 17 27.69 7.79
0 2 17 22.07 9.03
0 -2 17 38.56 10.03
0 2 -17 38.83 6.94
0 -2 -17 37.36 5.68
0 -2 18 149.67 18.21
0 2 18 176.24 18.72
0 2 18 123.3 18.41
0 -2 -18 140.94 15.66
0 2 -18 129.35 16.47
0 -2 18 120.11 19.25
0 2 19 4.72 6.19
0 -2 19 -1.16 6.34
0 2 -19 0.82 4.46
0 -2 19 -3.06 8.02
0 2 19 -7.68 7.47
0 -2 20 27.87 7.2
0 2 20 24.64 7.73
0 2 -20 17.46 5.64
0 -2 20 15.43 9.5
0 2 20 33.91 10.22
0 -2 21 126.52 14.55
0 2 21 91.36 13.97
0 -2 -21 87.51 12.79
0 -2 21 90.69 15.86
0 2 21 94.35 15.77
0 2 22 2.08 6.69
0 -2 22 20.62 7.22
0 -2 -22 15.89 5.63
0 2 22 22.47 9.03
0 -2 22 24.07 8.92
0 2 23 12.75 5.9
0 -2 23 2.7 5
0 -2 -23 0.77 4.15
0 -2 23 -1.28 7.34
0 2 23 3.78 6.42
0 -2 24 -2.96 4.49
0 2 24 -1.5 4.48
0 -2 -24 9.36 4.35
0 2 24 -3.24 5.94
0 -2 24 3.27 6.51
0 2 25 7.35 3.81
0 -2 25 -1.67 3.67
0 -2 25 7.05 5.36
0 2 25 0.88 5.66
0 2 26 4.69 4.53
0 -2 26 -6.01 4.83
0 2 27 -1.36 3.16
0 -2 27 1.35 3.36
0 -2 27 7.58 3.49
0 4 0 8117.28 819.43
0 -4 1 193.92 19.81
0 -4 -1 172.95 20.27
0 4 1 203.41 20.41
0 4 -1 187.53 20.43
0 4 2 648.4 69.86
0 -4 -2 681.16 69.83
0 -4 2 705.33 69.47
0 -4 3 9.13 2.72
0 -4 -3 1.57 3.74
0 4 -4 21.54 5.12
0 4 -4 12.83 3.27
0 -4 4 16.41 3.19
0 -4 -4 12.96 3.17
0 -4 -4 14.57 4.06
0 4 -5 50.73 7.5
0 -4 5 41.83 5.41
0 -4 -5 34.15 5.81
0 4 -5 46.38 5.68
0 -4 -5 34.87 5.23
0 4 -6 165.3 17.36
0 -4 -6 149.76 16.17
0 -4 -6 145.91 16.51
0 4 -6 143.19 16.3
0 4 6 162.06 18.33
0 -4 6 143.26 16.06
0 4 7 6.4 5.83
0 -4 -7 3.01 3.52
0 4 -7 3.74 4.94
0 -4 7 2.67 2.62
0 -4 -7 7.66 3.15
0 4 -7 12.91 3.38
0 4 8 88.21 13.31
0 4 -8 103.89 11.41
0 -4 8 91.02 10.75
0 -4 -8 94.19 10.98
0 -4 8 91.55 13.24
0 4 -8 86.51 10.48
0 -4 -8 86.13 10.59
0 -4 8 93.14 11.14
0 -4 9 481.72 47.3
0 -4 9 466.79 48.98
0 4 -9 452.21 46.74
0 -4 9 440.35 46.95
0 4 9 418.01 49.52
0 4 -9 466.65 47.49
0 -4 -9 491.85 47.31
0 -4 -9 433.34 46.51
0 -4 -9 427.48 46.64
0 -4 -10 29.8 5.4
0 -4 10 46.77 6.92
0 4 -10 40.65 6.06
0 -4 10 50.15 10.14
0 4 -10 42.72 6.66
0 -4 -10 41.44 6.27
0 -4 10 29.82 5.85
0 -4 -10 38.1 5.98
0 -4 -10 37.89 5.47
0 -4 10 35.34 8.06
0 -4 11 376.66 33.24
0 -4 11 307.63 31.65
0 -4 11 339.14 34.44
0 4 -11 285.58 30.99
0 4 -11 220.33 34.44
0 4 -11 325.33 32.02
0 -4 -11 276.35 31.49
0 -4 11 280.46 31.22
0 -4 -11 288.7 30.56
0 -4 -11 270.01 30.41
0 -4 -12 30.25 5.66
0 -4 12 49.29 11.05
0 4 -12 35.51 5.99
0 4 -12 57.45 11.94
0 -4 -12 46.83 6.81
0 4 -12 35.41 6.69
0 -4 12 29.7 5.82
0 -4 12 59.19 8.85
0 -4 12 40.35 6.88
0 -4 -12 28.36 5.18
0 -4 -12 35.92 5.35
0 -4 13 25.13 6.57
0 -4 13 16.17 7.22
0 -4 -13 26.91 4.63
0 4 -13 27.4 5.46
0 -4 13 28.24 10.6
0 -4 -13 26.79 5.33
0 -4 14 21 6.1
0 -4 -14 22.25 5.35
0 4 -14 32.61 5.76
0 -4 -14 30.05 4.95
0 -4 14 25.07 8.1
0 -4 15 67.64 11.02
0 -4 15 109.59 17.09
0 4 -15 62.38 9.95
0 -4 -15 80.21 10.16
0 -4 15 60.97 11.53
0 -4 -15 94.29 9.77
0 -4 15 66.59 12.31
0 -4 16 -4 5.09
0 -4 16 14.58 11.86
0 4 -16 -0.73 4.09
0 -4 16 -1.29 6.81
0 -4 16 9.71 6.98
0 -4 -16 -0.51 3.12
0 -4 17 8.22 7.74
0 -4 17 -3.18 5.61
0 -4 17 2.19 12.36
0 -4 -17 3.72 3.77
0 -4 18 9.88 6.52
0 -4 -18 -0.54 3.6
0 -4 18 7.15 8.36
0 -4 19 27.94 8.21
0 -4 -19 42.24 6.38
0 -4 19 33.87 10.17
0 4 20 24.84 7.38
0 -4 20 18.76 6.91
0 -4 -20 31.84 5.55
0 -4 20 38.41 10.76
0 4 20 51.77 10.99
0 4 21 1.07 5.22
0 -4 21 4.22 5.65
0 -4 21 -1.43 7.71
0 4 21 14.21 8.17
0 4 22 35.24 7.59
0 -4 22 43.35 7.89
0 4 22 29.05 9.28
0 -4 22 33.38 9.88
0 -4 23 10.05 5.11
0 4 23 11.94 5.64
0 4 23 10.62 7.52
0 -4 23 16.65 7.47
0 -4 24 18.39 5.39
0 4 24 24.29 5.62
0 4 24 11.08 6.63
0 -4 24 31.25 7.8
0 -4 25 -0.81 4.87
0 4 25 8.94 5.89
0 4 25 2.54 3.42
0 -4 25 11.33 5.49
0 -4 26 0.6 4.16
0 4 26 -5.45 4.24
0 -4 26 -8.37 4.57
0 6 0 1447.35 147.45
0 -6 1 6.15 2.49
0 6 1 4.08 3.53
0 6 -1 5.33 3.88
0 6 2 37.15 6.16
0 -6 -2 34.92 5.69
0 6 -2 50.62 6.51
0 -6 2 35.95 5.02
0 -6 3 25.07 3.86
0 6 -3 20.36 5.39
0 -6 -3 24.36 4.67
0 -6 4 189.82 20.28
0 -6 -4 195.79 20.44
0 6 -4 191.93 21.37
0 -6 -4 188.91 20.9
0 6 -5 -0.83 4.75
0 -6 5 -0.69 2.24
0 -6 -5 2.21 2.33
0 -6 -5 5.38 3.4
0 -6 5 0.89 3.35
0 -6 -5 -0.36 2.88
0 -6 -6 26.18 5.84
0 -6 6 23.04 3.94
0 -6 -6 20.26 4.92
0 6 -6 23.21 5.96
0 -6 -6 15.46 3.84
0 -6 6 16.23 4.66
0 -6 7 23 5.03
0 -6 -7 14.69 4.33
0 -6 7 20.27 9.13
0 -6 7 27.11 4.33
0 6 7 32.91 7.76
0 -6 -7 17.43 4.8
0 6 -7 23.17 6.74
0 -6 -7 19.03 4.19
0 -6 7 29.2 7.12
0 -6 -7 17.36 4.7
0 -6 8 182.03 20.63
0 -6 8 177.08 23.4
0 6 -8 208.91 22.4
0 -6 8 189.36 20.36
0 -6 -8 183.07 20.68
0 -6 -8 202.32 20.58
0 6 8 187.98 22.94
0 -6 8 209.97 21.98
0 -6 -8 165.95 19.98
0 -6 -8 184.84 20.23
0 -6 9 3.86 3.85
0 -6 -9 1.98 3.39
0 -6 9 -9.28 8.79
0 -6 -9 3.06 3.22
0 -6 -9 2.04 3.38
0 -6 9 -0.56 2.62
0 6 9 1.4 7.36
0 6 -9 -0.7 3.5
0 -6 9 8.08 6.95
0 -6 -9 4.98 4.09
0 -6 10 5.67 4.49
0 -6 -10 11.43 4.19
0 -6 10 -4.32 9.97
0 -6 -10 17.1 4.1
0 6 10 -4.75 7.88
0 -6 -10 11.98 4.06
0 6 -10 18.97 4.62
0 -6 10 11.43 3.59
0 -6 -10 9.66 4.64
0 -6 -10 9.45 3.59
0 -6 -11 2.22 3.77
0 -6 11 0.77 4.41
0 -6 11 12.52 10.06
0 -6 11 0.71 2.75
0 -6 -11 -5.37 3.37
0 6 -11 0.89 3.56
0 -6 -11 0.82 3.66
0 -6 -11 -1.78 3.44
0 -6 -11 -2.27 4.16
0 -6 11 -2.12 6.62
0 -6 -12 92.78 11.89
0 -6 12 102.93 13.08
0 -6 12 126.13 17.42
0 6 -12 93.55 13.19
0 -6 -12 99.13 11.92
0 -6 12 130.56 15.33
0 -6 13 11.64 5.41
0 -6 13 12 6.85
0 -6 -13 5.6 3.53
0 -6 -13 -0.47 3.56
0 -6 13 1.86 10.94
0 -6 -13 3.25 3.76
0 -6 14 18.03 5.84
0 -6 14 36.2 9.16
0 -6 -14 24.88 5.03
0 -6 -14 29.53 5.36
0 -6 -14 40.5 5.93
0 -6 14 38.33 11.85
0 -6 15 5.98 5.68
0 -6 15 11.46 7.14
0 -6 -15 1.12 3.84
0 -6 -15 -0.94 3.43
0 -6 -15 3.73 4.43
0 -6 15 2.18 10.95
0 -6 16 44.67 9.33
0 -6 -16 51.6 7.97
0 -6 -16 65.42 8.79
0 -6 17 5.34 6.14
0 -6 -17 4.14 4.27
0 -6 -17 -0.82 5.09
0 -6 17 4.82 12.26
0 -6 18 32.46 8.3
0 -6 -18 39.08 6.39
0 -6 -18 46.58 7.51
0 -6 19 29.07 7.15
0 -6 -19 25.35 5.05
0 -6 20 15.2 8.22
0 -6 20 12.51 5.97
0 -6 -20 3.37 4.72
0 -6 -20 3.78 3.54
0 6 21 1.33 6.89
0 -6 21 9.17 7.58
0 -6 21 10.74 5.4
0 6 21 15 6.27
0 -6 -21 6.46 4.8
0 -6 -21 9.5 3.75
0 6 22 -0.89 5.19
0 -6 22 1.76 4.98
0 -6 22 7 5.95
0 -6 -22 5.95 4.25
0 -6 22 7.24 7.22
0 6 22 3.64 6.43
0 6 23 6.07 4.76
0 -6 23 2.05 5.13
0 -6 -23 1.32 3.81
0 -6 23 5.28 6.13
0 6 23 9.6 6.68
0 6 24 8.37 4.19
0 -6 24 5.96 5.21
0 -6 -24 1.66 3.55
0 6 24 -9.83 6.04
0 -6 24 1.77 5.56
0 6 25 -2.79 4.63
0 -6 25 -0.68 4.64
0 -6 25 10.38 4.69
0 6 25 0.4 2.82
0 -6 26 1.4 3.47
0 6 26 -1.43 3.28
0 -8 0 999.99 100.15
0 -8 0 930.64 100.33
0 -8 0 847.38 100
0 8 0 1175.43 101.03
0 -8 0 999.7 99.54
0 8 0 973.88 100.71
0 -8 1 17.21 3.83
0 8 -1 24.54 6.1
0 8 1 31.42 6.49
0 8 1 23.9 6.16
0 -8 -1 30.37 5.64
0 -8 1 25.99 5.47
0 -8 1 21.83 5.11
0 -8 1 20.8 6.11
0 -8 -1 29 6.44
0 -8 1 23.84 5.06
0 8 1 38.21 7.42
0 8 -2 444.47 45.9
0 -8 2 476.37 44.59
0 8 2 414.77 45.61
0 8 2 410.21 45.61
0 -8 2 416 45.24
0 -8 2 417.9 44.98
0 -8 2 419.68 45.39
0 -8 2 400.8 44.92
0 8 2 465.96 45.62
0 8 -3 42.42 7.58
0 -8 3 33.86 5.44
0 8 3 37.32 7.58
0 -8 3 68.83 10.51
0 -8 3 44.68 7.48
0 -8 3 40.25 6.72
0 -8 3 39.73 7.57
0 -8 -3 44.34 7.08
0 -8 3 51.73 7.05
0 8 3 68.26 8.74
0 -8 4 110.49 14.76
0 -8 4 73.49 11.03
0 -8 -4 93.07 11
0 8 -4 105.44 12.71
0 -8 4 95.16 10.52
0 -8 -4 83.58 10.52
0 -8 -4 121.66 12.74
0 -8 -4 107.61 12.08
0 -8 4 74.35 11.39
0 -8 4 87.97 11.43
0 8 4 104.34 12.69
0 -8 5 133.16 18.06
0 -8 -5 137.9 14.73
0 -8 -5 136.34 15.04
0 8 -5 149.98 16.29
0 8 -5 98.72 15.88
0 -8 5 133.88 14.21
0 -8 -5 126.81 14.25
0 -8 -5 126.81 15.91
0 -8 -5 139.31 15.78
0 -8 5 103.26 15.05
0 -8 5 120.78 14.99
0 8 5 127.86 16.09
0 -8 6 239.72 28.77
0 -8 -6 258.25 25.93
0 -8 -6 224.7 26.04
0 8 -6 221.52 27.38
0 -8 -6 235.83 25.59
0 8 -6 239.81 27.26
0 -8 6 247.58 25.54
0 -8 -6 286.59 27.46
0 -8 6 209.07 26.03
0 -8 6 233.62 26.15
0 8 6 253.99 27.03
0 -8 -7 7.29 3.7
0 -8 7 9.34 4.43
0 -8 -7 9.26 3.83
0 8 -7 7.32 5.17
0 -8 -7 9.02 3.64
0 8 -7 4.32 4.87
0 -8 7 6.54 2.84
0 -8 -7 8.07 3.3
0 -8 7 3.79 4.72
0 -8 7 5.56 4.19
0 8 7 9.32 7.06
0 -8 8 7.88 4.56
0 -8 -8 3.8 4.03
0 -8 -8 5.42 3
0 8 -8 6.54 5.07
0 -8 -8 2.21 3.23
0 8 8 13.07 7.08
0 -8 8 6.18 2.61
0 -8 8 7.69 4.68
0 -8 8 4.53 4.4
0 -8 -8 -0.94 3.7
0 -8 -9 60.02 8.16
0 -8 9 46.47 8.52
0 -8 9 46.2 12.45
0 -8 9 55.45 7.59
0 -8 -9 58.6 7.96
0 8 9 52.45 11.26
0 -8 9 54.5 9.09
0 -8 -9 57.39 8.12
0 -8 -10 66.43 8.33
0 -8 10 59.51 9.1
0 -8 10 75.2 14.64
0 -8 -10 40.54 7.68
0 -8 10 63.21 9.32
0 -8 -10 61.34 8.28
0 -8 11 29.42 12.06
0 -8 11 32.43 7.17
0 -8 -11 29.65 5.95
0 -8 -11 37.01 6.82
0 -8 -11 25.95 6.25
0 -8 11 35.17 7.49
0 -8 12 2.09 11.3
0 -8 12 -1.06 5.56
0 -8 -12 -1.14 3.82
0 -8 -12 -1.39 5.06
0 -8 12 12.48 5.28
0 -8 -12 0.58 4.44
0 -8 13 -2.23 11.67
0 8 -13 7.71 6.75
0 -8 -13 2.4 4.28
0 -8 -13 -0.58 3.84
0 -8 13 -3.03 5.66
0 -8 -14 44.58 7.5
0 -8 14 44.71 15.32
0 -8 -14 44.29 6.93
0 -8 -14 32.87 6.28
0 -8 14 33.65 8.66
0 -8 -15 4.81 4.97
0 -8 15 -4.93 12.55
0 -8 15 3.71 6.63
0 -8 -15 8.3 4.49
0 -8 -15 2.81 4.16
0 -8 15 5.41 5.28
0 -8 -16 -1.65 4.47
0 -8 16 7.61 6.86
0 -8 -16 5.8 4.49
0 -8 -16 2.15 3.77
0 -8 16 -2.19 5.69
0 -8 -17 6.72 4.87
0 -8 17 -6.42 6.31
0 -8 -17 -2.56 4.05
0 -8 17 -1.1 5.33
0 -8 -18 137.11 15.98
0 -8 18 126.32 18.11
0 -8 -18 136.19 16.79
0 -8 18 144.18 17.54
0 -8 -19 74.22 11.08
0 -8 19 75.82 12.55
0 -8 -19 79.56 10.26
0 -8 19 85.98 11.9
0 -8 -20 -3.15 4.48
0 -8 -20 2.65 3.34
0 -8 20 1.18 6.31
0 -8 -21 3.65 4.39
0 -8 21 2.17 5.88
0 -8 -21 5 3.23
0 -8 -22 3.93 4.37
0 8 22 -1.07 6.3
0 8 22 -2.33 4.75
0 -8 22 -2.87 5.45
0 -8 -22 0.35 2.69
0 8 23 4.39 4.08
0 -8 23 -0.54 3.57
0 -8 23 0.88 5.54
0 8 23 2.72 5.3
0 -8 23 -0.8 4.78
0 -8 -23 -4.49 3.81
0 -8 24 4.18 4.67
0 8 24 1.34 3.33
0 -8 24 5.23 2.76
0 8 24 7.96 5.08
0 -8 24 4.28 4.22
0 -8 -24 -0.45 3.04
0 8 25 -1.03 3.63
0 -8 -25 1.63 2.33
0 10 0 464.1 50.65
0 -10 0 547 50.29
0 -10 0 475.52 50.33
0 -10 0 444.61 50.01
0 10 0 461.78 50.82
0 -10 0 470.33 48.91
0 10 0 460.89 50.54
0 10 -1 3.83 5.36
0 10 1 -3.74 5.15
0 -10 1 4.45 4.79
0 -10 1 1.95 4.36
0 -10 1 9.61 5.88
0 -10 -1 3.29 5.7
0 -10 1 -0.76 4.86
0 -10 1 0.37 2.23
0 10 1 -10.36 5.21
0 10 -1 6.35 4.97
0 -10 -1 0.4 2.28
0 10 -1 0.89 6.32
0 10 1 1.73 6.27
0 10 2 112.05 16.85
0 -10 2 161.87 16.76
0 -10 2 162.77 16.3
0 -10 2 124.61 16.29
0 -10 2 121.77 16.61
0 10 2 125.93 16.95
0 10 -2 127.94 16.96
0 10 2 148.9 17.28
0 10 -3 308.6 33.83
0 10 3 232.18 33.13
0 -10 3 310.28 33.18
0 -10 3 326.05 32.72
0 -10 3 283.4 32.94
0 -10 3 295.11 32.99
0 -10 -3 307.22 33.09
0 -10 3 319.9 32.87
0 10 3 344.21 34.07
0 10 4 3.75 6.48
0 -10 4 -0.82 5.17
0 -10 4 1.35 4.14
0 -10 -4 4.56 4.97
0 -10 -4 0.83 4.68
0 -10 4 12.93 5.81
0 -10 4 -2.87 4.22
0 10 -4 1.17 4.69
0 10 4 -1.45 5.05
0 -10 5 -6.83 5.11
0 -10 5 4.91 5.04
0 -10 -5 5.74 5.63
0 10 5 3.98 7.98
0 -10 5 -3.74 4.27
0 -10 -5 3.19 4.21
0 -10 5 3.47 3.95
0 -10 6 25.58 6.98
0 -10 -6 40.25 7.94
0 10 6 25.51 9.28
0 -10 6 32.99 6.83
0 -10 6 22.91 6
0 -10 -6 32.89 5.89
0 -10 7 2.24 4.04
0 -10 -7 -0.58 4.32
0 -10 -7 1.47 3.59
0 -10 7 5.81 5.04
0 -10 7 0.83 4.92
0 10 7 5.66 7.97
0 -10 8 -0.83 4.93
0 -10 8 5.29 4.64
0 -10 -8 6.2 4.9
0 -10 8 3.15 4.58
0 -10 9 5.01 5.14
0 -10 -9 7.9 4.94
0 -10 -9 14.9 4.73
0 -10 9 12.32 5.58
0 -10 9 8.47 5.14
0 10 -9 17.28 8.61
0 -10 -10 43.58 7.41
0 -10 10 38.27 8.16
0 10 -10 55.25 10.37
0 -10 -10 40.01 7.62
0 -10 -11 4.6 4.67
0 -10 -11 -1.35 5.02
0 -10 11 -1.07 5.74
0 10 -11 1.19 8.05
0 -10 -11 -0.71 5.08
0 -10 -12 15.08 5.73
0 -10 -12 17.95 6.03
0 -10 12 18.13 7.21
0 10 -12 16.76 8.71
0 -10 -12 13.59 5.49
0 -10 -13 3.53 4.77
0 -10 13 -10.64 6.62
0 10 -13 2.37 6.77
0 -10 -13 -2.13 4.5
0 -10 14 13.36 7.76
0 10 -14 24.36 8.45
0 -10 -14 18.59 6.03
0 -10 -14 17.8 5.9
0 -10 15 -2.46 6.04
0 -10 -15 4.27 4.64
0 -10 -15 -4.52 4.34
0 -10 -15 6.8 5.12
0 -10 16 6.09 6.34
0 -10 -16 8.35 4.92
0 -10 -16 16.04 4.86
0 -10 -16 23.77 5.99
0 -10 17 3.56 6.15
0 -10 -17 0.52 3.65
0 -10 -17 1.33 4.08
0 -10 -17 -7.51 4.71
0 -10 18 26.07 6.74
0 -10 18 18.05 6.89
0 -10 -18 15.55 5.3
0 -10 -18 22.54 5.83
0 -10 19 2.49 5.26
0 -10 19 -4.18 6.01
0 -10 -19 -3.37 3.59
0 -10 -19 2.28 4.36
0 -10 20 6.7 4.93
0 -10 20 15.07 5.97
0 -10 -20 5.35 3.44
0 -10 -20 4.89 4.54
0 -10 21 6.4 4.52
0 -10 -21 9.34 4.54
0 -10 21 0.81 4.84
0 -10 -21 6.71 3.41
0 10 22 28.42 5.81
0 -10 22 37.36 5.81
0 -10 -22 35.09 5.69
0 10 22 36.18 7.52
0 -10 22 35.87 6.38
0 -10 -22 24.39 4.47
0 10 23 15.69 5.25
0 10 23 10.32 3.68
0 -10 23 7.36 3.75
0 -10 -23 8.5 3.3
0 -12 0 5.93 5.98
0 -12 0 8.3 5.98
0 12 0 1.21 5.91
0 12 0 9.53 8.36
0 -12 1 8.74 5.2
0 -12 1 -4.02 4.54
0 -12 -1 -5.22 5.85
0 -12 1 3.98 5.81
0 -12 1 6.19 5.57
0 12 -1 -2.46 6.24
0 12 1 -4.81 5.98
0 12 -1 -2.4 7.71
0 12 1 2.39 7.3
0 -12 2 16.64 6.18
0 -12 2 36.51 6.59
0 -12 2 18.1 7.07
0 -12 -2 13.8 6.64
0 -12 2 21.67 6.95
0 12 -2 23.68 7.67
0 12 2 18 7.02
0 12 -2 31.66 9.77
0 12 2 26.67 8.63
0 -12 3 7.94 5.68
0 -12 3 8.22 4.91
0 -12 3 5.13 5.72
0 -12 3 -7.26 6.08
0 12 -3 11.41 6.47
0 12 3 7.46 8.81
0 -12 4 262.5 28.49
0 -12 4 246.57 28.29
0 -12 4 244.96 27.43
0 -12 4 284.18 28.39
0 12 -4 197.48 28.59
0 12 4 236.19 29.61
0 -12 5 1.04 5.84
0 -12 -5 6.56 4.99
0 -12 5 2.56 5.27
0 -12 -5 5.76 6.17
0 -12 5 -3.13 6.11
0 -12 5 6.49 6.12
0 -12 5 4.53 4.8
0 12 5 -1.35 8.84
0 12 -5 -1.31 8.57
0 -12 6 35.41 7.79
0 -12 -6 31.63 6.68
0 -12 6 30.78 7.28
0 -12 6 22.93 7.03
0 -12 6 34.61 8.71
0 -12 6 42.62 7.47
0 12 6 32.5 11.29
0 12 -6 14.75 10.29
0 -12 -7 6.09 4.19
0 -12 7 16.77 7.8
0 -12 7 0.92 5.03
0 -12 -7 2.95 5.3
0 -12 7 3.1 5.82
0 -12 7 15 6.93
0 -12 7 5.72 5.23
0 12 7 16.09 10.43
0 12 -7 4.12 8.66
0 -12 -8 86.51 11.54
0 -12 8 70.92 13.17
0 -12 8 110.82 14
0 -12 8 85.12 12.95
0 12 -8 82.59 15.08
0 12 8 85.7 15.92
0 -12 8 87.6 12.71
0 -12 8 103.9 12.83
0 -12 -8 105.17 12.68
0 -12 9 99.31 14.28
0 -12 -9 89.41 12.81
0 -12 -9 145.24 14.85
0 -12 9 97.09 14.17
0 -12 9 104.1 14.22
0 12 -9 137.86 17.78
0 -12 10 722.16 77.65
0 -12 10 751.91 77.86
0 12 -10 760.15 79.34
0 -12 -10 800.99 77.41
0 -12 -10 697.95 76.43
0 -12 -11 16.19 6.66
0 -12 11 5.31 6.3
0 -12 11 8.73 6.1
0 12 -11 7.19 9.84
0 -12 -11 13.5 5.15
0 12 -12 27.07 10.82
0 -12 12 23.44 7.12
0 -12 12 19.37 7.34
0 -12 -12 25.13 7.54
0 -12 13 6.43 6.7
0 -12 -13 19.25 5.61
0 -12 -13 2.35 5.48
0 -12 13 4.76 5.98
0 -12 13 6.75 6.14
0 12 -13 12.53 9.21
0 12 -14 8.01 8.85
0 -12 14 8.37 6.91
0 -12 -14 16.53 6.04
0 -12 14 8.88 6.52
0 -12 14 12.27 6.71
0 -12 -14 21.64 5.78
0 -12 -14 13.87 5.71
0 12 -15 3.72 8.28
0 -12 15 1 5.8
0 -12 -15 3.39 4.88
0 -12 15 -1 5.63
0 -12 15 1.08 5.91
0 -12 -15 0.74 4.61
0 -12 -15 -0.68 4.72
0 -12 16 2.82 5.36
0 -12 16 3.09 5.46
0 -12 -16 -0.7 4.52
0 -12 -16 1.19 3.87
0 -12 -16 7.32 5.23
0 -12 17 4.3 5.42
0 -12 17 -3.82 5.35
0 -12 -17 1.47 3.76
0 -12 -17 3.2 4.15
0 -12 -17 3.83 4.72
0 -12 18 14.67 5.29
0 -12 18 17.19 5.88
0 -12 -18 10.83 4.61
0 -12 -18 16.96 5.31
0 -12 19 0.67 3.99
0 -12 19 -1.5 4.15
0 -12 -19 -1.47 3.5
0 -12 -19 1.27 4.01
0 -12 20 4.47 4.08
0 -12 20 6.81 4.18
0 -12 -20 9.13 3.61
0 -12 -20 16.64 4.5
0 -12 21 2.15 3.32
0 12 21 -1.59 3.72
0 -12 -21 7.37 3.39
0 -12 21 0.47 3.15
0 -12 -21 2.34 2.62
0 -12 -22 6.3 2.9
0 12 22 5.16 4.23
0 14 0 145.43 19.16
0 14 0 103.91 15.89
0 -14 0 110.67 16.13
0 -14 0 101.75 16.2
0 -14 1 2.81 5.16
0 14 -1 7.92 11.02
0 14 1 -7.96 10.23
0 14 -1 2.9 7.53
0 -14 -1 1.3 6.15
0 -14 -1 1.25 6.74
0 -14 1 -1.28 7
0 -14 1 1.25 7.57
0 -14 2 82.74 12.07
0 -14 2 82.07 13.41
0 -14 2 93.8 13.94
0 -14 -2 81.05 13.5
0 14 2 82.14 16.22
0 14 -2 87.76 16.06
0 14 -2 74.42 13.9
0 -14 3 8.36 6.47
0 -14 -3 8.16 5.19
0 -14 3 3.77 6
0 -14 3 3.78 7.02
0 -14 3 8.96 7.38
0 14 3 -8.21 10.91
0 14 -3 7.33 7.16
0 -14 4 2.39 6.08
0 -14 -4 3.05 5.7
0 -14 4 -3.82 5.54
0 -14 4 6.37 7.5
0 -14 4 1.28 6.77
0 14 4 11.73 10.7
0 14 -4 4.42 7.24
0 -14 5 6.01 6.5
0 -14 5 16.48 6.26
0 -14 -5 8.73 6.22
0 -14 5 10.09 6.94
0 -14 5 11.65 8.03
0 14 5 17.15 11.77
0 14 -5 8.27 9.79
0 14 -5 1.48 6.67
0 14 -6 7.46 7.42
0 -14 6 4.85 6.37
0 -14 6 -1.98 4.81
0 -14 6 -5.25 7.67
0 -14 6 9.9 6.93
0 14 -6 5.02 10.97
0 14 6 3.48 10.24
0 -14 -6 2.93 4.35
0 14 -7 7.53 7.94
0 -14 7 1.23 7.17
0 -14 7 5.08 6.3
0 -14 -7 7.71 6.49
0 -14 7 3.98 7.72
0 -14 7 9.59 7.32
0 -14 -7 8.93 4.48
0 14 7 19.04 11.29
0 14 -7 13.5 11.15
0 -14 8 57.44 10.69
0 -14 8 61.24 9.58
0 -14 -8 39.89 9.33
0 -14 8 56.22 11.34
0 -14 8 45.72 9.89
0 -14 -8 49.9 7.97
0 14 -8 47.37 13.72
0 14 8 48.38 13.55
0 -14 9 -2.53 6.96
0 -14 -9 7.28 6.62
0 -14 9 2.11 5.66
0 -14 9 5.34 5.94
0 -14 9 2.67 8.23
0 -14 -9 3.73 4.58
0 -14 -9 6.05 5.48
0 14 -9 10.11 11.73
0 -14 -10 31.53 6.4
0 -14 -10 28.66 7.05
0 -14 10 42.2 9.7
0 -14 10 36.32 8.5
0 -14 -10 16.44 7.44
0 -14 10 41.9 9.52
0 -14 10 28.6 7.29
0 14 -10 28.32 12.91
0 -14 -11 39.19 6.81
0 -14 -11 39.92 7.97
0 -14 11 25.52 8.9
0 -14 11 40.31 9.24
0 14 -11 42.3 12.76
0 -14 11 40.38 7.82
0 -14 11 19.09 7.78
0 -14 -11 42.06 9.01
0 -14 12 186.19 20.14
0 -14 -12 150.11 19.36
0 -14 12 137.79 19.79
0 -14 12 165.68 19.33
0 14 -12 162.96 22.32
0 -14 13 14.81 6.6
0 -14 -13 8.71 6.11
0 -14 13 8.54 6.28
0 -14 13 15.17 5.91
0 14 -13 29.68 10.59
0 14 -14 21.82 10.29
0 -14 14 2.77 5.03
0 -14 -14 5.45 4.81
0 -14 14 21.32 6.67
0 -14 14 5.36 5.22
0 -14 -14 4.95 5.13
0 -14 -14 3.6 5.33
0 14 -15 -8.4 8.99
0 -14 -15 0.73 4.14
0 -14 15 -4.1 4.35
0 -14 -15 2.67 4.54
0 -14 -15 2.43 4.44
0 -14 15 -0.84 4.83
0 -14 -16 2.65 4
0 -14 16 5.12 4.61
0 -14 -16 -1.99 3.79
0 -14 -16 0.6 3.64
0 -14 16 -0.75 4.63
0 -14 -17 -1.18 3.78
0 -14 -17 2.64 3.68
0 -14 -17 -1.52 3.13
0 -14 17 -1.94 4.37
0 -14 -18 13.86 4.24
0 -14 -18 14.23 4.01
0 -14 18 6.5 4.11
0 -14 -19 10.61 3.5
0 -14 -19 6 3.12
0 -14 19 5.96 3.4
0 -14 -20 3.86 2.55
0 -14 -20 2.76 2.34
0 16 0 9.54 12.78
0 -16 0 23.45 7.32
0 -16 0 26.57 7.48
0 16 1 100.97 17.99
0 16 -1 83.99 18.3
0 -16 1 74.35 13.36
0 -16 1 68.65 11.46
0 -16 -1 70.18 11.56
0 -16 1 79.67 11.4
0 16 2 15.24 12.41
0 16 -2 15.34 13.05
0 -16 2 30.54 10.05
0 -16 2 6.98 8.09
0 -16 2 19.51 6.68
0 -16 -2 24.62 7.28
0 -16 2 26.41 6.57
0 -16 3 5.75 8.35
0 -16 3 6.95 8.59
0 -16 3 14.18 6.25
0 -16 -3 4.13 5.99
0 -16 3 6.84 6.15
0 16 -3 -7.71 13.65
0 16 3 13.38 12.13
0 16 -3 5.84 7.13
0 16 -4 21.67 8.33
0 -16 4 9.68 8.32
0 -16 4 26.74 9.31
0 -16 -4 16.68 6.89
0 -16 4 17.58 6.85
0 -16 4 26.74 6.51
0 16 4 21 13.09
0 -16 -4 28.95 5.51
0 16 -5 10.01 7.54
0 -16 5 21.81 8.75
0 -16 5 11 8.33
0 -16 -5 15.14 6.68
0 -16 5 14.95 5.5
0 -16 5 14.67 6.75
0 16 5 24.4 12.29
0 -16 -5 9.59 4.65
0 16 -6 16.93 8.43
0 -16 6 24.61 6.65
0 -16 6 11.15 4.97
0 -16 6 35.07 9.11
0 -16 6 23.13 8.75
0 16 -6 17.29 13.78
0 16 6 32.79 13.63
0 -16 -6 14.05 4.8
0 16 -7 1.38 5.99
0 -16 7 1.23 6.1
0 -16 7 -0.98 5.56
0 -16 7 -2.68 7.37
0 16 -7 -1.89 12.01
0 16 7 3.43 11.73
0 -16 -7 8.96 4.4
0 -16 -7 2.71 4.21
0 16 -8 -1.35 6.66
0 -16 8 2.41 6.39
0 -16 8 9.76 6.52
0 -16 -8 5.97 5.94
0 -16 8 1.3 7.54
0 16 -8 7.41 11.66
0 -16 -8 0.68 4.74
0 -16 -8 2.77 4.02
0 16 -9 35.34 9.64
0 -16 9 68.38 10.48
0 -16 9 35.46 8.45
0 -16 -9 34.36 7.86
0 -16 9 29.81 9.9
0 16 -9 34.02 14.42
0 -16 -9 42.35 7.5
0 -16 -9 39.11 6.56
0 16 -10 26.21 8.01
0 -16 10 33.17 8.47
0 -16 10 32.63 7.28
0 -16 -10 21.15 7.31
0 -16 10 25.5 7.94
0 16 -10 20.49 12.13
0 -16 -10 28.36 6.34
0 16 -11 -2.33 5.93
0 -16 11 -2.19 5.75
0 -16 -11 2.3 5.13
0 -16 11 6.2 5.81
0 -16 11 3.14 6.27
0 16 -11 3.21 9.91
0 -16 -11 9.21 4.77
0 -16 -12 44.01 6.51
0 16 -12 25.36 7.62
0 -16 12 30.97 8.01
0 -16 12 33.72 7.11
0 -16 12 24.61 7.51
0 16 -12 31.04 11.86
0 -16 -12 33.19 7.15
0 -16 -12 31.49 6.43
0 -16 13 1.91 5.46
0 -16 -13 7.13 3.94
0 16 -13 -0.92 5.25
0 -16 13 0.75 4.64
0 16 -13 1.32 9.7
0 -16 -13 7.49 4.69
0 -16 14 -1.73 5.46
0 -16 -14 0.53 3.28
0 -16 14 5.25 4.38
0 16 -14 1.13 8.24
0 -16 -14 0.53 3.77
0 -16 15 3.38 3.7
0 -16 -15 3.72 3.38
0 -16 15 10 4.91
0 -16 -15 9.36 3.73
0 -16 16 11.68 3.98
0 -16 -16 14.82 3.72
0 -16 16 16.61 5.26
0 -16 -16 10.91 3.45
0 -16 -16 16.92 4.11
0 -16 17 1.09 2.84
0 -16 -17 0.61 2.4
0 -16 -17 4.38 2.8
0 -16 17 5.55 3.96
0 -16 -18 0.25 2.14
0 18 0 5.7 13.35
0 -18 0 13.21 4.13
0 -18 0 6 5.54
0 -18 0 13.87 6.03
0 18 1 15.03 12.87
0 18 -1 5.77 12.94
0 -18 -1 7.77 4.2
0 -18 1 2.59 5.17
0 -18 -1 11.43 5.92
0 -18 1 6.53 5.54
0 18 2 18.36 12.3
0 18 -2 19.39 13.97
0 -18 -2 21.46 4.74
0 -18 2 12.38 5.84
0 -18 2 20.59 6.11
0 -18 -2 8.4 6.26
0 18 -3 9.71 12.15
0 18 3 -5.37 11.36
0 -18 -3 8.2 3.83
0 -18 3 -0.85 4.77
0 -18 -3 1.52 5.43
0 -18 3 13.98 5.02
0 18 4 8.55 12
0 -18 -4 7.69 4.31
0 -18 -4 3.73 5.6
0 -18 4 13.5 5.77
0 -18 4 10.29 4.57
0 18 5 1.61 11.45
0 -18 -5 3.83 3.69
0 -18 -5 8.05 5.25
0 -18 5 10 4.99
0 -18 5 7.47 4.07
0 18 -6 3.68 13.1
0 18 6 11.64 11.16
0 -18 -6 -2.16 3.7
0 -18 -6 3.57 5.26
0 -18 6 -0.82 4.53
0 18 -7 5.3 12.23
0 -18 -7 2.65 3.99
0 -18 7 6.32 5.02
0 18 -8 8.38 11.46
0 -18 -8 -3.59 3.76
0 -18 8 -1.51 4.45
0 18 -9 1.55 11.12
0 -18 -9 1.48 3.82
0 -18 -9 6.16 4.61
0 -18 9 13.46 4.91
0 -18 -10 0.42 2.96
0 18 -10 1.41 10.28
0 -18 -10 3.73 3.72
0 -18 -10 4.56 4.6
0 -18 10 3.91 4.02
0 -18 -11 -2.24 2.72
0 -18 -11 -4.08 4.08
0 -18 -11 2.6 3.41
0 -18 11 5.26 4
0 -18 -12 0.32 2.35
0 -18 -12 -0.88 3.49
0 -18 -12 0.79 3.01
0 18 -12 -5.26 8.48
0 -18 12 2.04 3.66
0 -18 -13 1.76 2.76
0 -18 -13 3.62 3.19
0 18 -13 -6.61 6.79
0 -18 13 0.85 3.17
0 -18 -14 4.5 2.59
0 -18 -14 1.9 2.51
0 -18 14 4.75 2.71
0 20 0 64.58 15.59
0 -20 0 70.44 9.07
0 20 -1 16.28 11.05
0 20 1 -8.27 9.98
0 -20 -1 10.92 4.6
0 -20 1 3.92 3.71
0 20 -2 -1.5 10.64
0 20 2 5.16 9.48
0 -20 2 -3.08 3.36
0 -20 -2 3.55 4.13
0 20 -3 7.52 11.38
0 20 3 -4.72 9.36
0 -20 -3 7.07 4.32
0 -20 -4 -0.59 2.62
0 20 4 4.09 8.82
0 -20 4 3.42 4.05
0 -20 -4 4.91 3.84
0 -20 -5 10.7 3.19
0 -20 -5 13.2 4.31
0 -20 5 14.72 4.46
0 -20 -6 37.86 5.83
0 -20 -6 28.07 4.62
0 -20 6 38.5 6.08
0 -20 -7 0.41 3.46
0 -20 -7 2.8 2.47
0 20 -7 11.03 9.58
0 -20 7 4.26 3.43
0 -20 -8 0.26 2.41
0 -20 8 4.66 3.24
0 -20 -9 3.92 3.2
0 20 -9 9.22 7.87
0 -20 9 5.11 2.75
0 -20 -10 3.55 2.51
-1 -1 26 3.69 3.58
-1 1 26 -2.11 3.46
-1 -1 25 1.43 4.39
-1 1 25 -6.44 4.29
-1 1 24 1.78 5.52
-1 -1 24 4.46 5.31
-1 -1 23 4.19 5.73
-1 1 23 5.2 6.09
-1 -1 22 24.45 7.56
-1 1 22 23.08 7.35
-1 -1 21 146.1 17.83
-1 1 21 114.64 16.87
1 -1 -20 136.01 15.99
-1 -1 20 168.84 19.47
-1 1 20 136.58 18.54
1 -1 -19 55.68 7.84
-1 -1 19 60.45 10.73
-1 1 19 57.58 10.75
1 1 -18 31.91 5.89
1 -1 -18 42.69 6.36
-1 -1 18 53.07 9.49
1 1 -17 39.88 5.41
1 -1 -17 32.82 5.51
-1 -1 17 21.99 7.38
-1 1 17 28.69 7.71
1 -1 -16 5.62 4.29
1 -1 -16 6.35 2.8
1 1 -16 11.92 2.89
1 1 -16 11.07 3.38
1 -1 -16 14.13 3.49
-1 -1 16 11.11 6.39
-1 -1 15 79.86 11.01
1 -1 -15 72.78 8.64
1 1 -15 69.98 8.61
1 -1 -15 75.74 8.67
1 -1 -15 69.94 9.42
1 1 -15 58.64 8.39
-1 -1 14 0.83 4.1
1 1 -14 8.25 2.84
1 -1 -14 1.16 3.23
1 -1 -14 6.35 3.06
-1 -1 14 5 5.52
1 1 -14 11.53 7.14
1 -1 -14 6.09 2.92
1 1 -14 3.93 2.74
-1 -1 13 23.71 5.92
1 -1 -13 31.36 5.26
1 1 -13 21.7 3.94
1 1 -13 21.55 4.22
1 -1 -13 25.61 4.3
1 -1 -13 21.36 6.65
1 -1 -13 30.52 5.69
1 1 -13 24.87 9.36
-1 -1 13 34.86 7.39
-1 1 13 16.76 6.32
1 1 -12 17.82 3.61
1 -1 -12 28.98 4.61
1 1 -12 25.4 3.91
1 -1 -12 16.8 3.75
1 -1 -12 30.84 5.55
-1 -1 12 14.39 5.94
-1 1 12 23.1 6.73
1 1 -12 24.53 9.58
-1 1 12 21.5 8.35
-1 1 12 23.84 4.85
1 1 -12 25.92 7.42
1 1 -11 22.75 4.33
1 -1 -11 25.06 4.54
1 -1 -11 30.84 4.29
1 1 -11 29.05 4.29
1 -1 -11 29.15 7.67
1 1 -11 17.8 9.19
-1 -1 11 16.72 6.15
1 -1 -11 24.41 5.31
-1 1 11 20.43 8.01
-1 1 11 30.25 5.51
1 1 -11 30.56 7.72
1 -1 -10 8.53 3.13
-1 1 10 11.51 3.91
1 -1 -10 10.98 4.11
1 1 -10 25.37 8.81
1 1 -10 4.37 5.65
-1 1 10 -1.2 6.85
-1 -1 10 12.2 5.03
1 -1 -10 14.66 6.36
1 -1 -10 11.15 2.99
-1 -1 9 6.14 4.97
-1 1 9 3.31 3.43
-1 1 9 4.19 6.29
1 -1 -9 10.51 3.81
1 1 -9 9.44 8.04
1 1 -9 2.91 5.37
1 -1 -9 3.39 5.61
-1 1 8 349.81 40.1
-1 1 8 369.14 38.6
1 -1 -8 362.81 38.65
1 1 -8 405.48 40.34
1 -1 -8 379.56 39.75
-1 -1 8 370.69 39.43
-1 1 7 252.94 26.79
-1 1 7 260.27 28.25
1 1 -7 239.82 28
1 -1 -7 245.15 27.78
1 -1 -7 265.45 26.85
1 -1 -6 99.73 12.24
-1 1 6 93.92 11.07
1 1 -6 127.93 13.62
1 -1 -6 91.73 11
-1 -1 6 92.91 11.6
-1 1 6 110.7 13.14
1 1 -5 10.58 6.72
1 -1 -5 -0.24 3.15
-1 1 5 1.41 3.34
-1 1 5 3 5.4
1 -1 -5 3.61 4.72
1 -1 -4 1960.24 192.09
-1 1 4 1899.93 191.88
-1 1 4 1832.62 192.43
1 1 -4 1836.52 192.56
1 -1 -4 1909.46 191.89
-1 1 3 510.87 52.25
1 1 -3 452.54 52.34
1 -1 -3 495.72 51.78
-1 1 3 537.23 51.81
1 -1 -3 480.27 52.08
1 -1 -3 539.51 51.81
1 -1 -2 424.64 43.26
1 -1 -2 426.9 42.99
-1 1 2 422.87 42.99
1 1 -2 425.13 43.35
1 1 -2 417.63 43.19
1 1 -1 0.45 1.63
-1 1 1 1.86 1.35
1 1 -1 2.92 1.65
1 -1 -1 1.61 1.29
-1 1 1 2.23 0.77
-1 -1 0 1653.03 170.28
1 1 0 1698.25 170.29
-1 1 0 1737.09 170.68
-1 -1 -1 223.57 23.51
-1 1 -1 189.14 24.14
-1 1 -1 234.01 23.31
1 1 1 241.29 23.54
-1 1 -2 675.43 65.91
-1 1 -2 658.16 65.81
-1 -1 -2 602.1 66.02
-1 1 -3 951.51 94.04
1 1 3 920.14 94.67
-1 1 -3 934.07 94.15
-1 1 -3 866.14 94.74
-1 1 -4 500.43 54.95
1 1 4 537.25 55.69
1 1 4 515.48 54.95
1 -1 4 538.28 54.21
1 -1 4 545 54.05
-1 1 -4 521.69 54.02
1 1 5 17.81 6.03
1 -1 5 15.73 3.93
-1 1 -5 17.48 8.12
-1 1 -5 20.81 3.9
1 1 5 17.84 7.69
-1 1 -5 26.24 6.95
1 -1 5 16.05 4.42
1 -1 6 109.05 12.42
1 1 6 104.57 14.19
1 -1 6 110.61 12.86
-1 1 -6 112.43 12.36
1 1 6 93.79 15.51
-1 1 -6 129.48 15.41
-1 1 -6 112.07 14.06
1 -1 7 16.82 3.68
1 1 7 25.91 6.96
-1 1 -7 5.48 7.78
-1 1 -7 17.69 4.05
1 -1 7 18.32 4.75
-1 1 -8 45.93 10.66
1 -1 8 53.14 7.88
-1 1 -8 71.05 10.08
-1 1 -8 52.52 7.37
1 1 8 63.81 10.18
1 1 9 21.13 6.31
-1 1 -9 39.37 5.11
-1 -1 -9 36.98 5.14
-1 1 -9 44.41 6.15
-1 1 -9 43.03 10.36
1 -1 9 22.27 5.88
-1 1 -9 44.98 8.33
1 1 9 22.13 8.47
1 -1 10 19.46 4.41
1 1 10 24.72 5.35
1 -1 10 6.1 4.39
-1 1 -10 12.06 6.82
-1 1 -10 15.57 8.9
1 1 10 25.3 7.8
-1 1 -10 25.67 4.79
-1 -1 -10 21.81 4.06
-1 1 -10 15.7 3.52
1 -1 11 11.31 5.49
1 -1 11 12.88 4.26
1 1 11 4.53 6.56
1 -1 11 2.57 4.02
-1 1 -11 -1.35 6.05
-1 1 -11 10.39 8.55
1 -1 11 10.41 6.35
-1 1 -11 12.7 4.2
1 1 11 6.75 4.6
-1 1 -11 1.26 2.97
-1 -1 -11 7.49 3.26
-1 1 -12 24.91 4.45
-1 -1 -12 21.48 4.49
1 -1 12 25.35 6.33
1 -1 12 18.15 4.92
1 -1 12 18.63 7.45
1 -1 12 37.3 6.38
-1 1 -12 21.29 9.8
1 1 12 31.17 6.03
-1 1 -12 20.16 4.94
1 1 12 10.07 8.47
1 -1 13 10.39 6.2
1 -1 13 6.97 4.47
1 -1 13 4.5 6.89
-1 1 -13 -8.59 8.44
1 -1 13 5.3 4.67
1 1 13 1.05 3.69
-1 -1 -13 6.28 3.73
1 -1 13 9.61 8.28
-1 1 -13 2.62 3.06
1 -1 14 -2.1 6.31
1 -1 14 9.25 4.75
1 -1 14 -1.21 6.88
-1 -1 -14 10.51 4.1
-1 1 -14 4.65 3.97
1 -1 14 7.57 9.41
1 -1 15 -4.65 6.3
1 -1 15 0.85 5.26
1 -1 15 18.12 7.52
-1 -1 -15 13.64 4.66
-1 1 -15 5.14 3.8
1 -1 15 6.59 10.25
-1 -1 -16 0.72 4.42
1 -1 16 12.27 10.88
-1 1 -16 2.11 3.5
1 1 16 2.59 6.93
1 -1 16 2.55 6.05
1 1 16 -8.55 5.64
1 -1 16 8.27 5.28
1 1 16 4.32 7.55
1 -1 16 1.37 6.49
-1 -1 -17 105.91 12.49
-1 1 -17 91.51 12.3
1 1 17 84.08 12.92
1 -1 17 104.33 13.54
1 1 17 90.64 14.51
1 -1 17 108.6 15.02
1 1 17 77.87 14.68
1 -1 17 83.3 14.8
1 1 18 473.96 51.08
1 -1 18 503.03 51.44
-1 -1 -18 457.56 49
-1 1 -18 438.12 48.79
1 -1 18 486.53 49.84
1 1 18 503.29 50.03
1 1 18 400.03 50.5
1 -1 18 446.07 50.72
1 -1 19 18.05 8.79
1 1 19 24.25 8.64
-1 1 -19 21.16 6.12
-1 -1 -19 24.44 6.45
1 -1 19 22.94 7.16
1 1 19 24.64 7.63
1 -1 19 12.58 8.15
1 1 19 34.44 9.31
1 -1 20 -1.51 8.3
1 1 20 -7.56 8.39
-1 -1 -20 -1.78 5.36
-1 1 -20 -4.29 5.32
1 -1 20 1.02 4.96
1 1 20 4.21 5.79
1 1 20 1.35 7.52
1 -1 21 121.87 18.76
1 1 21 147.97 18.86
-1 -1 -21 120.62 16.15
-1 1 -21 129.38 16.24
1 1 21 138.92 16.73
1 -1 21 139.05 16.84
1 -1 22 4.01 7.88
1 1 22 6.7 7.1
-1 -1 -22 -2.47 4.49
-1 1 -22 -2.37 4.2
1 -1 22 7.71 4.58
1 1 22 2.63 4.32
1 1 23 2.36 5.81
1 -1 23 4.74 6.1
-1 -1 -23 7.42 4.48
1 -1 23 3.59 4.44
1 1 23 0.73 4.27
1 1 24 -3.92 3.65
1 -1 24 -1.98 6.1
1 1 24 0.98 5.42
1 -1 25 5.46 4.99
1 1 25 0.78 5.19
1 -1 26 1.69 3.95
1 1 26 -6.72 3.86
1 -1 26 1.86 4.1
-1 3 27 -3.61 3.85
-1 -3 27 4.16 3.16
-1 -3 26 0.67 4.01
-1 -3 26 1.46 3.3
-1 3 26 8.4 3.7
-1 3 25 -3.4 4.4
-1 -3 25 9.5 4.7
-1 -3 24 15.36 5.62
-1 3 24 9.32 5.58
1 -3 -24 8 4.49
-1 -3 23 28.16 7.03
-1 3 23 18.77 6.56
1 -3 -23 25.83 5.82
-1 3 22 34.11 7.76
-1 -3 22 21.39 7.1
1 -3 -22 14.1 5.45
-1 3 21 14.05 7.06
-1 -3 21 9.6 7.06
1 -3 -21 13.29 4.2
1 -3 -21 11.3 5.27
-1 3 20 34.91 8.55
-1 -3 20 39.41 8.77
1 -3 -20 28.9 5.51
1 -3 -20 30.8 6.78
1 -3 -19 215.65 22.51
1 -3 -19 173.26 23.16
-1 -3 19 230.12 25.14
1 3 -18 65.8 10.24
1 -3 -18 73.01 10.29
-1 -3 18 95.15 12.34
1 -3 -18 69.15 9.41
-1 -3 17 6.67 7.79
1 3 -17 -1.52 4.22
1 -3 -17 -0.78 4.33
-1 -3 17 -1.11 6.2
1 -3 -17 2.65 3.85
-1 -3 16 8.66 6.53
1 -3 -16 3.62 3.85
1 3 -16 6.5 4.13
1 -3 -16 8.56 3.66
-1 -3 16 7.22 6.11
-1 -3 15 -0.95 5.18
1 3 -15 4.07 3.81
-1 -3 15 -1.87 10.12
1 -3 -15 1.33 3.78
-1 -3 15 -1.14 6.22
1 3 -15 1.18 2.85
1 -3 -15 6.64 3.25
-1 -3 14 1.73 4.31
1 -3 -14 -1.81 3.39
1 3 -14 3.16 3.39
-1 -3 14 -3.35 10.09
-1 -3 14 8.31 6.85
1 3 -14 1.87 2.64
1 -3 -14 5.33 3.23
1 -3 -14 -1.85 2.88
1 3 -13 2.19 7.98
-1 3 13 11.35 7.94
1 -3 -13 6.07 3.87
1 3 -13 5.05 4.11
-1 -3 13 2.95 9.16
1 3 -13 -0.38 2.46
1 -3 -13 6.56 3.64
1 3 -13 2.93 3.61
-1 -3 13 4.73 4.86
-1 -3 13 8.49 5.77
1 3 -13 -0.35 2.78
1 -3 -13 1.05 2.8
1 -3 -13 -0.41 2.81
1 3 -12 496.72 54.39
1 3 -12 503.57 52.41
1 3 -12 494.27 55.8
1 -3 -12 496.84 51.96
-1 -3 12 513.17 51.88
-1 3 12 471.31 54.47
1 -3 -12 489.9 53.53
1 3 -12 433.56 50.64
-1 -3 12 624.6 54.83
1 -3 -12 481.11 51.12
1 3 -12 475.23 51.27
-1 -3 12 525.43 52.4
1 -3 -12 464.56 50.65
1 -3 -12 510.91 50.89
1 3 -12 505.58 50.72
-1 -3 12 578.55 52.18
1 3 -11 44.43 7.32
-1 3 11 41.69 9.99
1 -3 -11 47.36 7.03
1 3 -11 41.85 9.69
1 3 -11 49.52 11.9
1 -3 -11 43.13 8.2
-1 -3 11 36.38 6.68
-1 -3 11 61.64 10.71
1 3 -11 48.79 5.95
1 -3 -11 45.8 6.28
1 3 -11 47.34 6.72
-1 -3 11 39.66 7.24
-1 -3 11 37.67 7.81
1 3 -11 44.84 5.82
1 -3 -11 42.06 6.13
1 -3 -11 37.99 5.95
-1 -3 10 157.18 17.14
1 -3 -10 139.42 17.12
1 3 -10 149.15 19.56
-1 3 10 148.2 19.35
1 3 -10 159.66 17.65
1 -3 -10 137.28 18.23
1 -3 -10 154.24 16.62
1 3 -10 146.17 16.36
-1 -3 10 219.74 20.36
1 3 -10 147.77 16.72
-1 -3 10 141.46 17.72
-1 -3 10 155.16 17.34
1 -3 -10 155.44 16.47
1 -3 -10 149.68 16.41
-1 -3 9 14.28 4.43
1 3 -9 15.56 3.84
-1 -3 9 12.93 5.56
1 -3 -9 24.16 6.16
1 -3 -9 18.66 4.56
-1 -3 9 13.74 4.02
1 3 -9 24.47 7.76
-1 3 9 13.53 6.36
1 3 -9 21.32 4.96
1 -3 -9 15.07 3.66
-1 -3 8 1502.31 153.71
1 3 -8 1444.82 155.33
-1 3 8 1456.87 155.07
1 -3 -8 1492.34 154.65
1 -3 -8 1553.99 153.75
1 3 -8 1556.44 154.05
1 -3 -7 4.07 4.01
1 3 -7 6.3 5.76
1 -3 -7 6.37 3.25
-1 3 7 -4.83 5
1 3 -7 0.91 3.26
-1 -3 7 6.7 2.99
-1 3 6 59.19 9.36
1 3 -6 52.5 9.52
1 3 -6 59.05 7.8
-1 -3 6 54.86 7.62
-1 3 6 67.43 8.86
1 -3 -6 74.13 8.97
1 -3 -6 69.91 7.74
-1 -3 5 -0.3 2.96
1 -3 -5 -3.25 2.46
1 3 -5 -0.34 3.12
1 -3 -5 0.8 2.25
-1 3 5 6.09 4.09
1 -3 -5 3.15 3.97
-1 -3 4 572.47 58.54
1 -3 -4 564.22 58.27
-1 3 4 534.12 59.01
1 -3 -4 592.82 59.24
1 -3 -4 585.64 58.17
1 -3 -3 -0.14 2.44
1 -3 -3 2.53 2.12
-1 3 3 0.38 4.15
-1 -3 3 -0.25 2.92
1 -3 -3 -2.03 4.45
1 3 -3 0.65 3.56
1 3 -3 0.41 4.82
1 -3 -2 135.53 16.48
-1 3 2 167.97 15.76
-1 -3 2 150.45 16.02
1 -3 -2 149.44 15.41
-1 3 2 126.39 16.43
-1 3 1 596.4 60.88
1 -3 -1 577.97 61.25
-1 3 1 586.76 61.35
1 3 -1 634.08 61.31
1 3 0 888.47 91.23
-1 -3 0 870.69 91.25
-1 3 0 930.29 91.3
1 3 1 77.77 9.21
1 -3 1 74.82 7.9
-1 -3 -1 98.37 9.72
-1 -3 -1 66.44 8.95
-1 -3 -2 390.36 41.03
1 -3 2 407.04 40.24
-1 -3 -2 365.4 41.18
-1 3 -2 402.7 40.26
1 3 2 368.66 41
-1 -3 -3 9.26 4.3
-1 -3 -3 10.95 4.57
1 -3 3 7.4 2.26
-1 3 -3 5.06 2.37
1 3 3 3.71 4.43
-1 3 -4 36.5 6.73
-1 -3 -4 37.27 6.39
-1 3 -4 41.91 5.14
1 -3 4 37.72 4.93
-1 3 -5 55.76 7.45
1 3 5 45.51 9.55
-1 3 -5 53.59 6.43
1 -3 5 49.66 6.18
-1 -3 -5 51.34 6.77
-1 -3 -5 47.1 7.48
-1 -3 -6 335.2 36.51
1 3 6 348.17 38.64
-1 3 -6 392.33 38.45
-1 3 -6 354.52 36.42
-1 3 -6 382.93 37.19
1 3 6 379 38.1
1 -3 6 340.98 36.28
-1 -3 -6 313.08 37.15
-1 3 -7 10.79 3.54
-1 3 -7 8.28 6.43
1 -3 7 11.97 3.1
-1 3 -7 4.65 7.41
1 3 7 29.06 8.45
-1 -3 -7 14.61 4.97
1 3 7 8.54 5.66
-1 -3 -7 9 3.29
1 -3 8 55.1 9.11
1 -3 8 59.26 8.16
-1 -3 -8 84.24 8.9
-1 3 -8 42.33 11.42
1 3 8 87.87 11.72
-1 -3 -8 66.96 9.63
-1 3 -8 60.13 11.45
-1 3 -8 69.5 8.54
1 3 8 62.89 12.42
-1 3 -9 129.14 13.49
1 -3 9 107.7 13.73
1 3 9 133.06 14.95
1 -3 9 121.84 14.81
1 -3 9 101 15.14
1 3 9 110.43 17.72
-1 3 -9 117 13.98
-1 -3 -9 126.32 14.04
1 -3 9 121.3 13.76
-1 -3 -9 103.23 14.83
-1 3 -9 107.04 17.09
1 3 9 117.19 16.82
-1 3 -9 130.49 16.74
-1 3 -10 61.8 12.45
-1 -3 -10 78.93 9.11
-1 -3 -10 84.76 10.72
1 -3 10 50 8.18
1 3 10 75.03 12.47
-1 3 -10 72.08 8.9
-1 3 -10 46.56 10.98
-1 3 -10 53.19 7.99
1 -3 10 74.9 12.55
1 -3 10 66.46 8.87
1 -3 10 65.86 9.88
1 3 10 68.11 9.7
1 -3 10 58.97 10.26
-1 -3 -10 65.21 7.68
-1 -3 -11 34.08 5.15
-1 3 -11 29.3 4.87
1 -3 11 11.62 9.27
1 -3 11 33.17 5.69
-1 3 -11 33.41 8.99
-1 3 -11 26.02 9.91
-1 -3 -11 31.46 5.49
1 3 11 11.96 8.34
-1 -3 -11 36.89 7.32
-1 3 -11 16.86 4.97
1 -3 11 15.04 6.05
-1 -3 -11 23.52 4.43
1 -3 11 31.78 7.93
-1 3 -12 136.19 15.23
-1 -3 -12 142.25 15.18
1 -3 12 141.38 19
1 -3 12 131.44 15.76
-1 3 -12 137.51 16.07
-1 3 -12 130.51 18.73
-1 -3 -12 138.98 16.01
-1 3 -12 86.92 18.74
1 3 12 136.14 19.22
-1 -3 -12 130.26 17.34
1 -3 12 119.37 16.34
-1 -3 -12 132.77 14.56
1 -3 12 135.32 17.57
1 -3 13 14.14 5.49
1 -3 13 25.25 9.83
-1 3 -13 13.36 4.21
-1 -3 -13 13.85 4.07
1 -3 13 13.03 6.52
-1 -3 -13 11.82 3.58
1 -3 13 32.84 8.06
1 -3 14 111.86 14.68
-1 3 -14 118.44 14.13
1 -3 14 140.94 19
-1 -3 -14 129.46 14.33
1 -3 14 105.01 15.76
-1 -3 -14 129.49 13.51
1 -3 14 87.95 15.82
-1 3 -15 21.02 5.29
1 -3 15 34.2 12.17
-1 -3 -15 30.51 5.27
1 -3 15 23.76 8
1 -3 15 22.51 6.55
1 -3 15 17.36 7.74
-1 -3 -15 17.86 4.19
-1 -3 -16 9.04 4.62
-1 3 -16 10.13 4.28
1 -3 16 12.25 11.68
1 -3 16 21.77 8.4
1 -3 16 8.28 5.95
1 -3 16 12.53 7.72
-1 -3 -16 8.12 3.54
-1 -3 -17 4.05 5.28
-1 3 -17 4.59 4.11
1 -3 17 6.4 11.66
1 -3 17 13.53 5.53
1 -3 17 9.51 7.46
1 -3 17 22.83 9.27
-1 -3 -17 10.28 3.63
1 3 18 2.15 6.6
1 -3 18 9.94 6.3
1 3 18 12.55 7.82
1 -3 18 19.96 8.15
-1 -3 -18 17.97 5.64
1 -3 18 21.36 12.03
-1 3 -18 10.35 4.68
1 -3 18 19.86 8.9
1 -3 19 9.96 5.71
1 3 19 1.07 6.15
1 3 19 6 7.89
1 3 19 1.49 8.21
1 -3 19 5.82 8.03
-1 3 -19 9.75 4.94
-1 -3 -19 0.89 4.74
1 -3 19 17.7 7.91
1 3 20 -1.47 7.7
1 -3 20 2.9 7.92
-1 -3 -20 2.68 5.19
1 3 20 16.63 6.33
1 -3 20 0.97 5.15
1 3 20 6.95 7.66
1 -3 21 6.99 7.77
1 3 21 6.98 7.96
-1 -3 -21 6.96 4.92
1 -3 21 1.81 4.94
1 3 21 -0.97 5.38
1 -3 22 -5.14 6.54
1 3 22 -8.96 6.44
-1 -3 -22 10.55 4.86
1 -3 22 4.02 4.73
1 3 22 4.3 4.77
1 -3 23 -5.64 5.5
1 3 23 10.09 6.39
-1 -3 -23 5.8 4.25
1 3 23 1.42 4.09
1 -3 23 4.02 4.14
1 3 24 17.71 6.21
1 -3 24 11.36 6.34
-1 -3 -24 14.73 4.45
1 -3 25 5.17 4.94
1 3 25 1.45 4.83
1 3 26 -1.02 3.62
1 -3 26 2.08 3.76
-1 5 26 -1.94 4.31
-1 -5 26 0.53 3.53
-1 5 26 2.06 2.95
-1 5 25 0.85 5.77
1 -5 -25 -0.5 3.12
-1 -5 25 2.21 4.69
-1 5 25 0.61 3.55
-1 -5 25 -3.62 3.58
-1 5 24 1.03 6.26
-1 -5 24 13.86 5.98
1 -5 -24 3.66 3.77
-1 5 24 6.99 5.33
-1 -5 24 13.26 5.56
1 -5 -23 5.66 4.21
-1 5 23 5.51 5.62
-1 -5 23 -2.79 5.03
1 -5 -22 8.62 4.86
1 -5 -22 8.38 3.64
-1 -5 22 22.01 6.47
-1 5 22 16.52 6.28
-1 5 21 14.52 7.41
-1 -5 21 31.66 7.99
1 -5 -21 24.18 6.1
-1 -5 20 53.68 12.75
1 -5 -20 67.67 10.41
-1 -5 20 63.32 11
1 -5 -20 78.19 9.43
-1 -5 19 1.42 7.4
1 -5 -19 12 5
-1 -5 19 2.36 5.81
1 -5 -19 12.01 4.25
-1 -5 18 19.52 8.25
1 -5 -18 15.86 5.74
-1 -5 18 19.74 7.32
1 -5 -18 22.33 5.36
-1 -5 17 13.39 7.46
1 -5 -17 11.95 4.91
-1 -5 17 12.3 6.48
1 -5 -17 11.28 4.21
-1 -5 16 -1.27 6.6
1 -5 -16 3.76 4.34
-1 -5 16 5.32 5.6
1 -5 -16 1.91 3.73
1 -5 -16 7.47 3.97
-1 -5 15 14.26 7.31
1 -5 -15 14.72 4.9
-1 -5 15 7.02 5.12
1 -5 -15 12.07 4.05
1 -5 -15 10.34 3.83
-1 -5 14 53.32 10.02
1 -5 -14 59.63 8.32
-1 -5 14 53.88 14.23
-1 -5 14 64.81 9.52
1 -5 -14 63.76 7.97
1 -5 -14 54.07 7.82
-1 -5 13 12.31 6.45
1 -5 -13 21.5 5
-1 -5 13 20.22 10.77
1 -5 -13 15.65 4.29
1 -5 -13 23.01 4.68
-1 -5 13 15.74 6.09
-1 -5 12 11.33 4.53
-1 -5 12 -3.05 8.7
1 -5 -12 2.73 3.51
-1 -5 12 -1.88 5.68
1 -5 -12 3.21 3.61
1 -5 -12 -1.31 3.43
1 -5 -12 0.62 4.26
-1 -5 12 2.39 3.29
1 -5 -12 -0.8 3.19
1 5 -12 -4 3.86
-1 5 12 -1.85 7.13
-1 -5 11 55.76 7.59
1 5 -11 49.95 8.27
1 -5 -11 52.43 9.48
1 -5 -11 42.16 7.21
1 -5 -11 45.7 6.92
1 5 -11 40.24 10.65
-1 5 11 37.37 9.76
-1 -5 11 52.08 8.04
-1 -5 11 42.96 8.58
1 5 -11 39.13 6.17
1 -5 -11 55.24 8.23
1 -5 -11 58.85 7.08
1 -5 -11 55.72 7.13
-1 5 10 50.87 9.22
1 5 -10 37.14 6.66
1 5 -10 14.3 7.99
-1 -5 10 33.35 5.81
1 -5 -10 27.94 5.19
1 -5 -10 44.27 7.88
1 -5 -10 42.47 6.3
-1 -5 10 47.02 10.02
-1 -5 10 40.73 6.66
1 -5 -10 40.63 5.88
-1 -5 10 46.71 7.47
1 5 -10 29.84 4.97
1 -5 -10 35.85 6.48
1 -5 -10 31.53 5.48
-1 5 9 191.74 23.07
1 5 -9 182.64 21.32
1 5 -9 179.43 23.51
1 -5 -9 174.14 22.2
1 -5 -9 198.99 20.57
-1 -5 9 178.64 20.81
1 -5 -9 210.79 21.02
-1 -5 9 182.51 23.55
-1 -5 9 156.21 21.33
-1 -5 9 192.24 21.2
1 -5 -9 195.87 20.49
1 -5 -9 202 20.76
1 -5 -9 189.18 20.6
-1 -5 8 96.47 14.13
1 -5 -8 83.76 10.6
-1 -5 8 88.21 11
1 -5 -8 97.38 10.79
1 -5 -8 88.15 10.43
-1 5 8 84.92 12.29
-1 -5 8 88.66 10.69
1 5 -8 78.29 13.41
1 -5 -8 87.42 12.09
-1 5 8 92.04 12.65
-1 -5 8 91.3 11.57
1 -5 -8 88.82 10.41
1 -5 -8 90.77 10.72
-1 -5 7 2.8 4.26
1 -5 -7 0.67 3.74
-1 -5 7 3.95 3.21
-1 -5 7 -0.46 2.79
1 -5 -7 0.41 2.91
1 -5 -7 1.74 4.93
1 -5 -7 -0.69 2.45
-1 5 7 3.6 4.89
-1 -5 7 2.02 7.38
1 -5 -6 46.51 6.82
1 -5 -6 57.64 7.05
1 5 -6 62.12 8.14
-1 5 6 64.94 8.73
-1 -5 6 59.1 7.3
1 -5 -6 55.92 8.6
-1 -5 5 8.36 3.28
1 -5 -5 10.53 2.73
-1 5 5 6.13 4.17
1 -5 -5 10.28 4.7
1 -5 -5 7.36 2.59
-1 -5 4 673.34 68.43
1 -5 -4 690.37 69.35
1 -5 -4 686.4 68.03
-1 5 4 630.44 69.08
1 5 -4 600.18 69.18
1 -5 -4 680.19 68.18
1 -5 -3 74.87 9.82
1 -5 -3 74.3 8.28
-1 -5 3 82.37 8.91
-1 5 3 65.19 8.86
-1 5 3 85.71 10.04
1 5 -2 1950.05 200.52
-1 5 2 1929.08 200.68
-1 -5 2 1960.91 199.94
1 -5 -2 2026.65 199.42
1 -5 -2 1906.63 200.47
-1 5 2 1943.12 199.94
1 5 -1 13.85 4.69
-1 5 1 21.52 4.06
-1 5 1 11.42 4.97
1 5 -1 16.84 4.83
1 5 0 518.28 51.92
-1 5 0 520.34 51.99
1 -5 0 504.92 50.55
1 5 0 489.26 51.9
-1 -5 0 550.78 51.8
-1 5 0 417.82 51.34
1 5 1 307.16 33.72
1 -5 1 305.99 32.29
-1 -5 -1 355.05 33.67
1 5 1 325.69 33.78
-1 5 -1 354.51 33.95
1 -5 2 258.42 26.22
1 5 2 245.76 27.62
-1 -5 -2 234.3 27.46
-1 -5 -2 277.85 27.53
1 -5 3 85.84 9.12
1 5 3 73.58 10.61
-1 -5 -3 92.69 10.7
-1 -5 -3 78.58 10.55
-1 -5 -4 371.56 38.6
-1 -5 -4 388.1 39
1 5 4 366.72 38.87
-1 5 -4 360.6 37.69
1 -5 4 360.66 37.55
-1 -5 -5 2.98 4.13
-1 5 -5 3.23 2.26
-1 -5 -5 5.19 4.38
-1 5 -5 -0.68 3.81
1 -5 5 4.16 2.3
1 -5 6 9.61 4.45
1 -5 6 2.68 2.47
-1 -5 -6 8.19 4.64
-1 5 -6 11 4.61
-1 -5 -6 11.51 3.73
1 5 6 2.16 6.93
-1 -5 -6 8.43 4.23
-1 5 -6 7.83 3.03
1 -5 7 32.94 9.19
1 -5 7 23.74 5.1
1 -5 7 26.97 6.05
1 -5 7 39.74 8.01
-1 5 -7 16.09 5.92
-1 5 -7 27.03 4.9
1 -5 7 29.94 4.57
-1 -5 -7 22.51 5.03
1 5 7 43.47 9.33
-1 -5 -7 10.01 5.85
-1 -5 -7 36.83 6.26
-1 5 -7 26.2 8.46
-1 -5 -8 250.49 28.16
-1 -5 -8 261.6 27.63
1 -5 8 236.79 26.42
1 5 8 283.96 30.15
1 5 8 272.69 29.15
-1 5 -8 235.74 29.18
-1 5 -8 262.4 26.82
-1 -5 -8 258.24 26.83
1 -5 8 265.55 29.37
1 -5 8 221.7 27.12
1 -5 8 242.74 26.71
1 -5 8 289.29 28.53
-1 -5 -8 229.81 26.06
-1 -5 -9 606.45 66.86
-1 5 -9 680.21 65.62
-1 -5 -9 648.17 65.58
1 -5 9 628.77 65.21
-1 5 -9 482.14 67.94
1 5 9 748.61 69.17
-1 5 -9 652.12 68.32
1 5 9 674.24 68.03
-1 -5 -9 641.38 66.23
1 -5 9 709.87 68.42
1 -5 9 611.64 65.91
1 -5 9 659.47 65.45
1 5 9 606.08 65.97
1 -5 9 672.69 66.92
-1 -5 -9 579.33 64.61
-1 -5 -10 53.26 7.06
1 -5 10 53.99 8.06
-1 -5 -10 54.34 7.87
-1 -5 -10 52.02 9.51
-1 5 -10 56.88 7.88
-1 -5 -10 54.15 8.85
1 -5 10 47.06 7.26
1 5 10 83.62 12.17
-1 5 -10 30.38 10.74
-1 5 -10 59.62 11.78
1 5 10 46.07 12.39
1 -5 10 60.99 9.3
1 -5 10 71.31 10.75
1 -5 10 70.15 12.73
1 -5 11 1.56 9.06
-1 -5 -11 -0.36 3.14
1 -5 11 2.82 4.45
-1 -5 -11 -1.05 3.65
-1 5 -11 2.09 9.3
-1 -5 -11 5.67 4.7
-1 5 -11 4.06 3.52
-1 -5 -11 1.6 3.36
1 -5 11 0.7 2.81
-1 5 -11 5.6 7.83
1 5 11 1.82 6.34
1 -5 11 9.31 6.1
-1 -5 -11 4.75 3.13
1 -5 11 3.45 6.83
1 -5 12 138.29 17.58
1 -5 12 93.98 12.26
-1 5 -12 89.71 12.2
-1 -5 -12 97.28 13.04
1 -5 12 79.94 13.03
-1 -5 -12 89.23 10.95
1 -5 12 109.96 14.64
1 -5 13 16.77 10.26
1 -5 13 10.91 6.6
1 -5 13 19.64 5.53
1 -5 13 19.74 8.01
-1 -5 -13 12.76 3.77
1 -5 14 74.98 15.4
1 -5 14 57.22 10.32
1 -5 14 43.36 8.38
1 -5 14 56.89 11.58
-1 -5 -14 55.39 7.4
1 -5 15 32.82 12.85
1 -5 15 8.69 7.08
1 -5 15 12.74 5.85
1 -5 15 14.39 8.38
-1 -5 -15 13.13 3.93
1 -5 16 44.3 15.15
1 -5 16 48.39 9.89
1 -5 16 40.61 7.51
1 -5 16 24.98 9.96
-1 -5 -16 27.79 5.55
1 -5 17 31.56 14
1 -5 17 23.02 9.08
1 -5 17 30.03 7.47
1 -5 17 10.26 8.56
-1 -5 -17 20.34 4.83
1 -5 18 112.29 19.62
1 -5 18 76.48 13.44
1 -5 18 84.75 11.52
1 -5 18 93.66 14.1
-1 -5 -18 70.25 9.84
1 -5 19 14 8.19
-1 -5 -19 7.02 5.74
1 -5 19 18.68 14.22
-1 -5 -19 8.61 3.95
1 -5 19 19.15 6.41
1 -5 20 12.29 7.46
1 5 20 18.09 7.81
1 -5 20 9.15 5.37
1 5 20 1 5.26
-1 -5 -20 0.87 4.96
1 5 20 -1.42 7.45
1 -5 21 5.89 4.5
1 5 21 -2.74 5.16
-1 -5 -21 -1.65 4.55
1 5 21 -3.91 6.91
1 -5 21 15.58 8.12
1 5 22 24.63 5.98
1 -5 22 13.98 5.08
-1 -5 -22 21.28 5.64
1 -5 22 14.18 7.36
1 5 23 5.14 4.02
1 -5 23 2.11 5.45
-1 -5 -23 2 3.87
1 -5 23 14.47 6.88
1 5 23 13.27 6.49
1 -5 24 8.82 5.77
-1 -5 -24 1.66 3.46
1 -5 24 2.54 5.36
1 -5 25 -2.72 4.33
-1 -5 -25 3.41 3.03
1 -5 25 5.13 4.54
1 5 25 6.28 4.3
1 -5 26 1.84 3.04
-1 7 26 5.43 3.64
-1 -7 26 6.87 3.24
-1 -7 25 1.9 4.33
-1 7 25 4.27 5.06
1 -7 -25 2.05 2.8
-1 -7 25 -8.74 3.68
-1 7 25 1.94 3.36
-1 -7 25 4.6 3.22
-1 7 24 17.18 6.36
-1 -7 24 7.39 5.28
1 -7 -24 1.05 3.59
-1 -7 24 3.55 4.7
-1 7 24 13.94 4.8
-1 7 23 -1.63 4.79
1 -7 -23 8.15 4.2
-1 7 23 5.37 6.86
-1 -7 23 1.98 6.25
-1 -7 23 7.06 5.41
1 -7 -23 3.46 2.84
-1 -7 22 11.42 5.49
-1 7 22 21.81 6.23
1 -7 -22 9.94 4.7
-1 -7 22 10.16 7.2
-1 7 22 8.53 7.37
-1 -7 22 6.15 6
1 -7 -22 11.23 3.64
-1 -7 21 18.85 7.02
1 -7 -21 24.02 5.65
-1 -7 21 8.71 7.79
-1 -7 21 5.66 6.11
1 -7 -21 19.57 4.58
1 -7 -20 29.33 5.59
-1 -7 20 17.76 6.75
1 -7 -20 22.31 5.12
-1 -7 19 25.72 8.92
1 -7 -19 25.8 6.45
-1 -7 19 21.75 7.41
1 -7 -19 36.19 6.41
-1 -7 18 8.21 7.89
1 -7 -18 9.12 4.77
-1 -7 18 4.62 5.96
1 -7 -18 4.5 4.29
-1 -7 17 1.35 7.36
1 -7 -17 1.63 4.87
-1 -7 17 2.28 6.05
1 -7 -17 4.3 3.95
1 -7 -17 0.65 4.19
-1 -7 16 13.09 7.59
1 -7 -16 12.52 4.56
-1 -7 16 8.91 6.28
1 -7 -16 15.64 4.69
1 -7 -16 16.58 4.89
-1 -7 15 5.02 6.13
1 -7 -15 4.47 4.69
-1 -7 15 5.37 6.3
1 -7 -15 1.68 4.09
1 -7 -15 13.64 4.68
-1 -7 14 7.13 5.65
1 -7 -14 -3.52 4.25
1 -7 -14 3.36 3.84
1 -7 -14 7.16 4.37
-1 -7 14 9.24 6.15
-1 -7 13 150.65 16.69
1 -7 -13 129.67 15.54
-1 -7 13 122.61 16.93
1 -7 -13 140.27 15.44
1 -7 -13 113.77 15.18
1 -7 -13 145.96 16.36
-1 -7 12 9.03 10.03
-1 -7 12 -0.91 3.98
-1 -7 12 12.44 6.51
1 7 -12 9.98 6.61
1 -7 -12 3.27 3.79
1 -7 -12 11.81 4.31
1 -7 -12 4.08 5.25
-1 -7 11 18.5 11.18
-1 -7 11 15.25 5.19
1 -7 -11 16.43 4.72
-1 -7 11 15.13 4.34
1 -7 -11 8.99 3.96
-1 -7 11 16.28 6.4
1 -7 -11 8.61 4.91
1 -7 -11 18.12 4.37
1 7 -11 19.65 6.56
1 7 -10 138.92 15.92
-1 -7 10 122.52 18.58
-1 -7 10 141.29 15.33
1 -7 -10 91.73 14.01
1 7 -10 118.86 18.18
-1 7 10 118.6 17.24
-1 -7 10 125.83 14.61
1 -7 -10 140.14 14.63
1 7 -10 135.55 16.32
1 -7 -10 135.65 17.02
-1 -7 10 121.49 15.29
1 -7 -10 112.99 14.01
1 -7 -10 122.85 14.46
-1 -7 9 4.59 3.06
1 7 -9 -3.41 6.81
1 -7 -9 3.54 2.93
-1 7 9 4.42 5.69
-1 7 9 1.47 5.58
1 -7 -9 6.74 2.98
1 -7 -9 -1.29 4.71
1 7 -9 4.4 4.63
-1 -7 9 1.47 8.8
-1 -7 9 5.72 4.06
1 -7 -9 1.45 4.29
-1 -7 9 0.81 5.44
1 7 -9 8.51 6.4
1 -7 -9 9.48 4.22
-1 -7 8 216.64 22.09
1 -7 -8 208.94 21.79
1 -7 -8 192.57 23.51
-1 7 8 210.38 23.52
1 7 -8 219.23 24.16
1 7 -8 201.98 23.25
1 -7 -8 200.05 21.65
-1 -7 8 208.41 25.19
-1 -7 8 154.28 22.19
-1 -7 8 190.81 22.18
1 -7 -8 231.5 23.24
1 -7 -8 176 21.73
1 -7 -8 197.33 21.76
1 7 -8 242.45 23.4
-1 -7 7 12.97 8.71
1 -7 -7 -1.26 4.29
-1 -7 7 1.81 3.63
-1 -7 7 0.68 4.48
1 -7 -7 2.92 5.11
1 7 -7 -0.72 6.04
-1 -7 7 0.57 3.76
-1 -7 7 0.54 2.88
1 -7 -7 -3.2 2.72
1 -7 -7 -2.23 4.52
-1 7 7 -3.67 5.44
1 7 -7 1.87 4.48
1 -7 -7 4.04 2.88
-1 -7 6 137.67 14.59
-1 7 6 129.6 16.14
1 -7 -6 146.95 14.29
1 -7 -6 119.71 15.97
1 -7 -6 94.43 14.25
1 -7 -6 157.06 15.62
1 -7 -6 144.11 15.61
-1 -7 6 126.72 15.28
-1 -7 6 110.76 14.59
1 7 -6 134.62 15.86
1 -7 -5 20.43 3.99
-1 -7 5 13.6 5.1
1 -7 -5 17.33 5.54
1 -7 -5 18.23 5.4
-1 7 5 14.5 5.76
-1 -7 5 14.41 3.75
1 -7 -5 17.13 3.36
1 -7 -5 16.45 5.54
1 7 -5 18.43 6.1
-1 -7 4 308.48 34.52
1 -7 -4 315.66 34.06
1 -7 -4 286.21 34.47
1 -7 -4 342.98 34.92
1 -7 -4 330.78 33.67
-1 -7 4 334.04 34.25
1 -7 -4 323.46 35.44
-1 7 4 339.38 35.78
1 7 -4 371.16 35.27
-1 -7 3 115.68 14.21
1 -7 -3 102.3 13.5
1 -7 -3 113.51 14.22
1 -7 -3 126.5 14.6
-1 7 3 136.23 15.76
-1 7 3 124.93 14.1
1 -7 -3 128.01 12.99
1 7 -3 115.7 14.77
-1 -7 3 123.74 13.81
1 7 -3 129.22 15.04
1 7 -3 128.21 14.67
1 -7 -2 180.65 16.15
-1 -7 2 127.77 15.62
1 -7 -2 146.04 15.65
1 -7 -2 128.02 16.01
1 -7 -2 132.38 15.93
-1 7 2 140.39 17.09
-1 7 2 135.28 15.99
1 7 -2 131.82 16.82
1 -7 -2 142.94 14.8
-1 -7 2 135.45 15.63
1 7 -2 135.03 16.66
1 7 -2 159.57 16.72
-1 -7 1 166.65 20.36
1 7 -1 217.32 21.66
1 -7 -1 192.67 19.48
-1 7 1 170.17 21.61
1 7 -1 167.03 21.37
-1 7 1 186.79 20.76
1 -7 -1 206.8 20.68
1 -7 0 204.74 22.71
1 -7 0 184.16 22.95
1 -7 0 214.08 21.66
1 7 0 236 24.03
-1 7 0 178.78 23.56
1 7 0 219.03 23.63
-1 7 0 217.77 23.07
1 7 0 229.42 23.65
1 -7 1 99.58 11.87
-1 -7 -1 89.25 11.57
1 -7 1 88.07 12.11
-1 -7 -1 98.94 12.72
-1 -7 -1 107.66 12.43
1 7 1 118.43 13.09
-1 7 -1 107.98 13.22
1 7 1 101.43 12.91
1 -7 1 97.5 10.53
-1 7 -1 118.17 12.46
1 7 1 97.91 12.92
-1 -7 -1 93.98 12.27
1 7 2 812.07 83.4
1 -7 2 829.51 82.92
1 -7 2 768.6 82.57
-1 -7 -2 786.57 82.44
-1 -7 -2 896.11 83.44
1 -7 2 689.96 82.77
-1 -7 -2 897.58 83.21
1 -7 2 777.48 82.77
1 -7 2 800.13 81.82
1 7 2 801.89 83.47
-1 7 -2 897 84.13
-1 7 -2 828.86 83.24
-1 -7 -2 823.95 83.25
1 7 2 822.32 83.83
1 7 3 5.86 5.4
1 -7 3 6.92 8.02
1 -7 3 6.66 4.17
1 -7 3 9.65 4.73
-1 -7 -3 12 4.5
-1 7 -3 4.57 4.84
-1 -7 -3 5.79 4.51
-1 7 -3 0.67 4.17
1 7 3 4.37 4.81
1 -7 3 8.1 2.09
1 -7 3 8.53 4.16
1 -7 3 4.78 3.59
-1 -7 -3 6.17 3.19
1 -7 4 -1.31 3.41
-1 -7 -4 0.4 3.13
-1 -7 -4 4.85 4.79
1 -7 4 0.78 1.81
-1 -7 -4 3.56 4.07
1 7 4 0.9 4.02
1 -7 4 3.54 4.59
1 -7 4 0.58 4.08
-1 -7 -4 1.42 4.5
1 -7 4 3.95 3.91
1 7 4 -3.08 5.33
1 -7 4 11.95 7.94
1 -7 5 11.94 8
-1 -7 -5 7.14 3.65
-1 -7 -5 4.81 4.39
-1 -7 -5 9.37 4.46
-1 7 -5 8.26 5.04
1 -7 5 4.67 2.32
1 7 5 10.45 5.22
1 -7 5 5.57 4.75
1 -7 5 4.91 4.5
1 -7 5 5.99 4
1 7 5 8.15 7.08
1 -7 6 6.74 6.93
1 7 6 3.52 8.29
1 -7 6 2.62 8.18
-1 -7 -6 -0.45 3.38
-1 -7 -6 2.76 3.28
1 -7 6 -0.66 4.38
1 -7 6 3.91 4.83
1 -7 6 3.21 4.21
-1 7 -6 11.69 5.6
-1 -7 -6 9.85 4.35
-1 -7 -6 -3.13 4.7
-1 -7 -6 -2.76 3.04
1 -7 6 -0.37 2
-1 -7 -7 32.81 6.46
-1 -7 -7 26.56 5.61
1 -7 7 16.69 3.6
1 7 7 16.02 8.42
-1 -7 -7 23.92 4.55
-1 7 -7 25.99 6.28
-1 -7 -7 25.34 4.83
1 -7 7 21.26 5.08
1 -7 7 11.51 5.35
1 -7 7 17.83 6.1
1 -7 7 18.14 5.48
1 7 7 14 7.92
1 -7 7 24.72 7.92
-1 -7 -8 133.27 15.33
1 -7 8 131.16 14.77
1 7 8 166.19 19.33
-1 7 -8 105.11 16.27
-1 7 -8 115.2 17.98
-1 -7 -8 119.32 15.76
-1 -7 -8 104.92 16.45
-1 -7 -8 134.27 14.86
1 -7 8 155.98 16.39
1 -7 8 138.65 15.55
1 -7 8 128.77 15.94
1 -7 8 151.53 16.3
1 -7 8 145.92 17.6
1 -7 9 48.77 11.23
1 -7 9 27.99 5.48
-1 -7 -9 26.69 5.04
1 7 9 21.77 7.55
-1 7 -9 25.55 6.68
-1 7 -9 21 8.88
-1 -7 -9 25.19 5.8
1 7 9 21.53 8.69
-1 -7 -9 20.29 4.9
1 -7 9 22.2 4.26
-1 -7 -9 31.04 7.31
1 -7 9 28.58 6.6
1 -7 9 17.23 5.95
1 -7 9 29.67 8.64
-1 -7 -9 31.1 5.41
1 -7 10 3.63 9.03
1 -7 10 5.22 5.05
-1 -7 -10 0.45 3.77
1 7 10 2.03 7.4
-1 -7 -10 2.4 3.57
-1 -7 -10 6.05 4.37
1 -7 10 -0.65 2.57
1 -7 10 3.09 4.93
1 -7 10 6.7 5.41
1 -7 10 1.27 7.31
-1 -7 -10 5.84 4.17
1 -7 11 6.25 5.23
1 -7 11 9.76 10.96
1 -7 11 2.71 7.29
-1 -7 -11 6.7 3.74
1 -7 11 9.71 4.51
-1 -7 -12 29.87 5.78
1 -7 12 38.17 7.16
1 -7 12 41.93 14.05
1 -7 12 28.05 7.4
1 -7 12 60.21 11.49
-1 -7 -12 30.44 5.55
1 -7 13 0.92 5
-1 -7 -13 1.48 3.45
1 -7 13 -2.24 11.16
1 -7 13 8.36 7.09
1 -7 13 11.99 8.83
-1 -7 -13 -0.54 3.38
1 -7 14 46.82 8.65
1 -7 14 52.48 16.96
1 -7 14 32.7 8.84
1 -7 14 43.28 12.05
-1 -7 -14 53.31 7.37
1 -7 15 79.53 11.44
1 -7 15 65.43 18.35
1 -7 15 73.31 12.72
1 -7 15 109.63 14.79
-1 -7 -15 67.59 9.83
1 -7 16 55.19 10.49
1 -7 16 31.82 8.06
1 -7 16 54.95 17.04
-1 -7 -16 46.01 6.98
1 -7 17 -1.36 7.13
1 -7 17 0.99 5.76
1 -7 17 2.66 13.26
-1 -7 -17 7.04 4.05
1 -7 18 73.6 19.67
1 -7 18 59.17 10.24
1 -7 18 58.69 11.57
-1 -7 -18 76.69 9.21
1 -7 18 59.61 11.56
1 -7 19 25.94 6.49
1 -7 19 18.34 7.9
-1 -7 -19 17.49 4.55
1 -7 19 17.25 7.93
1 -7 20 33.94 9.26
-1 -7 -20 40.12 6.17
1 -7 20 45.66 9.28
1 -7 21 1.17 6.39
1 7 21 17.32 5.6
1 -7 21 11.71 6.97
1 7 22 1.04 6.48
1 -7 22 3.13 6.21
1 7 22 4.84 4.52
1 -7 22 6.3 6.34
1 -7 23 0.88 5.55
1 7 23 4.37 5.46
1 7 23 2.09 3.51
1 -7 23 -1.79 4.69
1 -7 24 10.62 4.98
1 7 24 21.78 5.65
1 -7 24 21.52 5.51
1 -7 25 7.26 3.81
-1 -7 -25 -0.33 2.52
1 -7 25 3.97 3.73
-1 9 25 4.49 3.74
-1 -9 24 -1.71 3.22
-1 9 24 0.5 3.46
-1 -9 24 3.66 4.23
1 -9 -24 3.21 2.84
1 -9 -23 5.14 3.43
-1 -9 23 -0.79 5.21
-1 9 23 3.58 5.79
1 -9 -23 1.73 2.45
-1 -9 23 -1.2 4.04
-1 -9 23 -6.44 4.14
-1 9 23 1.34 4.15
-1 9 22 9.01 5.08
-1 -9 22 10.67 4.98
1 -9 -22 3.66 3.9
-1 -9 22 0.76 4.73
1 -9 -22 4.79 3.01
-1 -9 22 5.61 5.79
1 -9 -21 6.19 3.87
-1 -9 21 -3.59 5.17
1 -9 -21 2.46 3.53
-1 -9 21 12.86 6.66
1 -9 -20 16.47 5.01
-1 -9 20 8.05 5.96
1 -9 -20 2.26 3.58
-1 -9 20 3.53 6.9
1 -9 -19 7.1 4.68
-1 -9 19 -2.53 7.14
-1 -9 19 2.17 5.53
1 -9 -19 -3.11 3.95
-1 -9 18 2.28 5.86
1 -9 -18 4.05 5.28
-1 -9 18 10.52 7.42
-1 -9 18 3.41 6.03
1 -9 -18 8.44 4.17
1 -9 -18 19.23 5.06
-1 -9 17 8.17 6.76
1 -9 -17 0.82 4.41
-1 -9 17 10.73 8.48
-1 -9 17 22.1 7.52
1 -9 -17 10.51 4.82
1 -9 -17 8.24 5.29
-1 -9 16 61.12 9.67
1 -9 -16 55.96 7.96
-1 -9 16 40.24 9.53
-1 -9 16 32.6 8.62
1 -9 -16 36.89 7.56
1 -9 -16 46.77 7.63
-1 -9 15 -3.5 5.61
1 -9 -15 2.38 4.63
-1 -9 15 -1.32 7.46
-1 -9 15 14.87 6.3
1 -9 -15 -0.65 4.53
1 -9 -15 -0.69 4.39
-1 -9 14 9.14 6.17
1 -9 -14 0.77 5.59
-1 -9 14 8.85 6.03
1 -9 -14 10.87 4.69
1 -9 -14 3.34 4.68
-1 -9 13 17.68 6.58
1 -9 -13 3.9 6.07
1 -9 -13 9.43 5.18
1 -9 -13 9.88 4.47
-1 -9 13 12.28 6.7
-1 -9 13 3.16 6.04
1 9 -13 14.3 8.09
-1 -9 12 154.22 18.91
1 -9 -12 143.37 17.67
1 -9 -12 162 18.15
-1 -9 12 144.43 19.36
1 -9 -12 152.77 17.64
-1 -9 12 166.88 19
1 9 -12 145.3 19.37
1 -9 -11 1.31 4.77
-1 -9 11 5 5.15
1 -9 -11 14.71 5.4
-1 -9 11 -1.1 5.35
-1 -9 11 2.78 5.55
1 9 -11 -1.07 7.42
1 -9 -10 2.54 4.66
-1 -9 10 6.57 5.37
1 -9 -10 4.29 4.29
-1 -9 10 -3.09 6.03
-1 -9 10 11.17 5
1 9 -10 8.35 6.85
1 -9 -9 10.31 5.25
-1 -9 9 19.31 5.67
1 -9 -9 15.24 5.08
-1 -9 9 18.2 5.98
-1 -9 9 10.34 5.25
1 9 -9 32.37 8.76
1 9 -8 0.98 7.53
-1 -9 8 0.9 5.31
1 -9 -8 2.86 6.29
1 -9 -8 6.31 4.52
-1 -9 8 2.22 4.52
-1 -9 8 -0.67 2.44
1 -9 -7 19.98 5.46
-1 -9 7 14.38 5.85
1 -9 -7 19.81 7.01
-1 -9 7 12.93 4.99
-1 -9 7 11.71 4.9
-1 -9 7 12.39 3.41
1 9 -6 28.2 7.85
-1 9 6 23.99 7.13
-1 -9 6 36.15 6.86
1 -9 -6 37.51 7.19
-1 -9 6 28.98 6.14
1 -9 -6 32.68 7.09
-1 -9 6 18.03 5.33
-1 -9 6 18.41 4.25
1 -9 -6 30.56 7.18
-1 9 6 34.16 7.7
1 9 -6 28.15 6.8
1 9 -6 27.46 6.88
-1 9 5 3.59 6.11
1 9 -5 7.03 7.2
-1 -9 5 -0.76 5.07
1 -9 -5 4.51 3.69
1 -9 -5 6.51 5.13
1 -9 -5 2.28 5.29
-1 -9 5 -1.34 4.46
-1 -9 5 3.01 4.02
1 9 -5 2.51 4.37
1 -9 -5 1.71 1.9
-1 -9 5 1.62 2.31
1 9 -5 -2.21 5.26
-1 9 5 3.95 5.45
1 9 -4 85.19 13.06
-1 9 4 99.67 12.9
-1 -9 4 113.34 12.79
1 -9 -4 108.34 11.89
-1 -9 4 121.17 12.95
-1 -9 4 80.65 11.78
1 -9 -4 84.56 12.44
1 -9 -4 109.4 12.72
-1 -9 4 90.85 11.74
1 9 -4 111.96 13.84
-1 -9 4 89.45 11.27
1 -9 -4 99.48 10.66
1 9 -4 91.01 12.99
-1 9 4 75.68 13.24
-1 9 3 71.21 10.25
1 9 -3 67.23 10.21
-1 -9 3 74.94 9.34
1 -9 -3 59.83 8.25
1 -9 -3 54.62 9.16
-1 -9 3 55.35 8.66
-1 -9 3 63.74 9.24
1 -9 -3 64.48 9.5
-1 -9 3 61.29 8.23
-1 9 3 61.36 9.16
-1 9 3 55.31 10.08
1 -9 -3 59.69 6.87
1 9 -3 52.17 9.88
1 9 -3 47.12 9.59
-1 -9 3 56.86 7.71
-1 -9 2 5.8 4.23
-1 -9 2 0.58 4.18
1 -9 -2 2.18 3.46
-1 -9 2 8.22 4.33
-1 -9 2 7.89 5.19
1 -9 -2 3.57 4.68
1 9 -2 -1.17 4.5
1 -9 -2 0.62 1.44
-1 9 2 -2.47 5.11
-1 -9 2 4.12 2.76
-1 9 2 1.57 3.96
1 9 -2 7.03 5.48
1 -9 -2 1.55 1.47
-1 9 2 2.91 4.58
-1 9 1 379.44 44.8
1 -9 -1 448.75 44.94
-1 -9 1 442.63 44.89
-1 -9 1 408.25 44.58
1 -9 -1 443.93 44.64
-1 -9 1 457.57 45.44
1 -9 -1 424.8 45.13
-1 -9 1 413.46 44.91
1 -9 -1 418.49 43.32
-1 9 1 457.34 46.78
1 9 -1 469.98 46.13
1 -9 -1 416.33 43.29
-1 9 1 428.07 45.21
-1 -9 1 458.27 44.48
1 9 -1 434.96 46.3
1 9 -1 372.51 45.32
1 9 0 381.19 34.7
-1 9 0 297.33 33.5
1 -9 0 306.86 33.33
-1 -9 0 331.22 33.28
1 -9 0 349.4 33.24
-1 -9 0 296.71 32.96
-1 -9 0 329.44 33.78
1 -9 0 269.73 33.43
-1 -9 0 283.7 33.24
1 9 0 281.01 34.05
-1 9 0 303.85 34.89
1 9 0 333.2 34.92
1 9 0 288.57 34.13
1 -9 0 307.95 31.69
-1 9 0 326.69 33.84
1 9 1 31.9 7.19
-1 9 -1 33.23 6.92
1 9 1 26.89 6.75
1 -9 1 24.73 3.41
-1 9 -1 41.98 7.9
1 9 1 24.77 7.21
-1 9 -1 26.2 6.35
1 -9 1 24.82 6.06
-1 -9 -1 38.61 6
1 -9 1 29.07 5.62
1 -9 1 32.14 6.92
-1 -9 -1 27.97 7.54
-1 -9 -1 30.2 6.8
1 -9 1 23.49 5.63
1 9 1 45.03 8.52
1 -9 2 230.35 24.6
-1 9 -2 224.42 27.66
1 9 2 233.66 27.68
-1 9 -2 210.18 26.57
1 9 2 247.83 27.26
1 -9 2 258.81 28.49
1 -9 2 268.99 26.51
1 -9 2 250.86 26.02
-1 -9 -2 243.71 25.85
1 -9 2 209.73 26.6
-1 -9 -2 255.41 26.99
-1 -9 -2 258.57 26.59
1 -9 2 240.31 26.2
1 9 2 245.41 27.26
-1 9 -3 18.12 6.41
1 -9 3 16.39 2.85
-1 9 -3 25.5 6.13
1 9 3 27.77 6.72
1 9 3 20.08 6.81
1 -9 3 17.21 5.45
1 -9 3 16.89 5.08
-1 -9 -3 31.61 5.09
1 -9 3 14.82 6.27
1 -9 3 29.11 5.74
1 9 3 23.89 7.71
-1 -9 -4 16.84 5.15
1 -9 4 29.6 3.69
-1 9 -4 31.96 7.44
1 9 4 27.15 6.47
-1 9 -4 29.02 6.39
1 -9 4 18.86 9.79
1 -9 4 29.89 6.19
1 -9 4 21.73 5.42
-1 -9 -4 23.45 5.04
1 -9 4 28.93 6.74
1 -9 4 15.54 5.37
1 9 4 36.49 8.7
-1 -9 -5 8.63 3.6
-1 9 -5 7.47 5.25
-1 9 -5 9.63 5.27
-1 -9 -5 6.11 3.64
1 9 5 5.1 4.8
-1 9 -5 3.66 4.5
1 -9 5 18.97 10.71
1 -9 5 -0.78 4.9
-1 -9 -5 12.65 4.34
1 -9 5 10.2 4.11
1 -9 5 10.81 5.64
1 -9 5 11.86 5.28
1 9 5 13.86 8.77
1 9 6 107.61 15.25
-1 9 -6 87.89 13.16
-1 -9 -6 90.4 12.55
-1 9 -6 102.37 12.95
-1 -9 -6 84.52 10.86
-1 -9 -6 91.01 11.69
-1 9 -6 65.03 12.24
1 -9 6 94.65 15.58
1 -9 6 90.78 12.13
1 -9 6 73.1 10.8
-1 -9 -6 108.67 11.33
1 -9 6 92.2 12.22
1 -9 6 82.45 11.59
-1 -9 -6 85.44 10.49
1 9 7 18.11 9.69
1 -9 7 9.34 11.31
1 -9 7 9.74 4.75
1 -9 7 15.15 6.7
1 -9 7 17.54 5.77
-1 -9 -7 30.03 4.88
1 -9 7 15.95 6.12
-1 -9 -7 16.24 4.99
-1 -9 -7 20.26 4.41
1 9 8 -8.64 9.16
1 -9 8 4.03 11.69
1 9 8 -11.63 8.39
-1 -9 -8 2.27 3.51
1 -9 8 1.83 5.61
1 -9 8 7.57 5.06
1 -9 8 8.13 5.32
-1 -9 -8 3.02 3.72
1 -9 9 -0.94 6.17
1 -9 9 5.09 5.45
-1 -9 -9 3.89 4.57
1 -9 9 -5.86 6.11
-1 -9 -9 -1.13 4.16
1 -9 10 39.77 8.55
1 -9 10 31.09 7.88
-1 -9 -10 50.48 7.48
1 -9 10 62.32 8.87
-1 -9 -10 30.24 6.66
1 -9 11 149.23 22.54
1 -9 11 135.33 16.82
1 -9 11 124.12 16.95
1 -9 11 119.1 16.6
-1 -9 -11 129.65 15.52
-1 -9 -12 2.49 4.66
1 -9 12 10.29 13.76
1 -9 12 7.51 6.63
1 -9 12 -2.41 6.87
-1 -9 -12 -0.63 4.48
-1 -9 -13 23.92 5.92
1 -9 13 26.18 8.07
1 -9 13 16.09 14.71
1 -9 13 25.26 8.25
-1 -9 -13 28.45 5.91
-1 9 -14 28.45 8.76
1 -9 14 27.69 15.71
1 -9 14 16.94 7.7
-1 -9 -14 17.09 5.31
-1 -9 -14 8.85 4.82
1 -9 14 13.48 7.57
-1 -9 -15 27.44 6.6
1 -9 15 25.4 15.78
1 -9 15 23.81 8.19
-1 -9 -15 12.16 5.06
-1 -9 -15 19.69 5.51
1 -9 15 15.04 8.08
-1 -9 -16 33.64 7.02
1 -9 16 31.72 8.25
-1 -9 -16 20.59 5.64
1 -9 16 30.01 9.45
-1 -9 -17 15.36 5.68
1 -9 17 6.49 7.45
-1 -9 -17 19.74 5.27
1 -9 17 21.42 8.53
1 -9 18 103.71 16.1
1 -9 18 117.49 16.4
-1 -9 -18 139.29 14.14
-1 -9 -18 100.17 14.56
-1 -9 -19 6.27 4.58
1 -9 19 4.83 6.71
1 -9 19 -0.75 4.67
1 -9 19 7.08 6.37
-1 -9 -19 -0.52 3.72
-1 -9 -20 9.43 4.58
1 -9 20 6.68 6.85
1 -9 20 18.6 5.03
1 -9 20 7.59 6.48
-1 -9 -20 10.52 3.62
1 -9 21 15.02 4.7
1 9 21 16.55 5.22
1 -9 21 30.61 6.86
1 9 21 19.23 7.49
1 -9 21 15.42 6.48
-1 -9 -21 22.75 5.43
1 -9 22 27.91 6.29
1 9 22 7.95 4.21
1 -9 22 11.46 5.53
-1 -9 -22 17.33 4.75
1 9 22 29.76 6.86
1 -9 23 0.68 4.42
1 -9 23 3.88 4.63
-1 -9 -23 -2.27 3.3
1 9 23 -4.67 4.61
1 -9 24 -0.48 3.44
1 -9 24 1.35 2.98
-1 -9 -24 -1.33 2.6
-1 11 23 7.66 4.88
-1 11 23 14.32 3.94
-1 -11 23 10.1 3.57
-1 -11 23 16.83 4.51
1 -11 -23 13.61 3.36
-1 11 22 2.46 5.24
-1 -11 22 3.71 3.71
-1 11 22 1.24 4.16
-1 -11 22 1.37 4.54
1 -11 -22 0.46 3.04
1 -11 -21 6.11 3.92
-1 -11 21 5.91 4.49
-1 -11 21 6.65 5.36
-1 -11 21 0.58 3.45
1 -11 -21 5.82 3.27
1 -11 -20 0.64 3.44
-1 -11 20 0.76 4.84
-1 -11 20 2.88 5.04
-1 -11 20 -0.72 4.13
1 -11 -20 4.56 3.65
1 -11 -19 -0.7 4.54
-1 -11 19 6.82 5.7
-1 -11 19 4.32 5.61
-1 -11 19 1.67 4.33
1 -11 -19 2.92 4.53
1 -11 -18 12 5.29
-1 -11 18 3.71 5.17
-1 -11 18 10.57 6.54
-1 -11 18 11.12 5.72
1 -11 -18 9.07 4.62
1 -11 -18 13.66 4.17
1 -11 -17 50.23 7.58
-1 -11 17 21.79 7.44
-1 -11 17 36.17 9.33
-1 -11 17 31.92 8.01
1 -11 -17 56.42 7.82
1 -11 -17 32.54 6.59
1 -11 -16 -2.42 4.32
-1 -11 16 9.08 7.87
1 -11 -16 5.11 4.84
1 -11 -16 -2.65 4.74
-1 -11 16 1.04 5.37
-1 -11 16 5.18 5.49
-1 -11 15 1.07 6.13
1 -11 -15 1.63 4.7
-1 -11 15 -6.61 7.21
-1 -11 15 -1.07 5.54
1 -11 -15 4.31 4.37
1 -11 -15 2.24 4.68
1 11 -14 17.4 10.17
1 -11 -14 9.78 5.25
-1 -11 14 8.64 6.72
-1 -11 14 -3.97 6.8
-1 -11 14 7.47 5.78
1 -11 -14 9.79 5.47
1 -11 -14 16.75 5.58
1 -11 -13 6.31 5.5
1 -11 -13 5.51 5.52
-1 -11 13 2.61 6.94
-1 -11 13 24.75 7.18
-1 -11 13 8.3 5.7
-1 -11 13 20.97 6.41
1 11 -13 15.06 8.92
1 -11 -12 208.1 24.48
1 -11 -12 202.96 24.22
-1 -11 12 225.17 25.99
-1 -11 12 223.83 25.38
-1 -11 12 196.01 24.68
-1 -11 12 236.73 25.33
1 11 -12 236.61 27.09
1 -11 -11 2.14 5.2
-1 -11 11 4.91 6.75
1 -11 -11 -5.55 5.43
-1 -11 11 4.09 5.73
-1 -11 11 2.88 5.19
-1 -11 11 6.81 5.21
1 11 -11 5.44 9.2
1 -11 -10 14.8 5.24
1 -11 -10 0.67 4.39
-1 -11 10 5.88 5.62
-1 -11 10 4.91 5.81
1 -11 -10 10.13 5.64
-1 -11 10 4.77 5.61
-1 -11 10 0.93 4.85
1 11 -10 18.72 9.58
1 -11 -9 9.52 5.12
1 -11 -9 3.83 4.02
-1 -11 9 2.23 6.05
-1 -11 9 6.56 5.18
1 -11 -9 0.75 5.33
-1 -11 9 2.81 5.67
-1 -11 9 6.17 4.83
1 11 -9 13.07 9.11
1 -11 -8 8.44 4.24
-1 -11 8 3.21 6.32
-1 -11 8 3.57 4.82
1 -11 -8 6.47 5.2
-1 -11 8 2.74 5.29
-1 -11 8 3.2 4.93
-1 -11 8 7.55 5.2
1 11 -8 19.09 8.88
-1 -11 7 64.21 9.82
-1 -11 7 45.29 8.57
-1 -11 7 63.92 8.89
-1 11 7 67.06 11.41
1 11 -7 79.26 11.99
-1 -11 7 52.47 9.2
-1 -11 7 38.71 8.87
1 -11 -7 68.87 10.98
-1 -11 6 0.98 5.46
-1 -11 6 6.75 5.5
1 -11 -6 -2.14 6.21
-1 -11 6 7.77 5.37
-1 -11 6 0.76 4.32
1 11 -6 7.23 8.49
-1 11 6 14.72 7.57
-1 -11 5 0.94 4.98
1 -11 -5 5.98 4.51
1 -11 -5 -1.23 4.61
-1 -11 5 -6.89 5.23
1 -11 -5 2.07 6.69
-1 -11 5 0.84 5.04
1 -11 -5 4.92 5.6
-1 -11 5 0.72 3.91
1 11 -5 -1.17 8.03
-1 11 5 -1.01 6.78
-1 -11 4 7.89 5.3
1 -11 -4 5.05 5.92
-1 -11 4 11.59 5.16
1 -11 -4 13.5 5.84
1 -11 -4 9.32 4.72
1 -11 -4 11.06 4.72
-1 -11 4 23.62 6.07
-1 11 4 9.83 7.21
1 11 -4 20.66 8.42
1 -11 -3 59.3 9.74
-1 -11 3 58.97 9.7
-1 -11 3 53.13 8.99
1 -11 -3 54.03 8.81
-1 -11 3 55.17 9.66
-1 11 3 69.05 10.92
-1 11 2 10.55 5.28
1 11 -2 31.93 7.67
-1 -11 2 8.5 5.67
1 -11 -2 7.96 4.84
-1 -11 2 9.79 5.71
-1 -11 2 9.09 6.01
1 -11 -2 16.27 5.86
-1 11 2 16.35 5.56
-1 11 2 9.77 7.91
1 11 -1 84.91 11.89
-1 11 1 60.1 10.58
-1 -11 1 65.78 10.56
-1 -11 1 69.7 10.99
1 -11 -1 57.63 10.76
-1 -11 1 69.67 10.9
-1 -11 1 78.21 10.21
1 -11 -1 94.61 10.7
-1 11 1 61.25 10.63
-1 11 1 78.53 12.03
1 11 -1 76.8 12.54
1 11 0 238.9 25.04
-1 11 0 183.27 23.77
1 -11 0 213.92 23.29
-1 -11 0 208.68 23.07
-1 -11 0 192.59 23.84
-1 -11 0 219.03 23.67
1 -11 0 211.43 24.28
-1 11 0 167.37 23.72
1 11 0 205.26 24.97
-1 11 0 244.36 24.91
1 11 1 17.97 7.27
-1 11 -1 34.1 7.51
1 -11 1 30.72 7.08
1 -11 1 29.7 6.3
-1 -11 -1 39.29 6.52
-1 -11 -1 29.45 7.45
1 -11 1 33.76 8.54
-1 -11 -1 32.38 7.25
-1 11 -1 24.41 6.88
1 11 1 34.32 9.6
1 11 2 76.99 13.2
-1 11 -2 73.92 12.15
1 -11 2 104.63 12.62
1 -11 2 91.24 11.87
-1 -11 -2 95.12 11.92
1 -11 2 81.06 12.78
-1 -11 -2 116.78 13.56
-1 -11 -2 110.9 12.76
1 -11 2 85.71 12.87
1 11 2 86.44 14.7
-1 11 -2 79.12 12.56
1 11 3 20.7 7.01
1 -11 3 27.02 6.51
-1 -11 -3 20.78 5.49
1 -11 3 32.14 6.05
1 -11 3 21.68 7.2
-1 -11 -3 29.52 7.97
1 -11 3 31.71 6.44
1 11 3 18.6 9.64
1 -11 4 3.71 5.23
1 -11 4 -2.97 4.79
-1 -11 -4 -2.09 4.33
1 -11 4 -1.06 6.23
1 -11 4 -2.63 4.94
1 11 4 5.23 8.17
1 -11 5 12.5 6.16
-1 -11 -5 21.27 4.95
1 -11 5 10.58 4.81
1 -11 5 9.75 6.61
1 -11 5 19.81 6.2
1 11 5 18.04 10.46
1 11 6 10.25 10.76
1 -11 6 6.58 12.71
1 -11 6 3 5.24
1 -11 6 -2.35 4.79
-1 -11 -6 1.45 5.22
1 -11 6 1.11 6.52
1 -11 6 0.93 4.65
-1 -11 -6 -1.38 3.12
1 11 7 7.6 10.1
1 -11 7 4.72 13
1 -11 7 4.22 5.55
1 -11 7 6.51 5.04
1 -11 7 10.14 6.55
1 -11 7 2.93 5.3
-1 -11 -7 2.48 3.85
1 11 8 50.62 13.48
1 -11 8 73.31 18.76
1 -11 8 63.38 10.55
1 -11 8 67.4 9.84
-1 -11 -8 62.47 9.18
1 -11 8 61.33 10.76
1 -11 8 53.62 9.65
-1 -11 -8 65.44 8.6
1 -11 9 -8.05 14.63
1 -11 9 1.17 7.08
1 -11 9 2.7 4.91
-1 -11 -9 0.73 5.6
1 -11 9 12.42 6.97
1 -11 9 3.27 6.11
-1 -11 -9 3.47 4.28
1 -11 10 56.42 17.62
1 -11 10 39.6 8.95
1 -11 10 26.35 7.08
-1 -11 -10 37.73 7.47
1 -11 10 29.79 8.18
1 -11 10 40.21 8.87
-1 -11 -10 37.66 6.86
1 -11 11 117.36 16.51
1 -11 11 89.8 14.59
-1 -11 -11 124.16 14.81
1 -11 11 120.27 15.87
1 -11 11 116.86 16.01
-1 11 -11 137.97 17.73
1 -11 12 -10.78 8.18
-1 -11 -12 1.48 4.92
1 -11 12 -1 5.13
-1 -11 -12 -1.51 5.29
1 -11 12 -8.73 6.74
-1 11 -12 11.96 8.92
1 -11 13 10.97 7.78
-1 -11 -13 2.97 4.77
1 -11 13 11.01 6.47
-1 -11 -13 7.93 5.78
1 -11 13 6.36 6.16
-1 11 -13 9.01 8.94
1 -11 14 109.57 14.44
-1 -11 -14 70.81 10.97
-1 -11 -14 90.72 11.34
1 -11 14 73.74 12.09
1 -11 14 82.76 13.17
-1 11 -14 89.38 14.13
-1 11 -15 14.78 8.09
-1 -11 -15 20.07 6.35
1 -11 15 16.06 5.71
1 -11 15 22.82 8.4
1 -11 15 22.5 8
-1 -11 -15 11.97 5.25
-1 -11 -15 8.38 4.64
-1 -11 -16 26.2 6.44
1 -11 16 35.48 6.95
1 -11 16 42.59 9.14
1 -11 16 30.06 8.35
-1 -11 -16 24.52 6.08
-1 -11 -16 25.76 5.54
-1 -11 -17 13.66 5.12
1 -11 17 21.95 5.71
1 -11 17 15.82 7.59
1 -11 17 3.4 6.45
-1 -11 -17 6.08 4.64
-1 -11 -18 -1.5 4.3
1 -11 18 -0.72 4.19
1 -11 18 -6.69 6.46
1 -11 18 7.29 5.78
-1 -11 -18 8.64 3.95
-1 -11 -19 7.47 4.49
1 -11 19 1.87 3.96
1 -11 19 11.08 6.31
1 -11 19 -1.87 5.25
-1 -11 -19 4.14 3.38
-1 -11 -20 10.81 4.14
1 -11 20 2.66 5.23
1 -11 20 12.1 3.99
1 -11 20 4.87 5.07
-1 -11 -20 6.96 3.19
1 -11 21 3.72 4.56
1 11 21 4.34 3.57
1 -11 21 0.67 4.14
-1 -11 -21 1.02 3.24
1 11 21 -0.76 5.23
1 -11 22 7.11 4.17
1 11 22 8.17 4.59
1 -11 22 7.65 3.64
-1 -11 -22 0.82 2.8
-1 -13 21 2.49 3.12
1 -13 -21 3.29 2.55
-1 -13 21 3.77 3.9
1 -13 -21 0.86 2.45
-1 -13 20 9.24 4.29
1 -13 -20 9.19 3.58
-1 -13 20 22.99 5.16
1 -13 -20 11.74 3.7
-1 -13 19 4.58 4.97
1 -13 -19 3.16 3.52
-1 -13 19 12.02 5.2
1 -13 -19 1.93 3.87
-1 -13 18 43.96 7.76
1 -13 -18 42.67 7.04
1 -13 -18 33.11 6.07
1 -13 -18 46.86 7.19
-1 -13 18 57.18 8.89
-1 -13 17 1.03 6.14
1 -13 -17 5.3 4.26
-1 -13 17 0.85 4.97
-1 -13 17 -3.56 4.23
1 -13 -17 1.27 4.16
1 -13 -17 -6.91 3.76
-1 -13 16 22.32 7.55
1 -13 -16 32.85 6.17
-1 -13 16 29.88 7.41
-1 -13 16 19.97 6.4
1 -13 -16 26.52 5.9
1 -13 -16 24.84 6.36
-1 -13 15 9.49 6.69
1 -13 -15 9.81 5.01
-1 -13 15 -1 5.73
-1 -13 15 12.1 5.15
1 -13 -15 8.63 4.95
1 13 -14 14.86 9.56
-1 -13 14 19.78 8.32
1 -13 -14 21.98 6.03
-1 -13 14 9.54 6.78
-1 -13 14 17.27 6
1 -13 -14 15.03 6.01
1 13 -13 -4.72 9.92
1 -13 -13 6.42 4.89
-1 -13 13 11.39 7.22
-1 -13 13 1.1 6.41
-1 -13 13 7.48 4.82
1 -13 -13 -2.54 5.55
1 -13 -12 7.74 5.26
1 -13 -12 -3.76 4.99
-1 -13 12 -8.92 6.62
-1 -13 12 2.23 5.78
1 -13 -12 -0.88 5.7
-1 -13 12 -1.98 5.7
-1 -13 12 -0.94 4.8
1 13 -12 19.53 11.64
1 -13 -11 22.89 6.96
1 -13 -11 44.32 7.57
-1 -13 11 62.14 10.14
1 -13 -11 51.77 9.07
-1 -13 11 44.47 9.43
-1 -13 11 31.38 8.44
-1 -13 11 23.53 7.04
1 13 -11 42.84 12.64
1 -13 -10 486.53 54.31
1 -13 -10 493.15 53.73
-1 -13 10 527.24 55.38
-1 -13 10 509.36 54.99
-1 -13 10 533.37 55.09
-1 -13 10 484.21 54.24
1 -13 -10 547.36 54.03
1 13 -10 531.96 57.28
1 -13 -9 171.68 20.41
1 -13 -9 182.64 21.58
-1 -13 9 178.1 22.33
-1 -13 9 177.42 22.02
-1 -13 9 155.94 21.66
-1 -13 9 212.78 21.42
1 -13 -9 183.9 20.8
1 13 -9 167.61 24.49
1 -13 -8 108.02 14.28
-1 -13 8 143.32 16.85
-1 -13 8 120.82 15.55
-1 -13 8 115.53 15.67
-1 -13 8 114.48 15.29
1 -13 -8 119.8 14.43
1 13 -8 105.68 19.65
-1 -13 7 153.24 16.42
-1 -13 7 107.09 15.11
1 13 -7 99.41 18.48
-1 13 7 109.62 17.87
1 -13 -7 111.26 13.73
-1 -13 7 104 14.71
-1 -13 7 98.34 15.21
1 -13 -6 13.32 9.51
-1 -13 6 7.19 6.24
-1 -13 6 3.2 6.13
-1 13 6 19.53 10.32
1 13 -6 1.58 10.57
-1 -13 6 8 6.39
1 -13 -5 14.38 8.76
-1 -13 5 34.85 8.04
-1 -13 5 27.38 7.47
1 -13 -5 35.41 7.67
1 -13 -5 21.91 6.77
1 13 -5 35.76 10.83
-1 13 5 31.27 9.83
-1 -13 5 30.35 7.81
-1 -13 4 28.79 8.06
1 -13 -4 27.68 6.52
1 -13 -4 44.13 7.56
-1 -13 4 22.67 7.72
-1 -13 4 22.86 7.92
1 -13 -4 25.71 10.07
1 -13 -4 21.09 9.07
-1 13 4 27.86 10.09
1 13 -4 15.33 12.16
1 13 -4 13.83 8.4
-1 -13 3 42.7 8.85
-1 -13 3 36.29 9.39
1 -13 -3 24.74 9.14
-1 -13 3 43.32 8.42
1 -13 -3 38.13 8.22
1 -13 -3 33.21 7.91
-1 13 3 35.28 10.46
1 13 -3 38.09 9.83
-1 -13 2 31.3 8.54
-1 -13 2 17.45 6.81
1 -13 -2 28.52 9.51
1 -13 -2 32.34 6.77
1 -13 -2 25.02 6.73
-1 13 2 24.64 9.28
1 13 -2 37.73 9.23
1 -13 -1 5.03 7.81
-1 -13 1 2.06 5.29
-1 -13 1 6.81 6.79
-1 -13 1 -2.64 4.94
1 -13 -1 6.18 5.03
-1 13 1 -9.11 9.06
1 13 -1 16.63 10.16
1 13 -1 -1.5 5.78
1 -13 0 3.78 6.42
-1 -13 0 9.23 6.13
-1 -13 0 1.04 5.73
-1 -13 0 -2.62 4.86
1 -13 0 8.75 5.25
1 13 0 10.67 10.61
-1 13 0 13.16 9.47
-1 13 0 6.15 6.06
1 13 0 2.98 7.18
1 -13 1 -2.54 7.17
-1 -13 -1 7.39 5.75
1 -13 1 1.27 7.31
-1 -13 -1 4.7 5.92
1 -13 1 3.46 5.37
-1 -13 -1 0.87 4.74
1 13 1 4.64 10.95
-1 13 -1 1.34 9.12
-1 13 -1 -6.2 6.76
1 13 1 4.46 7.14
1 -13 2 15.42 7.93
1 -13 2 27.04 9.12
-1 -13 -2 25.09 6.36
1 -13 2 17.27 6.42
-1 13 -2 10.99 9.44
1 13 2 15.89 10.72
-1 13 -2 27.54 7.68
1 13 2 11.86 7.39
1 -13 3 7.84 7.55
1 -13 3 -1.3 7.82
-1 -13 -3 11.23 5.71
1 -13 3 8.68 4.92
1 13 3 11.46 9.82
-1 13 -3 5.07 6.49
1 -13 4 19.78 9.26
1 -13 4 11.97 7.61
1 -13 4 16.62 5.72
-1 -13 -4 18.18 5.56
1 13 4 13.59 11.79
-1 13 -4 11.51 6.83
-1 13 -5 16.8 7.1
-1 -13 -5 4.36 5.04
1 -13 5 13.32 5.3
1 -13 5 2.72 6.9
1 -13 5 10.65 8.07
-1 -13 -5 8.89 3.78
1 13 5 3.52 11.71
-1 13 -5 7.42 10.12
1 13 6 59.23 14.86
-1 13 -6 48.41 12.88
-1 13 -6 53.7 9.89
1 -13 6 54.41 9.65
1 -13 6 35.64 8.12
1 -13 6 49.47 10.81
1 -13 6 55.56 10.86
1 -13 6 67.69 9.86
-1 -13 -6 37.6 6.76
-1 -13 -7 103.45 13.03
1 -13 7 95.73 15.31
1 -13 7 130.67 15.25
-1 -13 -7 100.14 14.53
1 -13 7 116.91 16.38
1 -13 7 106.37 16.55
1 -13 7 136.66 15.54
1 13 7 119.13 19.41
-1 13 -7 111.93 18.06
-1 -13 -8 375.75 44.26
-1 -13 -8 431.76 45.56
1 -13 8 493.55 47.28
1 -13 8 420.33 45.75
1 -13 8 525.57 47.74
1 -13 8 440.14 46.25
1 13 8 366.35 48.64
-1 13 -8 438.57 48.24
-1 -13 -9 121.62 13.22
1 -13 9 102.94 15.67
1 -13 9 77.97 13.78
-1 -13 -9 117.11 14.75
1 -13 9 101.25 15.57
1 -13 9 124.42 15.3
-1 13 -9 121.71 18.37
1 -13 10 128.29 16
1 -13 10 92.63 14.21
-1 -13 -10 112.4 14.75
1 -13 10 139.57 15.68
1 -13 10 92.95 14.49
-1 13 -10 80.7 17.36
1 -13 11 160.37 18.18
-1 -13 -11 139.82 17.56
1 -13 11 119.41 18.67
1 -13 11 139.55 18.12
-1 -13 -11 129.2 17.25
-1 13 -11 169.71 20.72
-1 -13 -12 40.43 7.44
1 -13 12 33.12 9.24
-1 -13 -12 21.31 6.79
1 -13 12 18.1 7.01
1 -13 12 36.23 8.14
-1 13 -12 50.38 12.12
-1 -13 -13 3.08 5.65
1 -13 13 7.79 6.9
1 -13 13 4.83 5.34
-1 -13 -13 3.01 5.14
1 -13 13 14.43 8.04
1 -13 13 -1.14 6.26
-1 13 -13 23.25 9.95
-1 13 -14 52.26 11.42
-1 -13 -14 72.43 9.56
1 -13 14 69.91 11.1
1 -13 14 46.26 9.24
1 -13 14 41.89 11
1 -13 14 64.83 10.58
-1 -13 -14 79.65 9.39
-1 -13 -14 54.08 9.27
-1 13 -15 1.15 8.17
-1 -13 -15 -1.61 4.17
1 -13 15 1.17 6.81
1 -13 15 9.12 5.53
1 -13 15 -7.35 6.08
1 -13 15 2.06 5.25
-1 -13 -15 1.35 4.37
-1 -13 -15 3.39 3.97
-1 -13 -16 -0.74 4.32
1 -13 16 3.25 5.68
1 -13 16 0.74 4.55
1 -13 16 0.87 5.21
1 -13 16 11.37 5.67
-1 -13 -16 3.65 3.91
-1 -13 -16 1.81 3.54
1 -13 17 2.93 5.54
-1 -13 -17 6.08 4.38
1 -13 17 4.43 4.34
1 -13 17 11.86 5.18
-1 -13 -17 4.24 3.84
1 -13 18 25.66 6.33
-1 -13 -18 12.57 4.77
1 -13 18 13.62 4.33
1 -13 18 15.44 5.28
-1 -13 -18 17.35 4.16
1 -13 19 -4.4 4.81
-1 -13 -19 -4.12 3.58
1 -13 19 -5.62 3.14
1 -13 19 7.33 4.15
-1 -13 -19 1.76 2.74
1 -13 20 30.64 5.57
1 -13 20 15.98 4.33
-1 -13 -20 14.79 3.32
-1 -13 -20 32.51 4.43
-1 -13 -21 0.32 2.26
1 -13 21 0.46 3.13
1 -15 -19 -4.32 2.61
-1 -15 19 1.9 2.89
-1 -15 19 6.85 3.77
-1 -15 18 1.96 3.41
-1 -15 18 9.14 4.36
1 -15 -18 5.92 2.61
1 -15 -18 9.11 3.39
-1 -15 17 1.78 3.72
-1 -15 17 -1.45 4.52
1 15 -17 5.62 5.09
1 -15 -17 2.49 2.98
1 -15 -17 -3.32 3.77
1 -15 -17 -0.75 3.33
-1 -15 16 -0.69 4.39
-1 -15 16 9.11 4.92
1 15 -16 -1 5.78
1 -15 -16 0.49 3.41
1 -15 -16 5.38 4.03
-1 -15 15 4.7 4.82
-1 -15 15 13.85 6.41
1 -15 -15 4.38 3.53
1 15 -15 -3.52 6.53
1 -15 -15 6.51 4.53
1 -15 -14 35.49 5.88
-1 -15 14 27.72 6.67
-1 -15 14 21.15 7.15
1 15 -14 48.66 11.54
1 -15 -14 44.3 6.74
1 -15 -14 21.17 6.19
1 -15 -13 45.34 7.09
-1 -15 13 44.14 8.98
-1 -15 13 46.88 8.52
1 15 -13 36.21 12.77
1 -15 -13 56.05 8.17
1 -15 -13 40.23 8.07
1 -15 -12 12.3 4.73
-1 -15 12 11.3 6.58
-1 -15 12 28.82 6.99
-1 -15 12 0.88 5.33
1 15 -12 10.21 11.95
1 -15 -12 0.82 6.16
1 -15 -12 13.24 5.17
1 15 -11 9.63 8.25
-1 -15 11 11.69 6.08
-1 -15 11 1.03 6.32
1 -15 -11 -2.56 6.05
-1 -15 11 3.96 6.19
1 15 -11 -1.8 12.37
1 -15 -11 -0.7 4.91
1 -15 -11 2.13 4.83
1 15 -10 11.48 8.57
-1 -15 10 7.16 6.45
-1 -15 10 9.48 6.32
1 -15 -10 9.66 6.22
-1 -15 10 11.82 6.24
1 15 -10 7.46 11.7
1 -15 -10 10.59 5.16
1 -15 -10 7.12 5.21
1 15 -9 81.14 13.6
-1 -15 9 55.69 10.81
1 -15 -9 47.73 10.8
-1 -15 9 63.65 10.6
-1 -15 9 65.81 11.15
1 15 -9 68.66 16.64
1 -15 -9 58.72 9.04
1 -15 -9 65.81 9.22
1 15 -8 6.64 8.33
-1 -15 8 15.89 8.03
-1 -15 8 7.36 6.66
-1 -15 8 30.53 8.29
1 15 -8 5.8 12.55
1 -15 -8 7.77 5.3
1 -15 -8 8.38 5.11
1 15 -7 -1.66 8.09
-1 -15 7 8.61 7.31
-1 -15 7 1.04 5.89
-1 -15 7 -8.39 6.83
-1 15 7 4.85 9.9
1 15 -7 7.79 13.48
1 -15 -7 -0.7 4.86
1 -15 -7 13.02 5.14
1 15 -6 3.32 7.59
-1 -15 6 1.24 6.75
-1 -15 6 2.42 6.42
1 -15 -6 1.73 5.82
-1 15 6 8.27 10.63
1 15 -6 9.75 13.1
1 -15 -6 2.68 4.51
1 -15 -6 4.24 5.28
-1 -15 5 19.44 8.45
1 -15 -5 7.67 6.92
-1 15 5 14.9 11.42
1 15 -5 1.95 11.76
1 15 -5 1.66 7.54
-1 -15 4 38.93 9.48
1 -15 -4 28.52 7.72
1 -15 -4 21.85 7.49
-1 15 4 34.62 12.35
1 15 -4 19.9 9.12
-1 -15 3 7.3 7.15
1 -15 -3 9.06 6.68
1 -15 -3 4.16 6.4
-1 15 3 9.8 10.03
1 15 -3 11.62 9
1 -15 -2 4.55 9.08
-1 -15 2 1.22 5.66
1 -15 -2 0.82 5.95
1 -15 -2 1.98 5.56
1 15 -2 11.59 14.4
-1 15 2 -3.25 10.52
1 15 -2 1.66 7.18
1 -15 -1 4.54 9.09
1 -15 -1 8.8 6.14
1 -15 -1 13.84 6.62
1 15 -1 9.66 13.24
-1 15 1 1.62 11.07
1 15 -1 9.95 6.57
1 -15 0 7.55 9.87
1 -15 0 14.45 6.37
1 -15 0 15.46 6.12
-1 -15 0 20.61 6.82
1 15 0 -1.94 11.5
-1 15 0 13.05 11.18
1 15 0 13.25 8.36
-1 15 -1 77.44 16.09
1 15 1 99.56 18.84
1 -15 1 73.76 15.06
1 -15 1 78.58 14.73
-1 -15 -1 89.12 12.31
1 -15 1 75.4 11.64
1 -15 1 83.89 12.49
1 -15 2 1.48 7.74
1 -15 2 3.03 8.17
1 -15 2 0.95 5.27
1 -15 2 5.32 5.29
-1 -15 -2 0.98 4.99
1 15 2 1.98 13.62
-1 15 -2 5 11.85
-1 15 -2 -4.19 6.88
1 -15 3 30.26 10.26
1 -15 3 17.72 9.54
1 -15 3 38.38 7.14
1 -15 3 30.22 8.01
-1 -15 -3 23.46 7.73
1 15 3 29.97 14.5
-1 15 -3 32.08 12.03
-1 15 -3 23.6 7.96
1 -15 4 19.27 8.99
1 -15 4 10.58 9.63
1 -15 4 10.16 5.57
-1 -15 -4 16.56 6.62
1 -15 4 4.72 6.11
1 15 4 24.21 14.39
-1 15 -4 1.38 6.76
1 -15 5 19.41 9.82
1 -15 5 22.28 9.45
1 -15 5 18 5.83
1 -15 5 21.95 7.08
1 15 5 2.02 12.21
-1 15 -5 13.6 6.99
1 -15 6 -4.46 7.95
1 -15 6 2.92 7.5
1 -15 6 0.96 5.25
-1 -15 -6 -7.59 5.8
-1 15 -6 -5.18 10.94
1 15 6 -11.86 12.27
-1 15 -6 1.34 6.21
1 -15 7 11.18 8.86
1 -15 7 1.48 7.99
-1 -15 -7 1.73 5.89
1 -15 7 4.84 6.31
-1 15 -7 -1.72 10.95
1 15 7 7.59 11.17
-1 15 -7 -6.58 7.17
1 -15 8 105.24 15.03
1 -15 8 95.93 14.33
1 -15 8 93.74 12.81
-1 -15 -8 88.13 13.12
1 15 8 49.08 16.23
-1 15 -8 81.13 17.92
-1 15 -8 88.57 13.71
-1 15 -9 61.88 12.02
-1 -15 -9 71.55 11.62
1 -15 9 73.69 10.96
1 -15 9 75.73 12.29
1 -15 9 67.25 14.01
-1 15 -9 41.17 15.02
-1 -15 -9 83.57 10.9
1 -15 10 27.18 8.4
-1 -15 -10 27.55 7.14
1 -15 10 10.43 6.04
1 -15 10 12.73 6.65
1 -15 10 12.37 8.6
-1 15 -10 15.89 10.7
-1 15 -10 24.75 7.43
1 -15 11 1.29 7.3
1 -15 11 6.37 5.51
-1 -15 -11 7.31 6.08
-1 15 -11 4.53 9.46
1 -15 11 6.01 6.93
1 -15 12 5.88 6.83
1 -15 12 11.07 5.73
-1 -15 -12 20 5.83
-1 15 -12 21.2 9.81
1 -15 12 9.2 6.51
-1 -15 -13 11.93 5.25
1 -15 13 -5.39 6.74
1 -15 13 -3.11 4.89
1 -15 13 4.15 6.12
-1 15 -13 -3.9 8.46
-1 -15 -13 9.32 4.99
-1 -15 -13 -2.61 4.9
-1 -15 -14 20.5 5.23
1 -15 14 25.77 6.91
1 -15 14 15.82 5.19
1 -15 14 -0.87 5.61
-1 15 -14 15.03 9.36
-1 -15 -14 17.54 5.18
-1 -15 -14 16.4 4.95
-1 -15 -15 -1.23 3.94
1 -15 15 -1.18 3.77
1 -15 15 13.36 5.87
-1 15 -15 14.62 8.37
-1 -15 -15 -0.43 3.44
-1 -15 -15 -4.85 3.91
1 -15 16 24.25 4.64
1 -15 16 22.65 5.96
-1 -15 -16 25.85 5.31
-1 -15 -16 14.78 4.51
1 -15 17 4.13 3.13
1 -15 17 6.69 4.7
-1 -15 -17 4.93 3.2
-1 -15 -17 4.58 3.33
1 -15 18 3.31 3.72
-1 -15 -18 3.48 2.49
-1 -15 -18 3.34 2.85
1 -15 19 -0.43 2.9
-1 -17 16 3.85 2.83
1 -17 -16 5.65 2.96
-1 -17 15 7.18 3.62
1 -17 -15 9.45 3.44
1 -17 -15 6.72 3.16
-1 -17 14 1.13 3.61
1 -17 -14 5.52 3.47
1 -17 -14 -0.91 3.48
-1 -17 13 4.53 4.53
1 17 -13 3.6 8.73
1 -17 -13 -3.74 4.23
1 -17 -13 3.74 3.64
1 17 -13 -2.55 4.81
-1 -17 12 13.71 5.08
1 17 -12 7.13 10.59
1 -17 -12 14.36 5.14
1 -17 -12 19.13 4.65
1 17 -12 13.99 6.08
1 -17 -12 15.27 3.64
-1 -17 11 3.93 4.93
1 17 -11 4.81 12.37
1 -17 -11 7.46 3.93
1 -17 -11 -0.66 4.7
1 17 -11 1.12 5.9
1 -17 -11 4.46 3.22
-1 -17 10 2.52 5.29
1 17 -10 1.76 11.5
1 -17 -10 2.22 3.87
1 -17 -10 1.4 5.36
1 17 -10 1.22 6.22
1 -17 -10 2.9 3.26
-1 -17 9 -0.88 5.14
1 -17 -9 -0.58 4.43
1 -17 -9 3.44 4.04
1 17 -9 -1.3 6.25
-1 -17 8 2.71 4.99
1 17 -8 19.75 14.66
1 -17 -8 4.11 4.09
1 -17 -8 6.63 4.9
1 17 -8 1.36 6.77
-1 -17 7 11.07 5.97
-1 -17 7 25.48 5.19
1 -17 -7 19.53 6.11
1 17 -7 22.52 13.72
1 -17 -7 25.25 5.63
1 -17 -7 19.68 5.24
1 17 -7 8.4 6.69
1 -17 -6 -0.8 5.67
-1 -17 6 5.75 4.42
-1 -17 6 2.8 5.24
1 17 -6 4.18 14.36
-1 17 6 -1.6 10.14
1 -17 -6 4.21 4.34
1 -17 -6 6.25 4.48
1 17 -6 -4.3 7.21
-1 -17 5 1.9 4.93
1 -17 -5 5.69 6.31
1 17 -5 4.26 13.69
-1 17 5 20.18 11.31
1 -17 -5 12.02 5.41
1 -17 -5 6.64 4.3
1 17 -5 4.37 6.61
-1 -17 4 45.1 8.7
1 -17 -4 42 9.3
-1 17 4 75.97 15.09
1 -17 -4 70.22 8.28
1 -17 -4 60.77 8.47
1 17 -4 23.65 9.56
1 -17 -3 57.96 7.92
-1 -17 3 49.87 8.5
1 -17 -3 41.53 9.29
1 17 -3 25.76 16.1
-1 17 3 63.28 15.16
1 -17 -2 -0.58 4.02
1 -17 -2 8.44 5.62
1 -17 -2 10.04 6.37
-1 -17 2 -0.75 5.18
1 17 -2 17.13 15.65
-1 17 2 19.47 12.8
1 -17 -1 51.63 7.64
-1 -17 1 46.97 8.7
1 -17 -1 60.66 9.76
1 -17 -1 58.64 9.77
1 17 -1 40.49 16.39
-1 17 1 60.7 14.94
1 -17 0 3.58 4.09
-1 -17 0 9.5 6.28
-1 -17 0 2.34 5.39
1 -17 0 7.33 5.75
1 -17 0 1.84 4.9
-1 17 0 1.8 11.77
1 17 0 -2.12 13.69
1 -17 1 19.07 8.85
1 -17 1 13.99 10.25
-1 -17 -1 0.79 5.1
1 -17 1 19.6 6.51
1 -17 1 14.63 5.92
-1 -17 -1 13.3 6.22
1 17 1 8.42 12.93
-1 17 -1 19.9 12.29
1 -17 2 6.15 8.98
1 -17 2 21.75 8.88
1 -17 2 13.28 5.51
-1 -17 -2 9.47 6.03
-1 -17 -2 9.48 5.85
1 -17 2 9.05 5.69
-1 17 -2 21.85 12.5
1 17 2 6.23 14.08
1 -17 3 1.43 7.8
1 -17 3 -3.02 8.45
1 -17 3 0.68 4.94
-1 -17 -3 0.79 5.36
1 -17 3 5.38 5.53
-1 17 -3 9.13 11.26
1 17 3 -2.05 12.42
1 -17 4 -1.47 8.51
1 -17 4 7.04 7.77
1 -17 4 8.43 5.01
-1 -17 -4 7.94 6.37
1 -17 4 2.68 4.67
1 17 4 15.84 12.22
1 -17 5 8.28 7.9
1 -17 5 5.61 8.23
1 -17 5 8.83 5.95
1 17 5 7.58 12.83
1 -17 6 2.69 7.79
1 -17 6 -3.95 7.05
-1 17 -6 5.31 12.66
1 17 6 7.06 12.29
1 -17 6 8.69 5.25
1 -17 7 10.36 7.76
1 -17 7 9.6 6.91
-1 -17 -7 6.92 4.67
1 17 7 6.33 11.03
-1 17 -7 -10.29 12.28
-1 -17 -7 6.21 6.09
1 -17 7 1.71 4.68
1 -17 8 4.92 7.27
-1 -17 -8 4.35 4.53
-1 -17 -8 3.79 5.62
1 -17 8 7.41 5.29
1 -17 9 13.74 6.88
-1 -17 -9 6.06 4.06
-1 17 -9 7.73 11.01
-1 -17 -9 2.88 5.43
1 -17 9 3.91 5.38
1 -17 10 6.24 6.28
-1 -17 -10 5.82 4.32
-1 17 -10 18.64 9.58
1 -17 10 6.52 4.77
-1 -17 -10 -4.03 4.83
1 -17 11 -0.91 5.9
-1 -17 -11 6.65 4.85
-1 -17 -11 -1.1 3.98
1 -17 11 -5.9 4.04
1 -17 12 7.48 4.1
-1 -17 -12 0.53 3.62
1 -17 12 0.76 4.98
-1 17 -12 5.82 8.81
-1 -17 -12 1.05 3.99
1 -17 13 3.9 3.53
-1 -17 -13 1.4 3.21
1 -17 13 4.73 4.31
-1 17 -13 6 8.1
-1 -17 -13 0.43 3.44
1 -17 14 2.74 3.05
-1 -17 -14 0.39 3.16
-1 -17 -14 -6.27 3.22
-1 -17 -14 0.8 2.81
-1 -17 -15 4.93 2.73
-1 -17 -15 1.3 2.49
-1 -17 -16 -0.25 2.14
-1 -19 12 2.7 2.96
1 -19 -12 2.33 2.23
1 -19 -12 6.11 3.12
1 19 -11 3.94 8.3
-1 -19 11 1.82 3.29
1 -19 -11 6.05 3.3
1 -19 -11 2.36 2.54
1 19 -10 21.48 10.51
-1 -19 10 39.88 5.94
1 -19 -10 30.55 4.89
-1 -19 9 3.44 3.92
1 -19 -9 3.5 2.81
1 19 -8 15.28 11.69
-1 -19 8 16.72 4.95
1 -19 -8 22.05 5.26
1 -19 -8 15.2 3.84
1 19 -7 23.18 12.52
-1 -19 7 11.17 4.55
1 -19 -7 11.53 5.13
1 -19 -7 11.58 3.63
1 -19 -6 6.35 4.55
1 -19 -6 0.79 3.09
-1 -19 5 -3.88 3.81
1 -19 -5 3.01 4.7
1 -19 -5 -7.93 3.36
-1 19 4 10.94 9.83
1 -19 -4 1.24 4.64
-1 -19 4 1.48 3.74
1 -19 -4 -4.27 3.34
1 19 -3 1.87 12.7
-1 19 3 -10.29 10.52
1 -19 -3 13.28 5.36
-1 -19 3 17.56 5.19
-1 19 2 6.13 11.03
1 19 -2 3.74 12.35
-1 -19 2 -6.52 4.51
1 -19 -2 -5.68 5.08
1 19 -1 7.37 12.98
-1 19 1 11.1 10.52
-1 -19 1 -2.5 4.65
1 -19 -1 12.32 4.97
-1 -19 1 0.39 3.02
-1 19 0 1.62 10.79
1 19 0 -3.6 12.3
-1 -19 0 5.17 5.22
1 -19 0 5.85 4.57
-1 -19 0 2.53 3.49
1 19 1 26.2 12.49
-1 19 -1 13.12 11.3
-1 -19 -1 19.65 5.93
1 -19 1 13.46 4.99
-1 -19 -1 20.48 4.26
1 19 2 1.67 11.73
-1 19 -2 4.95 10.81
1 -19 2 -4.29 3.89
-1 -19 -2 0.65 5.43
1 -19 2 2.13 4.74
-1 -19 -2 2.3 3.54
-1 19 -3 14.8 11.96
-1 -19 -3 6.44 5.06
1 -19 3 4.19 4.69
-1 -19 -3 5.58 3.6
-1 19 -4 11.34 11.78
1 19 4 7.21 10.71
1 -19 4 4.77 4.27
-1 -19 -4 10.07 5.25
-1 -19 -4 3.71 3.77
1 -19 5 -1.32 4.32
-1 -19 -5 3.65 4.89
-1 -19 -5 3.2 3.6
1 -19 6 -3.76 4.33
-1 -19 -6 6.22 3.49
-1 19 -7 4.21 9.61
1 -19 7 4.68 4.06
-1 -19 -7 2.13 3.3
-1 -19 -8 9.01 4.38
1 -19 8 1.6 3.56
-1 -19 -8 2.02 3.36
1 -19 9 2.35 3.15
-1 19 -9 4.61 8.68
-1 -19 -9 2.26 3.75
-1 -19 -9 1.5 2.96
-1 -19 -9 1.74 2.82
1 -19 10 0.4 3.01
-1 19 -10 8.05 8.24
-1 -19 -10 1.57 3.21
-1 -19 -10 2.39 2.86
-1 -19 -10 0.9 2.26
-1 -19 -11 0.6 2.58
-1 -19 -11 0.65 2.9
1 -19 11 -0.32 2.43
-1 19 -11 -1.67 6.8
-1 -19 -12 3.58 2.24
1 21 -6 0.94 7.91
1 -21 -5 3.13 2.68
1 21 -4 -8.78 8.96
1 -21 -3 3.44 2.87
1 21 -3 7.88 8.88
1 21 -2 10.08 9.42
1 21 -1 4.34 8.22
-1 -21 0 4.13 3.02
1 21 0 -3.08 8.5
-1 21 0 9.91 8.32
-1 -21 -1 7.07 3.13
1 21 1 3.74 8.13
-1 21 -1 -1.05 8.28
-1 21 -2 -4.26 8.62
-1 -21 -2 1.03 3.13
-1 21 -3 19.04 9.19
-1 -21 -3 7.13 3.57
-1 21 -4 6.12 8.72
-1 -21 -4 7.16 3.34
-1 21 -5 -0.95 8.24
-1 -21 -5 6.62 3.01
-2 0 27 -0.44 2.99
-2 0 27 3.51 4.19
-2 0 26 -3.1 4.15
-2 0 26 3.93 5.12
-2 0 25 -3.19 4.3
-2 0 25 4.89 5.99
-2 0 24 26.92 7.21
-2 0 24 24.26 8.05
-2 0 23 -1.1 5.76
-2 0 23 1.3 6.74
-2 0 22 35.89 8.63
2 0 -22 23.44 6.36
-2 0 22 49.23 10.23
-2 0 21 -1.25 7.08
-2 0 21 4.4 8.63
2 0 -21 -1.01 3.44
2 0 -21 -4.37 4.85
-2 0 20 462.33 55.79
-2 0 20 642.86 56.28
2 0 -20 492.05 53.04
2 0 -20 504.71 54.18
-2 0 19 -2.88 7.69
-2 0 19 1.23 6.57
2 0 -19 2.6 3.69
2 0 -19 3.39 3.22
2 0 -19 -1.74 4.86
-2 0 18 36.29 7.95
2 0 -18 15.85 4.79
2 0 -18 37.55 6.23
2 0 -18 28.31 4.95
-2 0 18 19.16 8.7
-2 0 17 6.56 6.23
-2 0 17 1.28 6.91
2 0 -17 -3.15 4.37
2 0 -17 1.11 3.66
2 0 -17 2.42 3.2
-2 0 16 342.83 34.71
2 0 -16 303.73 32.75
2 0 -16 316.62 32.99
2 0 -16 290.74 33.42
-2 0 16 319.08 35.02
2 0 -15 3.37 3.61
2 0 -15 2.55 3.42
2 0 -15 1.3 3.15
2 0 -14 43.64 6.46
2 0 -14 35.67 5.57
2 0 -14 35.22 5.35
2 0 -14 32.98 5.09
2 0 -13 1.32 4.98
2 0 -13 -1.86 3.85
-2 0 13 1.31 4.94
-2 0 13 5.59 3.79
2 0 -13 -2.23 3.46
2 0 -13 3.4 2.94
2 0 -13 -1.31 2.78
-2 0 12 7 5.05
2 0 -12 6.03 6.13
-2 0 12 0.7 3.09
2 0 -12 -4.1 3.9
2 0 -12 11.01 3.97
2 0 -12 1.76 2.8
2 0 -12 -1.23 2.84
-2 0 11 1.04 4.76
2 0 -11 2.2 5.88
2 0 -11 2.16 3.54
-2 0 11 4.36 3.97
2 0 -11 2.24 3.1
2 0 -11 1.96 2.59
2 0 -11 -0.29 2.7
2 0 -10 257.73 27.21
2 0 -10 256.53 27.46
2 0 -10 293.08 28.4
2 0 -10 248.95 29.44
-2 0 10 242.63 27.8
-2 0 10 273.86 29.07
-2 0 9 0.48 3
2 0 -9 4.4 6.33
2 0 -9 5.97 3.42
-2 0 9 -0.98 5.94
2 0 -8 1154.56 117.86
-2 0 8 1151.16 116.71
2 0 -8 1195.13 116.92
-2 0 8 1043.31 117.83
2 0 -7 -3.28 4.41
-2 0 7 -5.77 4.54
2 0 -7 0.39 2.75
-2 0 7 -2.16 2.5
2 0 -6 5.43 4.5
-2 0 6 11.38 4.97
2 0 -6 6.73 3.11
-2 0 6 4.64 2.78
2 0 -5 -2.16 4.05
-2 0 5 -1.07 2.7
2 0 -5 -1.43 3.06
-2 0 5 -5.75 4.87
2 0 -5 0.94 2.53
-2 0 4 1554.58 159.22
2 0 -4 1570.59 159.28
2 0 -4 1607.07 159.06
2 0 -4 1600.08 159.52
-2 0 4 1500.8 159.59
-2 0 3 -3.24 3.51
-2 0 3 0.21 2.61
2 0 -3 -0.15 2.59
-2 0 2 3934 401.67
-2 0 2 4012.67 401.56
2 0 0 6760.42 682.85
2 0 1 0.5 6.32
2 0 2 8966.85 873.16
-2 0 -2 8381.75 873.02
2 0 2 8667.74 874.18
-2 0 -3 -0.35 4.05
2 0 3 -3.21 5.02
2 0 3 -2.29 6.56
-2 0 -4 11.46 4.27
-2 0 -4 3.14 3.14
2 0 4 7.69 2.45
2 0 4 8.26 5.23
-2 0 -5 -2.26 3.84
2 0 5 -0.81 2.44
-2 0 -5 -1.98 2.92
2 0 5 -0.63 4.96
-2 0 -6 1777.71 161.82
-2 0 -6 1517.21 159.17
-2 0 -6 1560.25 160.04
2 0 6 1452.23 160.17
2 0 6 1621.28 159.14
2 0 7 0.43 2.74
-2 0 -7 5.54 4.81
-2 0 -7 1.79 3.13
2 0 7 0.88 5.16
-2 0 -7 1.26 7.59
-2 0 -8 461.42 49.12
-2 0 -8 540.11 52.6
2 0 8 463.89 49.13
-2 0 -9 -2.71 2.55
2 0 9 7.04 8.7
2 0 9 3.57 3.72
-2 0 -9 8.75 3.7
-2 0 -10 232.28 24.82
2 0 10 217.46 28.02
-2 0 -10 231.36 25.61
2 0 10 249.41 25.8
-2 0 -11 -0.43 2.79
2 0 11 -1.54 3.78
-2 0 -11 -2.26 3.58
2 0 11 2.68 7.76
-2 0 -12 91.77 10.52
2 0 12 94.93 11.04
-2 0 -12 82.01 11.18
2 0 12 83.13 11.32
2 0 12 63.65 13.87
2 0 13 1.88 5.74
2 0 13 -0.65 3.6
-2 0 -13 -1.1 3.59
2 0 13 7.39 8.56
-2 0 -14 1.22 3.57
2 0 14 17.12 4.7
2 0 14 12.45 5.98
2 0 14 13.35 8.64
2 0 14 15.24 9.09
-2 0 -15 6.11 3.95
2 0 15 7.02 10.08
2 0 15 4.55 6.04
2 0 15 3.1 3.87
2 0 15 -3.13 8.77
2 0 15 -3.1 8.52
2 0 16 134.36 16.32
2 0 16 141.8 20.19
2 0 16 151.38 21.42
-2 0 -16 134.48 16.08
2 0 16 125.89 17.5
2 0 17 -6.11 4.98
2 0 17 3.95 7.44
2 0 17 -9.96 9.86
-2 0 -17 0.8 4.66
2 0 18 456.27 50.09
-2 0 -18 474.79 48.75
2 0 18 444.02 48.61
2 0 18 447.37 51.09
2 0 19 -2.79 6.7
-2 0 -19 6.98 5.19
2 0 19 2.64 4.48
2 0 19 7.98 8.21
2 0 20 19.17 8.59
-2 0 -20 16.5 5.51
2 0 20 15.83 5.31
2 0 20 13.33 7.7
2 0 21 12.89 7.71
-2 0 -21 -0.83 4.68
2 0 21 0.75 4.03
2 0 21 -5.22 7.05
-2 0 -22 123.76 15.82
2 0 22 150.99 18.15
2 0 23 7.01 6.08
2 0 24 3.24 5.24
2 0 25 -3.01 4.06
2 0 26 3.86 3.4
-2 -2 27 5.45 4
-2 2 27 2.32 4.17
-2 -2 27 -1.24 2.92
-2 2 27 2.95 3.02
-2 -2 27 -2.5 3.4
-2 -2 26 -8.91 5
-2 2 26 -2.36 5.1
-2 -2 26 -0.6 3.86
-2 2 26 -0.61 3.85
-2 2 25 0.98 5.71
-2 -2 25 11.19 5.77
-2 2 25 0.78 4.82
-2 -2 25 7.76 5.14
-2 -2 24 -2.2 5.73
-2 2 24 -1.16 6.65
-2 2 24 -0.94 4.9
-2 -2 24 -3.76 5.27
-2 2 23 29.92 8.94
-2 -2 23 38.89 9.23
2 -2 -23 33.9 6.46
-2 -2 23 21.62 7.13
-2 2 23 27.96 7.45
-2 2 22 1.4 7.36
-2 -2 22 5.47 7.4
2 -2 -22 -2.51 4.49
2 -2 -22 5.98 3.76
-2 2 22 1.17 6.83
-2 -2 22 9.5 6.72
-2 2 21 1.46 7.5
-2 -2 21 -2.86 7.8
2 -2 -21 5.27 5.05
2 -2 -21 3.25 3.6
-2 2 21 -4.88 5.87
-2 -2 21 -6.23 6.47
-2 2 20 7.36 8.71
-2 -2 20 4.36 8.04
2 -2 -20 15.11 5.55
2 -2 -20 6.76 3.82
-2 -2 20 5.05 6.95
-2 2 20 16.08 7.67
-2 2 19 2.43 6.57
-2 -2 19 17.34 7.12
2 -2 -19 3.37 3.59
2 -2 -19 1.75 4.82
-2 -2 19 7.12 7.4
-2 2 19 1.44 7.87
2 2 -19 0.5 3.22
2 -2 -19 1.7 3.72
-2 -2 18 10.67 7.2
2 -2 -18 15.6 4.44
2 -2 -18 8.39 5.74
-2 -2 18 2.73 7.21
2 2 -18 9.8 4.03
2 -2 -18 19.46 4.7
-2 -2 17 17.73 6.97
2 2 -17 17.34 5.6
2 -2 -17 11.85 4.68
2 -2 -17 9.27 4.16
2 2 -17 13.98 4.16
-2 -2 17 29.5 8.03
2 2 -17 11.32 3.99
2 -2 -17 16.65 4.5
-2 -2 16 2.05 4.9
2 2 -16 1.07 3.05
2 -2 -16 2.27 3.44
2 -2 -16 7.3 4.16
2 2 -16 3.72 4.27
-2 -2 16 3.56 6.48
2 2 -16 9.01 3.3
2 -2 -16 7.16 3.64
2 -2 -16 8.91 3.69
-2 -2 15 93.97 12.66
2 2 -15 103.21 10.91
2 2 -15 102.07 11.69
2 -2 -15 89.67 11.37
-2 -2 15 99.89 13.54
2 2 -15 86.15 10.43
2 -2 -15 83.34 10.51
2 -2 -15 76.32 10.7
-2 -2 14 18.77 6
2 -2 -14 8.49 4.18
2 2 -14 16.06 4.29
2 2 -14 8.68 3.57
2 2 -14 9.27 3.21
2 -2 -14 10.78 3.33
2 -2 -14 13.12 3.64
2 2 -13 65.52 11.66
2 -2 -13 51.87 9.44
2 2 -13 50.92 12.23
-2 2 13 83.63 9.93
2 -2 -13 56.11 11
-2 2 13 51.73 12.01
-2 -2 13 64.19 11.11
2 2 -13 51.26 8.78
2 -2 -13 75.47 9.24
2 2 -13 78.03 8.72
-2 -2 13 75.48 10.9
2 -2 -13 82.3 8.69
2 2 -13 77.44 8.38
2 2 -13 70.11 8.46
2 -2 -13 62.67 8.31
2 2 -12 645.73 64.53
-2 2 12 616.59 60.89
2 2 -12 553.73 62.62
2 -2 -12 588.44 62.32
2 -2 -12 654.8 61.28
-2 2 12 609.37 63.4
-2 -2 12 652.92 62.53
-2 -2 12 495.64 60.84
2 -2 -12 612.19 60.27
2 2 -12 566.06 59.95
2 2 -12 581.62 60.33
2 2 -12 599.97 59.8
2 -2 -12 587.52 59.94
2 -2 -12 513.89 59.68
2 2 -12 593.91 59.66
2 2 -11 5.56 3.09
2 2 -11 4.81 3.24
2 -2 -11 2.62 3.17
-2 -2 11 5.7 5.07
2 -2 -11 10.13 3.23
2 2 -11 6.22 2.8
2 -2 -11 8.7 3.09
-2 -2 11 4.3 5.01
2 2 -11 22.1 8.05
-2 2 11 -5.5 6.48
2 -2 -11 7.58 3.73
2 -2 -11 6.45 4.62
-2 2 11 6.79 3.62
2 2 -11 -4.96 6.33
2 -2 -10 710.79 70.21
-2 2 10 680.81 71.98
-2 2 10 638.22 69.86
2 -2 -10 702.29 71.17
-2 -2 10 715.52 71.31
2 2 -10 657.5 71.55
-2 -2 10 631.69 70.16
2 2 -10 691.14 69.64
2 -2 -10 707.84 69.56
2 2 -10 654.72 69.45
2 -2 -10 678.68 69.38
2 2 -10 674.76 69.32
2 -2 -10 754.02 69.83
2 -2 -10 640.77 69.25
2 2 -9 73.07 12.28
2 -2 -9 103.36 10.95
2 -2 -9 87.78 11.76
-2 2 9 88.79 10.62
-2 2 9 69.93 12.13
-2 -2 9 87.67 10.89
2 2 -9 83.76 10.16
2 2 -9 83.92 10.09
2 -2 -9 84.65 10.57
2 -2 -9 97.16 10.18
2 -2 -8 287.32 30.11
-2 2 8 304.4 30.1
2 -2 -8 285.65 30.89
2 2 -8 254.19 31.3
-2 2 8 274.15 31.68
2 -2 -7 206.71 21.06
-2 2 7 189.47 20.85
2 -2 -7 198.54 21.68
2 2 -7 194.28 22.3
-2 2 7 188.49 22.23
2 -2 -6 800.69 83.3
-2 2 6 808.52 83.27
2 -2 -6 873.66 83.97
2 2 -6 866.46 84.51
-2 2 6 844.12 84.31
2 2 -6 769.34 83.52
2 -2 -5 110.22 13.49
-2 2 5 128.16 12.84
2 2 -5 118.25 13.23
2 2 -5 102.98 14.3
-2 -2 5 128.78 14.25
-2 2 5 109.12 14.14
-2 2 4 1700.19 172.49
2 -2 -4 1811.15 173.08
2 2 -4 1767.47 172.94
2 2 -4 1642.9 173.18
2 -2 -4 1704.44 172.5
-2 -2 4 1593.84 173.11
2 -2 -3 265.98 26.7
-2 2 3 242.4 26.67
2 2 -3 283.82 27.48
-2 -2 3 299.15 27.73
2 -2 -3 238.49 27.15
2 -2 -2 9815.52 993.64
-2 -2 2 9798.96 993.86
2 2 -2 9935.52 993.91
-2 2 2 9822.33 993.28
-2 2 2 9999 993.68
2 2 -2 9748.75 993.8
-2 2 1 281.95 29.15
-2 2 1 280.38 29.51
2 2 -1 274.11 29.01
-2 -2 1 305.1 29.75
2 2 -1 279.8 29.73
2 2 -1 259.15 29.13
-2 2 1 289.1 28.68
-2 2 0 1810.02 183.77
-2 2 0 1930.75 183.17
2 2 0 1857.25 183.13
-2 -2 0 1546.63 183.52
-2 2 -1 42.91 8.91
2 2 1 43.27 5.52
-2 -2 -1 40.07 5.47
-2 -2 -2 327.87 34.84
-2 2 -2 335.46 36.3
-2 2 -2 341.14 34.41
-2 2 -3 90.64 13.8
-2 2 -3 98.46 10.36
-2 2 -3 92.36 11.8
2 2 3 85.88 11.54
-2 -2 -3 90.5 10.96
-2 2 -3 98.73 10.62
2 2 4 289.86 35.74
-2 2 -4 307.38 36.82
-2 2 -4 358.88 36.1
-2 2 -4 351.22 34.84
-2 2 -4 356.16 35.1
-2 -2 -4 329.05 35.34
2 2 5 42.77 9.53
-2 2 -5 53.96 6.21
2 2 5 37.56 7.8
-2 -2 -5 48.8 7.11
-2 2 -5 39.85 8.13
-2 -2 -6 6.81 3.54
2 2 6 14.47 7.66
-2 2 -6 3.23 2.52
-2 2 -6 7.71 5.85
2 2 6 3.2 4.91
-2 2 -7 63.77 7.86
2 2 7 76.3 13.5
-2 -2 -7 57.84 8.6
2 2 7 53.13 10.25
-2 2 -7 62.4 10.71
2 -2 8 472.15 59.36
2 2 8 584.92 59.81
2 -2 8 538.57 60.31
2 2 8 568.02 62.76
-2 2 -8 597.78 59.32
-2 2 -8 581.6 62.12
-2 -2 -8 623.98 60.47
2 2 8 643.08 61.59
-2 2 -8 628.92 61.35
2 -2 8 567.45 59.62
2 2 8 578.11 59.88
2 -2 8 584.26 59.75
-2 -2 -9 2.87 4.26
-2 2 -9 -1.68 2.96
-2 2 -9 14 8.32
2 -2 9 -2.82 6.44
2 2 9 7.65 6.13
-2 2 -9 -3.68 6.17
2 -2 9 7.91 14.56
-2 2 -9 1.12 2.88
2 2 9 -1.46 5.37
2 -2 9 0.67 5.11
2 -2 9 0.67 4.81
2 -2 9 4.68 4.78
2 2 9 -5.76 5.45
2 -2 9 3.22 7.38
2 -2 10 404.71 36.68
-2 -2 -10 278.87 28.81
-2 2 -10 263.48 28.77
2 -2 10 265.1 29.84
2 2 10 262 30.06
2 -2 10 252.44 31.16
2 -2 10 283.06 29.16
-2 2 -10 274.2 29.37
-2 2 -10 230.46 32.36
2 2 10 295.79 32.26
-2 -2 -10 270.28 30.66
-2 2 -10 285.99 31.66
2 2 10 279.02 29.57
2 -2 10 245.88 30.67
-2 -2 -11 10.04 3.71
2 -2 11 21.01 16.13
-2 2 -11 19.12 3.98
2 2 11 4.37 5.87
2 -2 11 3.28 5.32
2 -2 11 10.35 4.12
-2 2 -11 10.57 6.34
2 -2 11 3.37 7.16
2 2 11 14.48 4.24
-2 2 -11 14.39 3.91
-2 -2 -11 11.11 5.62
-2 2 -11 13.38 8.23
2 2 11 13.01 7.33
2 -2 11 6.16 7.35
2 -2 12 34.19 7.68
2 -2 12 34.12 9.09
2 -2 12 39.03 6.44
-2 2 -12 33.32 9.04
2 -2 12 36.63 9.61
-2 -2 -12 52.97 8.75
-2 2 -12 44.15 6.79
2 2 12 27.13 6.18
2 2 12 47.28 10.09
-2 2 -12 37.34 5.91
-2 -2 -12 39.31 6.12
-2 -2 -13 4.12 3.61
-2 2 -13 1.14 3.01
2 -2 13 -4.15 7.4
2 -2 13 4.1 4.19
2 -2 13 -1.97 5.56
2 -2 13 1.32 7.52
2 2 13 5.4 9.9
-2 2 -14 4.39 3.41
-2 -2 -14 7.15 3.99
2 -2 14 13.06 10.92
2 -2 14 9.64 5.81
2 -2 14 -1.42 7.69
2 2 14 12.81 11.45
2 -2 14 8.62 8.81
2 -2 14 4.42 3.98
2 -2 15 0.79 4.05
2 -2 15 15.96 12.47
-2 -2 -15 5 4.18
-2 2 -15 0.68 3.52
2 -2 15 21.1 9.22
2 2 15 -1.81 10.07
2 -2 15 -3.46 6.12
2 2 16 6.06 4.95
2 -2 16 5.78 4.72
2 2 16 7.55 6.86
2 -2 16 9.89 7.57
-2 -2 -16 10.89 5.19
2 -2 16 6.3 11.27
-2 2 -16 21.36 5.19
2 -2 16 11.05 10.05
2 2 16 -1.75 9.87
2 -2 17 117.05 15.23
2 2 17 134.7 15.48
2 2 17 102.05 18.79
2 2 17 110.76 16.68
2 -2 17 126.11 16.87
-2 2 -17 121.28 15.11
2 -2 17 141.82 21.71
-2 -2 -17 128.27 15.17
2 -2 17 98.56 18
2 2 18 18.42 5.79
2 -2 18 12.91 5.23
2 2 18 -3.44 9.09
2 2 18 5.54 7.2
2 -2 18 9.43 6.8
-2 2 -18 9.75 5.17
-2 -2 -18 16.67 5.56
2 -2 18 23.28 12.11
2 -2 18 3.23 8.02
2 2 19 0.91 4.75
2 -2 19 1.68 4.15
2 2 19 1.64 8.05
2 -2 19 1.36 7.7
2 2 19 8.38 7.61
-2 2 -19 -0.82 4.14
-2 -2 -19 4.5 5.09
2 -2 19 -6.21 7.72
2 2 20 16.37 8.52
2 -2 20 33.22 8.43
-2 -2 -20 41.12 7.24
-2 2 -20 20.97 5.96
2 2 20 32.56 7.01
2 -2 20 24.54 6.27
2 -2 20 31.42 9.66
2 2 20 30.11 9.7
2 2 21 39.63 9.28
2 -2 21 45.22 9.47
-2 -2 -21 47.69 7.82
2 2 21 33.64 6.95
2 -2 21 28.35 6.48
2 -2 21 35.99 9.37
2 2 21 31.8 9.57
-2 -2 -22 27.94 5.95
2 -2 22 18.1 7.55
2 2 22 26.33 8.22
-2 -2 -23 6.69 4.22
2 -2 23 9.7 6.38
2 2 23 12.73 6.31
2 -2 24 -1.57 5.08
2 2 24 7.06 5.27
2 -2 24 3.47 5.08
2 -2 25 15.09 4.83
2 2 25 2.29 4.45
2 -2 25 13.64 5.23
2 -2 26 5.22 3.4
-2 4 27 7.29 3.99
-2 -4 27 1.36 3.2
-2 4 26 3.7 4.94
-2 -4 26 -3.27 4.42
-2 4 26 2.81 3.78
-2 -4 26 1.09 3.6
-2 -4 26 0.57 3.83
-2 4 25 4.69 5.48
-2 -4 25 0.84 5.07
-2 4 25 2.22 4.49
-2 -4 25 1.44 4.18
-2 -4 24 1.01 5.76
-2 4 24 22.28 7.49
2 -4 -24 12.08 4.52
-2 4 24 13.44 6.13
-2 -4 24 5.3 4.72
-2 -4 23 17.4 7.29
-2 4 23 17.63 7.96
2 -4 -23 29.91 5.75
2 -4 -23 16.23 4.35
-2 -4 23 30.72 7.45
-2 4 22 102.6 16.5
-2 -4 22 117.96 16.49
2 -4 -22 103.61 14.35
2 -4 -22 113.89 13.49
-2 4 22 121.39 15.74
-2 -4 22 143.71 16.3
-2 4 21 5.75 9
-2 -4 21 1.36 7.55
2 -4 -21 6.8 4.99
-2 4 21 5.95 6.14
-2 -4 21 -1.2 5.73
2 -4 -21 7.97 3.84
-2 -4 20 44.74 10.42
2 -4 -20 46.89 8.08
-2 -4 20 44.27 9.44
2 -4 -20 41.01 6.7
-2 -4 19 -6.95 7.08
2 -4 -19 6.04 4.06
-2 -4 19 3.67 6.68
2 -4 -19 4.33 4.19
-2 -4 18 72.02 12.94
2 -4 -18 78.43 10.82
2 -4 -18 70.4 9.58
2 -4 -18 70.27 9.88
-2 -4 18 93.95 12.53
-2 -4 17 -1.13 6.11
2 -4 -17 -0.79 4.74
-2 -4 17 7.77 6.59
2 4 -17 0.49 3.39
2 -4 -17 4.82 4.1
2 -4 -17 4.48 4.04
-2 -4 16 34.07 7.6
2 -4 -16 22.91 6.04
-2 -4 16 21.92 8.11
2 4 -16 31.83 5.13
2 -4 -16 28.49 5.22
2 -4 -16 25.48 5.43
-2 -4 15 27.8 6.63
2 -4 -15 5.45 4.86
-2 -4 15 22.63 6.92
2 4 -15 17.31 3.96
2 -4 -15 12.12 4.38
2 -4 -15 12.43 4.39
-2 -4 14 58.71 8.1
2 -4 -14 51.78 6.96
-2 -4 14 51.32 9.11
2 4 -14 36.48 6.03
2 -4 -14 32.2 6.23
2 -4 -14 33.67 6.1
2 4 -13 11.42 8.68
2 -4 -13 10.97 4.32
2 4 -13 6.34 4.65
-2 -4 13 6.76 5.13
-2 -4 13 10.54 6.13
2 -4 -13 4.53 3.81
2 4 -13 11.06 3.64
2 4 -13 9.88 3.77
2 -4 -13 7.11 3.65
2 -4 -13 8.74 3.7
2 4 -12 6.75 7.23
2 -4 -12 4.14 5.28
2 4 -12 5.96 4.43
-2 -4 12 8.04 3.86
2 -4 -12 6.49 3.89
2 4 -12 9.55 4.61
-2 4 12 25.54 8.7
-2 -4 12 6.97 6.08
2 -4 -12 7.19 3.52
2 4 -12 4.76 3.1
2 4 -12 11.42 3.58
2 -4 -12 11.57 5.03
2 -4 -12 4.97 3.68
2 -4 -12 12.31 3.99
2 -4 -11 39.63 7.05
2 4 -11 48.72 8.03
-2 -4 11 44.98 7.19
2 -4 -11 48.82 8.68
2 -4 -11 43.33 5.79
2 4 -11 42.26 7.67
-2 4 11 39.41 9.59
2 4 -11 22.99 8.98
-2 -4 11 46.49 8.25
2 4 -11 57.93 6.83
2 -4 -11 48.09 6.68
2 4 -11 51.55 6.8
2 4 -11 41.52 6
2 -4 -11 44.28 6.45
2 -4 -11 46.69 7.48
2 -4 -11 55.23 6.88
2 -4 -10 -2.15 4.65
2 4 -10 -0.79 3.79
-2 4 10 1.32 6.49
2 -4 -10 0.61 3.36
-2 -4 10 -0.65 3.39
2 -4 -10 -1.03 1.82
2 4 -10 -0.78 3.83
2 4 -10 11.15 7.39
2 4 -10 -1.26 2.88
2 -4 -10 3.74 3.14
-2 -4 10 2.12 5.33
2 4 -10 1.44 3.16
2 -4 -10 4.32 3.82
2 -4 -10 -1.96 3.79
2 4 -10 3.32 2.79
2 -4 -10 1.54 3.11
2 4 -9 713.17 75.06
2 -4 -9 795.24 75.06
-2 -4 9 652.58 75.59
2 -4 -9 812.2 75.55
-2 -4 9 748.54 75.63
2 -4 -9 742.87 74.43
2 4 -9 736.25 75.96
2 4 -9 748.36 77.7
-2 4 9 772.26 77.4
2 -4 -9 720.67 76.57
-2 -4 9 571.6 75.32
2 4 -9 773.58 74.94
2 -4 -9 752.44 75.28
2 -4 -9 707.82 75.05
-2 -4 8 670.11 74.19
-2 -4 8 739.9 74.21
2 -4 -8 764 73.99
-2 -4 8 729.51 74.21
2 -4 -8 700.81 73.02
2 4 -8 721.07 74.52
2 4 -8 759.76 76.13
-2 4 8 729.46 75.53
2 -4 -8 761.39 75.18
2 -4 -8 752.85 73.79
2 -4 -8 681.75 73.67
2 4 -8 729.7 73.71
2 -4 -7 173.31 20.62
2 4 -7 172.37 20.07
2 -4 -7 197.77 19.47
-2 -4 7 180.38 19.75
2 4 -7 157.83 21.33
-2 4 7 181.32 21.25
2 -4 -6 0.67 3.93
2 4 -6 2.93 4.53
-2 -4 6 6.87 3.32
2 -4 -6 6.47 2.68
2 4 -6 -1.1 4.1
2 -4 -5 233.85 23.8
-2 -4 5 199.27 23.08
2 -4 -5 216.93 22.47
2 4 -5 213.85 23.44
2 4 -5 220.02 23.91
2 -4 -4 175.08 17.57
2 -4 -4 176.83 18.96
2 4 -4 156.96 18.69
-2 4 4 157.12 18.68
2 4 -4 174.95 19.09
-2 -4 4 163.53 18.32
-2 4 3 120.33 13.19
-2 -4 3 114.04 12.61
2 -4 -3 108.65 11.55
-2 4 3 109.77 11.77
2 4 -3 101.02 13.15
2 -4 -3 112.28 12.96
2 4 -3 123.97 13.34
2 4 -2 3.46 3.16
-2 4 2 1.91 3.73
2 -4 -2 16.65 3.74
-2 4 2 10.22 2.5
2 4 -2 6.91 3.27
2 4 -2 11.46 3.86
2 4 -1 4.06 3.14
-2 4 1 6.35 3.81
-2 4 0 28.3 5.06
2 4 0 27.53 4.96
-2 -4 -1 54.91 6.88
2 4 1 42.56 6.83
-2 -4 -1 41.19 7.71
-2 4 -1 57.12 6.94
-2 -4 -2 354.65 38.74
2 4 2 364.92 38.78
-2 4 -2 373.6 37.72
-2 -4 -2 385.1 39.26
-2 4 -3 129.54 13.09
-2 -4 -3 115.97 14.18
-2 -4 -3 128.16 14.88
2 4 3 110.26 14.25
-2 -4 -4 645.71 70.77
-2 4 -4 684.4 69.78
-2 -4 -4 750.28 71.17
-2 4 -4 675.49 70.5
-2 4 -5 30.29 5.6
-2 4 -5 31.6 8.81
-2 -4 -5 22.98 5.46
-2 4 -5 40.29 4.67
2 4 5 29.87 8.87
-2 -4 -5 27.59 6.55
2 -4 6 708.41 59.08
-2 4 -6 495.19 53.25
-2 -4 -6 498.65 54.38
2 4 6 532.48 56.29
-2 -4 -6 550.96 53.81
-2 -4 -6 486.26 54.35
-2 4 -6 498.86 55.17
2 4 6 550.71 55.09
-2 4 -6 556.43 54.14
-2 4 -6 383.46 55.19
2 -4 6 552.33 54.9
2 -4 7 682.39 60.74
2 -4 7 464.88 55.44
2 -4 7 500.15 55.73
2 -4 7 605.35 58.04
2 -4 7 516.59 56.79
-2 4 -7 469.55 57.32
-2 4 -7 556.66 55.4
2 4 7 599.71 58.91
-2 -4 -7 570.66 55.78
2 4 7 543.34 57.3
-2 -4 -7 568.94 56.84
-2 -4 -8 12.84 5.01
2 4 8 16.08 7.33
-2 4 -8 7.13 3.49
-2 4 -8 17.38 7.71
2 4 8 11.38 9.27
-2 -4 -8 15.95 4.35
2 -4 8 -3.41 13.45
2 -4 8 10.16 4.86
2 4 8 9.5 5.87
2 -4 8 20.41 8.58
2 -4 8 11.87 3.86
2 -4 8 12.52 5.34
2 4 8 16.32 5.27
2 -4 8 16.16 7.33
-2 -4 -9 143.76 16.35
-2 4 -9 120.98 14.41
-2 -4 -9 139.1 14.88
2 4 9 147.78 19.59
-2 4 -9 121.68 17.38
2 4 9 120.31 17.12
-2 4 -9 121.28 13.99
2 -4 9 155.13 22.07
2 4 9 123.25 15.88
2 -4 9 112.06 15.25
2 -4 9 111.5 16.44
2 4 9 99.01 14.91
2 -4 9 144.89 17.89
2 -4 9 129.53 14.46
-2 4 -10 21.75 4.4
2 -4 10 20.48 15.2
2 -4 10 27.38 5.31
2 -4 10 29.43 9.06
2 4 10 19.28 6.05
2 -4 10 27.42 6.45
2 -4 10 22.37 8.04
-2 -4 -10 15.02 5.68
2 4 10 16.68 9.9
-2 4 -10 25.65 4.6
-2 4 -10 16.59 8.7
-2 -4 -10 16.72 4.5
2 4 10 26.19 8.43
-2 4 -10 14.63 7.65
-2 4 -11 3.52 6.27
-2 -4 -11 1.4 4.87
-2 4 -11 -0.76 2.98
-2 -4 -11 5.04 3.41
2 4 11 7.4 7.51
-2 4 -11 -0.53 3.31
2 -4 11 21.84 11.22
2 -4 11 3.86 4.08
2 -4 11 4.05 7.62
2 4 11 -1.75 5.03
2 -4 11 0.91 5.42
2 -4 11 6.04 7.06
-2 -4 -11 0.35 2.9
2 -4 12 5.45 9.72
-2 4 -12 0.58 3.53
2 -4 12 9.86 8.09
2 -4 12 5.58 4.45
-2 4 -12 -0.84 3.49
2 -4 12 0.99 5.59
-2 -4 -12 -1.91 2.74
2 -4 12 14.31 7.54
2 -4 13 79.96 11.56
2 -4 13 110.17 15.32
-2 -4 -13 99.15 11.76
2 -4 13 80.5 16.62
-2 4 -13 97.12 11.5
2 -4 13 82.04 12.99
-2 -4 -13 85 10.6
2 -4 13 107.29 14.83
-2 -4 -14 0.72 3.95
-2 4 -14 6.03 3.74
2 -4 14 14.79 12.45
2 -4 14 -5.66 6.35
2 -4 14 6.31 4.24
2 -4 14 11.81 9.17
-2 -4 -14 6.87 3.36
-2 4 -15 4.25 4.28
-2 -4 -15 17.01 5.51
2 -4 15 33.88 13.98
2 -4 15 8.39 6.42
2 -4 15 21.38 5.71
2 4 15 12.94 11.16
2 -4 15 15.51 8.48
-2 -4 -15 14.8 3.8
2 -4 16 2.54 4.38
-2 -4 -16 2.47 4.84
-2 4 -16 7.4 4.43
2 -4 16 4.76 12.86
2 4 16 18.57 11.16
2 -4 16 1.6 8.99
2 -4 16 12.57 6.68
2 -4 17 15.39 5.79
2 -4 17 41.68 15.28
-2 -4 -17 26.76 6.25
2 4 17 15.23 10.72
2 -4 17 53.33 11.67
2 -4 17 18.22 8.29
2 4 18 2.82 5.09
2 -4 18 0.84 4.65
2 4 18 -9.66 7.09
2 -4 18 3.95 7.31
-2 -4 -18 0.89 5.12
2 -4 18 7.93 8.81
2 -4 19 4.06 4.48
2 4 19 -1.82 5.16
2 4 19 16.71 9.6
2 -4 19 1.31 6.95
2 4 19 -4.11 6.59
-2 -4 -19 0.9 4.32
2 -4 19 18.56 12.88
2 -4 19 11.99 7.94
2 4 20 14.4 5.61
2 -4 20 17.29 5.26
2 4 20 9.06 7.98
2 -4 20 24.12 8.15
2 4 20 17.12 8.44
2 -4 20 -4.11 11.45
-2 -4 -20 28.01 5.88
2 -4 20 35.11 9.25
2 -4 21 8.27 7.14
2 4 21 3.66 6.36
-2 -4 -21 8.25 5.08
2 4 21 7.45 4.46
2 4 21 -1.31 6.96
-2 -4 -22 5.2 4.11
2 4 22 3.24 6.21
2 -4 22 1.06 6.02
2 -4 23 6.32 5.49
2 4 23 8.13 6.07
-2 -4 -23 1.91 4.06
2 -4 23 -4.91 5.88
2 -4 24 -0.72 4.68
2 4 24 4.22 4.62
-2 -4 -24 1.01 3.36
2 -4 24 6.51 5.5
2 -4 25 3.72 3.98
2 4 25 -4.34 3.81
2 -4 25 1.03 3.65
-2 -6 26 -0.52 3.66
-2 6 26 4.37 4.7
-2 6 26 -0.46 3.01
-2 6 25 20.03 6.27
-2 -6 25 10.58 5.21
-2 6 25 9.1 4.76
-2 -6 25 1.71 3.95
2 -6 -25 6.33 3.37
-2 6 24 7.14 6.28
-2 -6 24 3.52 5.23
-2 -6 24 7.14 5.18
-2 6 24 7.31 5.36
2 -6 -24 6.05 2.9
-2 -6 24 19.51 5.3
2 -6 -24 3.93 3.63
2 -6 -23 5.93 3.7
-2 6 23 -4.72 6.61
-2 -6 23 2.08 5.34
-2 -6 23 6.55 5.81
-2 6 23 2.86 5.15
-2 -6 23 -2.72 5.21
2 -6 -23 3.39 2.89
-2 -6 22 2.33 6.69
-2 6 22 1.31 7.52
-2 -6 22 4.2 5.93
-2 6 22 -2.14 5.83
2 -6 -22 -5.9 4.24
2 -6 -22 -0.51 3.5
-2 -6 21 88.57 13.97
-2 -6 21 83.67 13.43
2 -6 -21 103.63 11.78
2 -6 -21 92.79 12.51
-2 -6 20 37.05 10.07
-2 -6 20 48.25 9.79
2 -6 -20 42.97 7.66
2 -6 -20 45.48 7.13
-2 -6 19 18.84 8.38
-2 -6 19 32.24 8.06
2 -6 -19 10.84 5.63
2 -6 -19 26.69 5.41
-2 -6 18 17.49 7.94
-2 -6 18 14.2 7.06
2 -6 -18 13.94 5.53
2 -6 -18 13.13 4.47
2 -6 -18 4.62 4.64
-2 -6 17 10.48 7.48
-2 -6 17 -2.31 6.07
2 -6 -17 2.38 4.43
2 -6 -17 5.9 4.54
2 -6 -17 7.94 3.84
-2 -6 16 26.38 8.04
-2 -6 16 19.97 7.68
2 -6 -16 23.32 5.59
2 -6 -16 19.42 5.35
2 -6 -16 21.1 5.37
2 -6 -15 9.88 4.37
-2 -6 15 16.64 8
-2 -6 15 15.84 6.92
2 6 -15 12.86 4.02
2 -6 -15 13.54 4.79
2 -6 -15 17.42 4.89
2 -6 -14 70.36 8.71
-2 -6 14 65.62 10.53
-2 -6 14 45.83 9.39
2 6 -14 51.22 7.71
2 -6 -14 63.87 8.52
2 -6 -14 58.19 8.23
2 -6 -13 52.88 7.35
-2 -6 13 32.65 8.11
-2 -6 13 41.27 9.04
2 6 -13 48.68 6.76
2 -6 -13 42.05 6.99
-2 -6 12 28.49 7.57
2 -6 -12 30.6 6.15
2 6 -12 31.17 5.73
2 -6 -12 32.8 6.43
2 -6 -12 39.49 6.11
2 -6 -11 42.02 5.86
2 -6 -11 29.72 6.21
-2 -6 11 36.5 7.73
2 6 -11 35.02 5.83
-2 6 11 44.59 9.93
-2 -6 11 27.8 6.15
2 -6 -11 44.22 6.46
2 -6 -11 25.19 7.48
2 6 -11 38.31 7.49
2 6 -11 36.6 10.33
2 6 -10 15.72 7.21
-2 -6 10 13.47 5.69
2 -6 -10 16.19 4.99
2 6 -10 13.38 3.74
-2 6 10 22.73 7.89
2 -6 -10 17.6 5.78
2 -6 -10 21.24 4.34
2 6 -10 15.49 5.73
-2 -6 10 19.88 4.73
2 6 -10 19.26 8.59
2 6 -9 62.95 10.3
2 -6 -9 68.06 8.93
2 -6 -9 68.73 9.73
-2 -6 9 64.31 9.69
2 6 -9 72.83 8.35
-2 6 9 56.29 11.03
-2 -6 9 63.9 8.85
2 6 -9 53.26 9.46
2 -6 -9 52.47 9.78
2 -6 -9 73.65 8.55
2 6 -9 55.07 11.57
2 -6 -8 446.04 52.86
2 -6 -8 526.95 51.5
-2 -6 8 531.4 52.07
2 6 -8 469.92 52.63
2 6 -8 501.71 54.31
2 -6 -8 461.83 51.53
-2 -6 8 496.17 52.16
2 -6 -8 558.07 52.33
-2 -6 8 471.83 51.87
2 -6 -8 485.06 51.33
2 6 -8 492.14 51.24
2 6 -8 532.29 52.53
2 6 -7 98.43 12.21
2 -6 -7 71.42 10.76
-2 -6 7 86.65 11
-2 -6 7 74.87 11.1
2 -6 -7 90.52 11.43
2 -6 -7 94.44 11.3
2 -6 -7 80.4 10.24
2 6 -7 93.45 10.32
2 6 -7 104.27 12.8
2 -6 -7 89.59 11.99
-2 -6 7 96.42 10.94
2 -6 -7 100.9 10.22
-2 6 7 70.91 10.31
2 6 -7 85.8 11.73
2 6 -6 269.47 26.94
-2 -6 6 239.13 26.08
2 -6 -6 249.19 26.28
2 -6 -6 233.74 25.32
2 6 -6 235.07 25.3
-2 -6 6 228.74 25.85
-2 -6 6 248.24 26
2 -6 -6 267.05 25.23
2 -6 -6 215.92 26.68
-2 6 6 231.04 25.65
2 6 -6 200.52 26.36
2 6 -6 270.26 27.62
-2 -6 5 20.14 4.67
2 -6 -5 15.49 4.07
2 6 -5 11.48 5.35
-2 6 5 15.78 5.18
-2 -6 5 18.53 4.5
2 -6 -5 17.5 2.93
2 -6 -5 14 5.14
2 -6 -4 54.49 7.13
2 -6 -4 52.91 6.02
2 -6 -4 62.43 8.39
-2 -6 4 56.53 7.37
2 6 -4 55.57 7.98
-2 6 4 51.09 8.36
2 6 -4 52.82 8.56
-2 -6 3 82.31 8.56
2 6 -3 97.75 9.52
2 -6 -3 70.84 6.59
-2 6 3 83.24 9.82
2 6 -3 81.84 9.99
-2 6 3 94.51 8.14
-2 6 2 1021.68 100.74
2 6 -2 927.1 100.33
-2 6 2 984.86 99.6
-2 6 1 439.1 46.83
2 6 -1 422.87 46.58
-2 6 1 460.23 45.94
-2 -6 1 439.01 46.7
-2 6 0 12.58 4.81
2 6 0 18.1 4.88
-2 -6 0 25.52 5.5
-2 6 0 18.47 4.06
2 6 0 11.61 5.36
-2 6 -1 52.81 8.42
2 6 1 62.02 8.62
-2 -6 -1 65.25 9.13
-2 6 -2 315.15 34.17
-2 -6 -2 311.07 33.99
2 6 2 308.46 34.12
-2 -6 -2 337.37 34.45
2 -6 3 21.34 14.55
2 6 3 6.23 4.4
-2 -6 -3 10.54 5.23
-2 -6 -3 18.93 4.8
2 6 3 8.12 4.17
2 -6 4 66.59 8.2
-2 -6 -4 50.18 8.54
-2 -6 -4 49.88 8.1
2 6 4 48.75 8.13
2 -6 4 55.28 15.72
2 6 4 42.16 7.79
2 -6 5 100.79 17.36
2 -6 5 86.35 12.74
2 -6 5 47.76 8.19
-2 6 -5 54.9 7
-2 -6 -5 55.58 8.78
-2 -6 -5 66.79 9.37
-2 6 -5 59.05 8.79
2 -6 5 65.91 10.48
2 6 5 65.62 11.74
-2 -6 -5 52.81 7.54
2 -6 6 4.59 3.27
-2 6 -6 -3.26 4.19
-2 -6 -6 2.88 3.7
-2 6 -6 1.18 2.69
-2 -6 -6 1.74 4.34
2 -6 6 3.05 4.39
2 -6 6 -1.37 9.15
2 6 6 13.92 9.13
2 -6 6 -0.99 7.1
2 6 7 -2.07 8.14
2 -6 7 10.55 6.91
2 6 7 -4.83 6.01
2 6 7 12.8 7.87
-2 6 -7 3.5 4.31
-2 6 -7 21.56 9.33
-2 6 -7 -0.47 2.84
-2 -6 -7 2.12 4.79
-2 -6 -7 8.39 5.08
-2 -6 -7 -0.66 3.6
-2 6 -7 -2.68 6.44
2 -6 7 28.7 17.09
2 -6 7 4.47 3.36
2 -6 7 2.68 4.42
2 6 7 3.02 4.21
-2 -6 -7 -0.28 2.58
2 -6 8 432.31 46.98
2 6 8 419.56 46.73
-2 -6 -8 469.65 48.33
-2 6 -8 403.17 48.87
-2 6 -8 279.64 48.95
2 6 8 495.24 50.55
-2 -6 -8 448.95 46.85
-2 6 -8 454.3 46.46
-2 -6 -8 506.06 48.07
2 6 8 492.22 49.25
-2 6 -8 503.32 47.85
2 -6 8 441.6 46.41
2 6 8 378.9 47.98
2 -6 8 505.27 48.83
2 -6 9 53.93 13.19
-2 -6 -9 35.27 5.24
2 -6 9 33.91 5.89
2 6 9 31.37 8.79
-2 6 -9 25.12 10.36
-2 6 -9 35.06 5.76
2 6 9 21.99 10.59
-2 -6 -9 38.5 7.36
-2 -6 -9 20.91 6.97
-2 -6 -9 29.48 5.81
-2 6 -9 36.96 9.24
2 -6 9 42.39 7.74
2 6 9 24.29 6.58
2 -6 9 43.71 9.72
-2 -6 -10 2.27 3.22
2 -6 10 3.34 4
2 -6 10 3.74 10.1
2 6 10 -4.16 4.78
2 -6 10 5.51 5.01
2 -6 10 3.9 7.71
2 6 10 -1.79 6.9
-2 6 -10 -0.74 3.42
2 6 10 4.5 8.68
-2 -6 -10 2.39 4.44
2 6 11 11.68 5.78
2 -6 11 8.03 6.12
2 -6 11 10.02 11.09
2 -6 11 13.84 7.84
2 -6 11 13.89 4.99
2 -6 12 33.04 6.53
2 -6 12 41.4 8.58
2 -6 12 27.86 9.89
-2 -6 -12 27.13 5.18
2 -6 13 4.99 4.82
2 -6 13 -6.87 12.37
2 -6 13 -1.16 5.77
2 -6 13 10.77 9.2
-2 -6 -13 0.5 3.14
2 -6 14 7.79 5.18
2 -6 14 -2.43 12.9
-2 -6 -14 10.25 4.62
2 -6 14 4.84 6.57
2 -6 14 3.2 8.92
-2 -6 -14 6.19 3.53
2 -6 15 -5.31 5.09
-2 -6 -15 9.94 5.5
2 -6 15 11.31 6.4
2 -6 15 1.64 9.69
-2 -6 -15 4.76 3.46
2 -6 16 45.32 7.31
2 -6 16 18.57 16.42
2 -6 16 51.37 12.68
2 -6 17 0.88 4.29
2 -6 17 2.69 14.68
-2 -6 -17 14.03 5.62
2 -6 17 5.21 6.84
2 -6 17 14.67 10.41
2 6 17 -2.14 11
-2 -6 -17 3.14 3.67
2 -6 18 5.17 7.05
2 -6 18 -5.05 4.47
2 -6 18 2.65 14.44
-2 -6 -18 -0.88 4.89
2 -6 18 -4.66 8.24
2 6 18 -11.21 10.92
-2 -6 -19 10.36 5.45
2 -6 19 -4.99 12.86
2 6 19 15.94 5.7
2 -6 19 6.29 4.7
2 -6 19 11.24 7.3
2 6 20 13.57 5.49
2 6 20 20.93 8.14
2 -6 20 20.1 7.38
2 6 20 1.47 6.9
-2 -6 -20 18.92 5.65
2 -6 21 7.54 6.27
2 6 21 11.13 7.36
2 6 21 2.47 7.59
-2 -6 -21 4.54 4.8
2 -6 22 -2.85 5.88
2 6 22 10.57 6.41
-2 -6 -22 9.33 4.3
2 -6 23 7.07 5.35
2 6 23 3.11 5.01
-2 -6 -23 8.34 3.9
2 -6 24 7.77 4.13
2 6 24 3.41 4.35
-2 -6 -24 2.58 3.04
-2 8 25 12.57 5.42
-2 8 25 7.04 3.72
-2 -8 25 4.64 3.31
-2 -8 25 -1.04 3.71
-2 8 24 7.76 6.14
-2 -8 24 4.2 4.74
2 -8 -24 6.82 3.27
2 -8 -24 1.61 2.36
-2 -8 24 2.41 3.31
-2 -8 24 11.54 4.19
-2 8 24 -3.4 4.32
-2 8 23 8.37 5.34
2 -8 -23 -0.56 3.42
-2 -8 23 4.32 5.33
-2 8 23 6.24 6.94
-2 -8 23 3.95 4.08
2 -8 -23 -5.33 3.17
-2 8 22 6.83 5.97
2 -8 -22 -5.17 3.86
-2 -8 22 6.03 5.33
-2 -8 22 0.81 4.67
2 -8 -22 0.48 3.17
-2 -8 21 3.11 6.26
2 -8 -21 5 4.12
-2 -8 21 1.13 6.82
-2 -8 21 10.18 5.28
2 -8 -21 -0.55 3.71
-2 -8 20 17.77 7.6
2 -8 -20 13.71 5.11
-2 -8 20 15.86 7.65
-2 -8 20 16.22 6.06
2 -8 -20 19.71 4.95
-2 -8 19 45.16 8.35
2 -8 -19 22.91 6.11
-2 -8 19 37.12 9.63
-2 -8 19 19.27 6.93
2 -8 -19 17.14 5.69
2 -8 -19 31.47 5.47
-2 -8 18 7.08 7.38
2 -8 -18 0.8 4.54
-2 -8 18 3.96 6.64
-2 -8 18 3.29 5.53
2 -8 -18 0.69 4.2
2 -8 -18 0.58 4.21
-2 -8 17 9.46 6.34
2 -8 -17 3.15 4.95
-2 -8 17 15.85 7.71
-2 -8 17 12.08 6.39
2 -8 -17 12.51 4.99
2 -8 -17 10.56 5.04
-2 -8 16 9.09 6.95
2 -8 -16 13.04 4.99
-2 -8 16 14 7.2
2 -8 -16 6.44 4.71
2 -8 -16 8.3 4.91
-2 -8 15 -1.26 6.39
2 -8 -15 -1.47 4.2
-2 -8 15 9.09 6.14
2 -8 -15 2.71 4.95
2 -8 -15 5.19 4.36
-2 -8 14 4.8 6.18
2 -8 -14 5.6 4.75
-2 -8 14 2.19 5.47
2 -8 -14 9.77 4.64
2 -8 -14 9.26 6.3
2 -8 -14 0.66 4.21
-2 -8 13 28.32 7.66
2 -8 -13 16.52 4.66
2 -8 -13 17.48 5.36
2 -8 -13 14.1 6.52
-2 -8 13 12.52 6.57
2 8 -12 13.93 7.96
2 -8 -12 21.66 4.79
-2 -8 12 23.36 7.11
-2 -8 12 12.85 5.35
2 -8 -12 9.36 5.51
2 -8 -12 17.21 5.23
2 -8 -11 16.11 5.06
2 -8 -11 14.48 5.54
-2 -8 11 9.91 5.5
-2 -8 11 10.25 4.63
2 8 -11 11.54 7.2
2 -8 -10 1.8 4.74
2 -8 -10 6.96 3.83
2 -8 -10 2.41 4.77
-2 -8 10 7.34 5.24
-2 -8 10 2.17 4.06
2 8 -10 3.06 6.91
-2 -8 9 3.09 3.04
2 -8 -9 3.49 4.74
2 -8 -9 6.54 3.68
2 -8 -9 1.67 4.13
-2 -8 9 1.71 5.32
2 -8 -9 3.48 5.74
-2 -8 9 -3.96 4.1
2 8 -9 2.95 6.7
2 8 -8 45.87 9
2 -8 -8 24.6 7.19
-2 -8 8 34.5 5.88
2 8 -8 33.91 7.31
2 -8 -8 26.09 6.11
-2 -8 8 38.25 6.99
2 -8 -8 33.49 5.65
2 -8 -8 61.01 8.35
-2 -8 8 33.6 5.82
-2 -8 8 34.58 7.26
-2 -8 8 28.46 5.99
2 8 -8 48.47 8.98
2 -8 -7 12.21 5.36
2 8 -7 3.94 5.9
2 -8 -7 19 3.08
-2 -8 7 12.11 3.96
-2 8 7 19.37 5.18
2 8 -7 17.52 5.73
-2 -8 7 14.8 4.91
-2 -8 7 12.79 5.35
2 -8 -7 17.3 5.96
2 -8 -7 20.43 6.32
-2 -8 7 16.39 4.69
2 -8 -7 11.89 3.98
-2 -8 7 16.06 4.32
2 8 -7 26.6 7.46
-2 -8 6 7.75 4.94
2 -8 -6 2.09 4.7
2 -8 -6 0.76 5.21
-2 -8 6 7.34 4.03
2 8 -6 4.86 5.11
-2 -8 6 1.28 3.17
-2 8 6 -1.2 4.55
2 8 -6 7.26 4.5
2 -8 -6 2.16 1.81
2 8 -6 7.52 4.31
2 -8 -6 6.89 4.76
2 8 -6 1.78 6.98
-2 -8 5 56.89 9.31
2 -8 -5 72.65 8.94
2 -8 -5 71.19 8.84
2 -8 -5 52.31 9.56
-2 -8 5 62.86 9.05
-2 -8 5 68.23 8.94
2 -8 -5 58.92 9.29
2 8 -5 48.69 10
2 -8 -5 67.63 7.18
-2 -8 5 64.62 8.87
2 8 -5 66.55 9.97
-2 8 5 77.05 10.76
2 8 -5 62.17 10.73
2 -8 -4 300.33 27.78
-2 -8 4 306.19 28.19
2 -8 -4 348.81 27.96
-2 -8 4 284.74 27.83
-2 -8 4 307.61 27.99
2 -8 -4 315.75 28.86
-2 -8 4 298.66 28.12
2 -8 -4 345.79 28.74
2 -8 -4 211.48 26.12
-2 -8 4 297.75 28.06
2 8 -4 282.81 29.48
2 8 -4 293.06 29.32
-2 8 4 316.62 29.88
2 8 -4 313.66 29.56
2 -8 -3 158.45 17.19
-2 -8 3 168.11 17.42
2 -8 -3 160.86 17.06
-2 -8 3 142.03 17.26
2 -8 -3 135.51 17.79
-2 -8 3 134.28 17.28
-2 -8 3 153.66 17.56
2 -8 -3 147.04 17.75
-2 -8 3 161.94 17.35
-2 8 3 146.45 18.76
-2 8 3 157.57 17.31
2 8 -3 154.95 18.39
2 8 -3 149.35 18.6
2 -8 -2 436.16 45.56
-2 -8 2 424.48 45.8
2 -8 -2 457.87 45.76
-2 -8 2 412.34 45.82
-2 -8 2 428.83 46.03
2 -8 -2 430.62 46.51
-2 -8 2 433.85 46.09
-2 8 2 466.9 47.55
-2 -8 2 452.32 46.07
2 8 -2 443.81 47.16
2 8 -2 460.7 47.29
-2 8 2 431.28 45.98
2 8 -2 463.15 47.25
2 -8 -1 214.42 21.59
-2 -8 1 191.48 20.92
2 -8 -1 178.89 20.76
-2 -8 1 167.41 20.86
-2 -8 1 188.39 21.41
2 -8 -1 177.62 21.88
-2 -8 1 199.31 21.54
2 -8 -1 186.46 20.65
-2 8 1 198.64 22.55
2 8 -1 191.14 22.19
2 8 -1 214.73 22.74
-2 8 1 206.87 21.34
2 8 0 159.78 21.55
-2 8 0 197.1 22.13
2 8 0 211.24 22.24
-2 8 0 190.3 20.99
2 -8 0 233.46 23.21
-2 -8 0 185.54 20.5
2 -8 0 180.59 20.88
-2 -8 0 167.34 20.36
2 -8 0 180.97 20.4
-2 -8 0 197.19 21.21
-2 -8 0 209.89 21.3
2 -8 0 182.44 21.04
2 8 0 174.77 22.1
2 8 1 7.93 5.02
-2 8 -1 8.33 4.59
-2 8 -1 14.13 5.17
-2 -8 -1 15.76 5.37
2 -8 1 8.72 7.97
2 -8 1 16.09 5.37
-2 -8 -1 8.6 3.81
2 -8 1 9.1 3.99
-2 -8 -1 19.12 5.65
2 -8 1 3.82 6.06
2 -8 1 19.52 4.93
2 8 1 20.36 8.35
2 8 2 24.26 6.42
-2 -8 -2 22.58 6.62
-2 8 -2 26.13 5.87
-2 8 -2 27.83 6.83
2 -8 2 47.78 10.28
2 -8 2 28.79 6.25
2 -8 2 26.35 5.24
-2 -8 -2 27.66 4.97
2 -8 2 24.33 6.72
2 -8 2 28.66 6.02
2 8 2 27.42 8.9
-2 8 -3 72.04 10.5
-2 -8 -3 69.04 9.95
-2 8 -3 61.27 9.19
2 8 3 64.1 9.98
2 -8 3 73.52 12.93
2 -8 3 59.61 9.27
2 -8 3 64.71 8.64
-2 -8 -3 61.38 8.4
2 -8 3 54.28 9.54
2 -8 3 69.74 9.44
2 8 3 72.3 12.28
-2 8 -4 70.35 10.27
-2 -8 -4 46.74 9.28
2 8 4 91.97 10.87
-2 -8 -4 62.56 9.9
2 -8 4 103.89 14.85
2 -8 4 61.51 9.42
2 -8 4 69.42 8.95
-2 -8 -4 62.42 8.48
2 -8 4 62.21 10.08
2 -8 4 63.6 9.65
2 8 4 77.38 13.17
2 8 5 5.96 9.24
2 -8 5 -3.17 9.61
2 -8 5 -1.03 3.49
-2 -8 -5 -2.91 3.3
-2 -8 -5 -5.53 4.1
2 8 5 -1.12 4.16
-2 -8 -5 -4.96 4.48
-2 8 -5 9.51 4.7
2 -8 5 8.77 5.92
2 -8 5 -1.43 4.61
2 -8 5 2.22 4.73
-2 -8 -5 2.57 2.95
2 8 6 5.01 9.85
2 -8 6 13.83 10.74
2 -8 6 1.61 3.42
-2 -8 -6 9.27 3.61
-2 8 -6 6.59 4.86
-2 -8 -6 2.07 4.38
-2 -8 -6 6.03 3.59
-2 -8 -6 3.59 4.39
2 -8 6 9.14 5.06
2 -8 6 14.65 6.58
2 -8 6 6.3 4.52
-2 -8 -6 5.67 3.27
2 -8 7 3.92 8.28
2 8 7 1.29 9.43
2 -8 7 -7.51 12.13
2 -8 7 4.53 3.92
2 -8 7 3.83 6.19
2 -8 7 0.82 4.76
-2 -8 -7 3.14 3.31
2 -8 7 -0.84 5.05
-2 8 -7 3.45 3.91
-2 -8 -7 -3.9 4.73
-2 -8 -7 -1.08 4.26
2 8 7 11.54 8.32
-2 -8 -7 -0.79 3.22
2 8 8 3.91 8.97
2 -8 8 37.22 10.53
-2 8 -8 21.89 6.89
2 8 8 -2.07 7.29
-2 -8 -8 2.29 4.38
-2 -8 -8 4.23 3.81
2 -8 8 15.93 7.72
2 -8 8 31.08 6.77
2 -8 8 8.1 10.46
-2 -8 -8 3.48 3.68
2 -8 9 9.28 6.94
2 -8 9 21.24 6.45
2 -8 9 20.87 6.41
2 -8 9 13.1 8.55
2 8 9 24.36 10.65
2 -8 10 32.76 8.33
2 -8 10 37.72 8.59
2 -8 10 42.95 10.57
2 -8 10 46.39 8.57
-2 -8 -10 39.64 6.38
-2 -8 -11 7.81 4.6
2 -8 11 -2.45 12.21
2 -8 11 8.56 6.46
2 -8 11 12.41 6.65
2 -8 11 6.97 5.98
2 -8 11 20.91 8.57
2 -8 12 13.39 9.39
-2 -8 -12 7.92 4.21
2 -8 12 3.2 6.35
2 -8 12 6 6.81
2 -8 12 7.73 14.43
2 -8 12 14.85 6.96
-2 -8 -12 2.83 3.85
2 -8 13 18.95 8.99
2 -8 13 6.29 6.84
2 -8 13 5.2 6.56
2 -8 13 2.69 14.56
2 -8 13 18.16 7.56
-2 -8 -13 6.45 4.22
2 -8 14 85.7 16.02
2 -8 14 84.23 14.15
2 -8 14 98.98 14.54
-2 -8 -14 89.73 11.54
2 -8 15 5.26 6.69
2 -8 15 11.4 15.1
2 -8 15 9.5 6.69
-2 -8 -15 0.6 4.03
2 -8 16 2.62 7.08
2 -8 16 11.47 14.73
2 -8 16 4.06 7.65
-2 -8 -16 -2.34 4.02
2 -8 17 10.27 7.69
2 -8 17 14.08 15.91
2 -8 17 18.62 8.2
-2 -8 -17 -0.56 3.71
2 8 18 17.62 10.96
-2 -8 -18 10.93 5.66
2 -8 18 19.75 7.35
2 -8 18 6.41 7.33
-2 -8 -18 13.76 4.08
2 -8 19 5.1 4.44
-2 -8 -19 2.39 4.42
2 -8 19 2.3 6.51
2 -8 19 1.21 5.84
-2 -8 -19 2.63 3.36
-2 -8 -20 11.01 4.64
2 -8 20 6.33 6.23
2 8 20 4.38 6.41
2 8 20 -0.7 3.87
2 -8 20 1.12 6
2 8 20 15.02 8.37
-2 -8 -21 4.58 4.1
2 -8 21 0.94 5.89
2 8 21 16.17 6.2
2 -8 21 1 5.37
2 8 21 -6.49 6.57
2 -8 22 -0.79 5.32
2 -8 22 1.72 4.74
-2 -8 -22 5.57 3.78
2 8 22 3.91 5.12
2 -8 23 14.74 4.86
2 8 23 11.05 4.62
2 -8 23 2.78 4.63
-2 -8 -23 7.13 3.38
2 -8 24 9.52 3.64
-2 -8 -24 -2.87 2.31
-2 10 24 6.7 3.46
-2 -10 24 3.6 3.09
-2 -10 24 1.86 3.11
-2 10 23 3.26 4.16
-2 -10 23 5.53 4.02
-2 -10 23 3.18 4.24
2 -10 -23 0.41 2.87
2 -10 -23 0.91 2.44
-2 -10 22 7.47 4.67
-2 -10 22 22.05 6.01
2 -10 -22 18.95 4.51
2 -10 -22 21.25 4.07
2 -10 -21 1.19 3.77
2 -10 -21 11 3.79
-2 -10 21 5.75 4.24
-2 -10 21 2.35 5.09
-2 -10 20 2.1 5.08
2 -10 -20 7.3 4.27
-2 -10 20 6.13 4.43
2 -10 -20 4.04 4.01
-2 -10 19 -4.6 6.15
2 -10 -19 -4.29 4.56
2 -10 -19 5.11 4.52
2 -10 -19 -2.52 3.66
-2 -10 18 1.23 6.6
2 -10 -18 0.75 4.36
-2 -10 18 0.94 5.08
2 -10 -18 -4.11 4.05
2 -10 -18 -8.23 4.83
-2 -10 17 10.24 7.89
2 -10 -17 16.74 5.17
-2 -10 17 14.8 6.28
2 -10 -17 10.39 5.3
2 -10 -17 14.31 5.35
-2 -10 16 -1.3 6.55
2 -10 -16 1.53 4.87
-2 -10 16 -1.01 5.07
2 -10 -16 2.92 4.63
2 -10 -16 2.09 4.47
-2 -10 15 1.3 5.85
2 -10 -15 -0.76 3.84
-2 -10 15 -5.02 5.37
2 -10 -15 4.37 4.96
2 -10 -15 1.46 4.88
-2 -10 14 24.2 7.63
2 -10 -14 20.66 5.44
-2 -10 14 4.9 5.66
2 -10 -14 20.62 7.05
2 -10 -14 19.32 5.8
2 10 -13 9.63 9.02
-2 -10 13 6.17 6.61
2 -10 -13 12.13 4.69
-2 -10 13 -6.59 5.38
2 -10 -13 6.02 5.28
2 -10 -13 4.1 6.34
2 -10 -12 118.53 16.34
2 -10 -12 165.3 17.19
2 -10 -12 146.9 16.91
-2 -10 12 140.95 17.91
-2 -10 12 130.41 16.85
2 10 -12 136.46 19.73
2 -10 -11 20.26 5.77
2 -10 -11 24.37 5.94
-2 -10 11 23.74 7.06
2 -10 -11 17.9 6.61
-2 -10 11 12.61 5.64
2 10 -11 35.36 10.2
2 -10 -10 87.55 11.77
2 -10 -10 100.14 11.81
2 -10 -10 92.44 12.35
-2 -10 10 87.63 13.07
-2 -10 10 85.67 11.76
-2 -10 10 92 12.21
2 10 -10 108.74 15.68
2 -10 -9 1.92 4.74
2 -10 -9 4.19 4.01
-2 -10 9 10.18 5.76
2 -10 -9 4.97 5.43
2 -10 -9 -2.17 5.96
-2 -10 9 3.64 4.6
-2 -10 9 2.2 3.73
2 10 -9 -1.29 8.92
2 -10 -8 32.93 6.22
-2 -10 8 26.03 7.48
2 -10 -8 41.78 8.52
-2 -10 8 36.38 6.78
-2 -10 8 34.59 6.19
2 10 -8 51.27 10.92
-2 -10 7 12.89 5.8
-2 -10 7 14.11 5.26
2 -10 -7 17.21 7.14
-2 -10 7 13.79 5.27
2 -10 -7 14.96 6.58
2 10 -7 19.41 9.24
2 -10 -7 11.78 4.21
-2 -10 6 11.34 5.5
2 -10 -6 10.1 5.18
-2 -10 6 0.76 4.93
-2 -10 6 2.91 4.36
-2 -10 6 -1.45 4.1
2 -10 -6 2.97 6.24
2 -10 -6 1.82 5.16
-2 -10 6 3.01 2.64
-2 10 6 5.62 6.37
2 10 -6 -1.18 8.54
-2 -10 5 38.17 7.77
2 -10 -5 47.13 7.64
-2 -10 5 52.69 7.99
2 -10 -5 43.48 7.16
-2 -10 5 37.01 7.51
-2 -10 5 42.76 7.8
2 -10 -5 45.05 8.27
2 -10 -5 59.5 9.23
-2 -10 5 42.74 6.86
-2 10 5 43.67 8.36
2 10 -5 49.55 10.56
-2 -10 4 55.55 8.51
-2 -10 4 54.62 8.49
2 -10 -4 49.01 7.76
2 -10 -4 65.09 8.06
2 -10 -4 35.15 8.69
-2 -10 4 40.35 8.17
2 -10 -4 59.93 9.38
-2 -10 4 47.49 7.92
2 10 -4 49.49 9.2
-2 -10 4 61.09 7.69
-2 10 4 41.14 9.51
-2 10 4 48.14 9.31
2 10 -4 46.41 11.15
-2 -10 3 3.69 4.37
2 -10 -3 5.5 4.3
-2 -10 3 7.55 4.99
2 -10 -3 11.39 4.74
-2 -10 3 4.02 4.98
2 -10 -3 4.57 6.37
2 -10 -3 0.97 5.58
-2 -10 3 4.45 4.88
-2 10 3 7.23 5.16
-2 -10 3 4.32 3.15
-2 10 3 2.45 3.66
2 10 -3 -2.59 5.37
2 10 -3 2.67 5.16
2 10 -3 6.76 4.83
2 10 -3 11.2 8.11
2 -10 -2 96.95 13.59
2 -10 -2 88.8 13.43
-2 -10 2 105.3 12.69
-2 -10 2 100.52 12.71
-2 -10 2 99.99 12.14
2 -10 -2 118.43 12.31
2 -10 -2 86.75 11.69
-2 10 2 71.59 13.24
2 10 -2 82.47 13.44
-2 -10 2 94.08 11.77
-2 10 2 88.96 12.38
2 10 -2 86.96 13.51
-2 -10 2 113.5 12.52
-2 -10 1 44.42 7.19
-2 -10 1 47.6 7.36
2 -10 -1 32.63 6.8
2 -10 -1 39.34 6.86
-2 -10 1 51.58 8.3
-2 -10 1 55.43 8.18
2 -10 -1 39.35 8.89
-2 -10 1 36.97 6.59
-2 10 1 38.61 8.7
2 10 -1 33.41 8.5
2 10 -1 57.86 9.39
-2 10 1 44.36 7.5
2 10 -1 47.72 9.39
-2 10 1 28.44 6.89
-2 10 0 12.56 5.55
2 10 0 23.87 7.01
2 -10 0 37.87 7.03
-2 -10 0 26.1 5.36
2 -10 0 20.13 5.13
2 -10 0 26.25 5.58
-2 -10 0 23.47 6.66
2 10 0 23.14 7.11
2 10 0 24.13 6.53
-2 10 0 15.84 6.27
-2 10 0 17.63 5.36
2 10 0 33.59 9.56
2 10 1 -1.15 6.09
-2 10 -1 -0.79 4.58
2 -10 1 4.42 9.49
2 -10 1 4.04 5.31
2 -10 1 9.41 4.66
-2 -10 -1 6.65 4.4
2 -10 1 8.15 6.25
2 10 1 -1.2 7.98
2 10 1 6.75 4.73
-2 10 -1 12.68 4.93
-2 10 -1 8.79 5.88
-2 10 -2 38.9 8.93
-2 10 -2 50.51 8.71
2 10 2 39.6 8.77
2 10 2 55.73 9.76
2 -10 2 77.82 13.14
2 -10 2 70.13 9.09
2 -10 2 44.61 7.49
-2 -10 -2 47.62 7.56
2 -10 2 54.21 9.4
2 -10 2 47.62 8.33
2 10 2 59 12.3
-2 10 -3 24.1 6.68
2 10 3 36.07 8.2
2 -10 3 49.75 12.04
2 10 3 35.55 7.99
2 -10 3 30.79 6.52
2 -10 3 31.76 6.26
-2 -10 -3 24.97 5.72
2 -10 3 11.76 7.79
2 -10 3 34.37 6.79
2 10 3 47.83 11.84
-2 10 -4 74.68 11.73
2 -10 4 115.23 17.21
2 -10 4 81.35 11.46
2 -10 4 58.8 10.12
-2 -10 -4 83.16 10.7
2 -10 4 88.08 12.69
2 -10 4 95.74 11.75
2 10 4 122.68 16.36
2 -10 5 118.87 18.24
2 -10 5 71.65 11.23
-2 -10 -5 74.2 10.22
2 -10 5 77.99 10.35
2 -10 5 75 12.18
2 -10 5 68.04 11
2 10 5 102.37 15.86
2 10 6 297.86 34.8
2 -10 6 335.9 37.42
2 -10 6 284.49 32.09
-2 -10 -6 297.19 31.19
2 -10 6 270 31.16
2 -10 6 296.09 32.95
2 -10 6 292.92 32.09
-2 -10 -6 282.95 30.45
2 10 7 19.1 11.98
2 -10 7 42.31 15.97
2 -10 7 11.77 6.05
2 -10 7 17.25 5.14
2 -10 7 10.89 7.48
2 -10 7 15.88 6.12
-2 -10 -7 18.57 4.49
2 10 8 17.5 11.44
2 -10 8 12.58 15.25
2 -10 8 18.9 6.26
2 -10 8 13.66 5.27
2 -10 8 22.29 8.23
2 -10 8 15.87 6.64
-2 -10 -8 16.58 4.53
2 -10 9 -8.01 14.14
2 -10 9 4.48 6.21
2 -10 9 8.79 7.45
2 10 9 -3.09 10.75
2 -10 9 -7.9 5.74
2 -10 9 -0.81 4.74
-2 -10 -9 -1.27 4.6
2 -10 10 58.31 11.47
2 -10 10 75.22 12.17
2 -10 10 95.4 21.69
2 -10 10 78.21 10.3
-2 -10 -10 58.06 9.47
2 -10 10 66.05 11.33
2 -10 11 6.16 7.55
2 -10 11 11.29 6.86
2 -10 11 10.14 6.92
-2 -10 -11 10.57 5.45
2 -10 11 13.32 6.1
2 -10 12 39.14 9.32
2 -10 12 35.5 9.66
-2 -10 -12 48.55 7.59
2 -10 12 56.73 10.33
2 -10 12 56.58 8.81
-2 -10 -12 29.27 7.31
2 -10 13 4.59 5.59
-2 -10 -13 4.95 4.54
2 -10 13 -6.1 14.66
2 -10 13 12 7.61
2 -10 13 5.41 7.52
-2 -10 -13 2.71 4.18
2 -10 14 9.91 5.46
2 -10 14 9.15 15.52
2 -10 14 4.01 7.77
2 -10 14 8.15 7.69
-2 -10 -14 9.37 4.64
-2 -10 -14 1.13 3.92
-2 10 -15 -3.29 7.27
2 -10 15 9.01 17.11
2 -10 15 -10.51 7.29
2 -10 15 6.89 4.99
2 -10 15 4.01 7.35
-2 -10 -15 0.64 4.23
2 -10 16 5.79 16.28
2 -10 16 8.02 5
2 -10 16 14.19 7.48
-2 -10 -16 23.03 5.3
2 -10 16 11.38 7.28
2 -10 17 62.96 8.75
2 -10 17 47.71 9.78
2 -10 17 46.42 10.54
-2 -10 -17 59.7 8
-2 -10 -18 8.24 3.76
2 -10 18 3.77 4.27
2 -10 18 5.67 6.26
2 10 18 9.33 11.09
2 -10 18 -1.1 6.51
2 -10 19 -1.99 5.32
2 -10 19 -3.09 5.4
-2 -10 -19 4.79 2.89
2 10 20 4.42 5.57
2 -10 20 0.86 4.76
2 -10 20 1.82 5.22
2 10 21 15.78 5.52
2 -10 21 22.53 5.92
2 -10 21 3.86 4.86
2 10 22 4.7 3.85
2 -10 22 1.85 4.02
2 -10 22 0.57 3.82
-2 -12 22 0.51 3.43
2 -12 -22 1.19 2.48
-2 12 22 5.65 4.02
-2 -12 22 0.47 3.41
-2 -12 21 1.19 4.02
2 -12 -21 2 2.88
-2 -12 21 6.63 4.43
2 -12 -21 -2.8 3.02
-2 -12 20 2.11 4.18
2 -12 -20 -1.97 3.39
-2 -12 20 -2.39 4.73
2 -12 -20 4.43 3.58
-2 -12 19 3.22 4.68
2 -12 -19 10.77 3.95
-2 -12 19 16.56 5.72
2 -12 -19 3.99 4.25
2 -12 -19 6.03 3.8
-2 -12 18 -2.67 5.41
2 -12 -18 -0.62 3.9
-2 -12 18 4.14 5.89
2 -12 -18 4.86 4.24
2 -12 -18 -6.99 4.29
-2 -12 17 0.96 5.5
2 -12 -17 -4.67 4.29
-2 -12 17 -3.37 5.14
2 -12 -17 8.22 4.55
2 -12 -17 10.72 4.97
-2 -12 16 1.03 5.51
2 -12 -16 4.2 4.21
-2 -12 16 2.38 6.68
2 -12 -16 12 5.1
-2 -12 15 -3.21 6.45
2 -12 -15 1.44 3.84
2 -12 -15 -0.77 5.02
-2 -12 15 8.64 6.91
-2 -12 14 17.57 7.75
2 -12 -14 25.43 5.75
-2 -12 14 18.68 7.58
2 12 -14 38.77 11.94
2 -12 -14 13.46 6.23
2 -12 -14 12.86 6.38
-2 -12 13 31.4 7.93
2 -12 -13 20.32 5.21
-2 -12 13 12.2 7.69
2 -12 -13 20.81 6.67
2 -12 -13 8.28 5.99
2 -12 -13 0.83 6.18
2 12 -13 11.4 11.81
2 12 -12 386.92 44.88
-2 -12 12 386.03 43.2
2 -12 -12 389.33 41.31
2 -12 -12 409.31 41.6
2 -12 -12 371.33 41.66
2 -12 -12 382.6 41.91
-2 -12 11 30.2 8.69
2 -12 -11 28.89 7.49
2 -12 -11 12.36 5.9
2 -12 -11 27.39 6.64
2 12 -11 38.44 12.81
2 -12 -10 319.71 35.41
2 -12 -10 358.21 36.09
-2 -12 10 315.71 35.65
-2 -12 10 363.8 37.06
2 -12 -10 306.19 35.16
2 12 -10 320.14 38.88
-2 -12 9 21.74 7
2 -12 -9 12.25 5.06
2 -12 -9 11.66 5.37
2 12 -9 19.61 11.69
-2 -12 9 3.47 5.55
-2 -12 8 30.95 8.41
2 -12 -8 45.86 10.52
-2 -12 8 35.19 7.43
2 -12 -8 37.23 6.74
2 12 -8 52.95 13.52
-2 -12 7 -5.37 6.22
-2 -12 7 0.96 6.05
2 -12 -7 -0.79 6.09
2 -12 -7 -1.29 6.64
-2 -12 7 4.43 5.1
2 -12 -7 0.62 4.09
-2 12 7 -3.33 8.12
2 12 -7 -1.57 10.44
-2 -12 6 128.74 14.39
-2 -12 6 89.9 13.4
2 -12 -6 100.75 13.27
2 -12 -6 90.71 14.85
2 -12 -6 123.86 15.85
-2 -12 6 81.09 12.93
2 -12 -6 106.56 12.41
2 12 -6 95.73 16.84
-2 12 6 108.1 15.14
2 -12 -5 28.04 8.79
-2 -12 5 23.27 6.91
-2 -12 5 18.85 7.19
2 -12 -5 26.65 8.61
-2 -12 5 29.63 7.57
2 -12 -5 34.64 7.05
2 -12 -5 43.39 7.52
-2 12 5 56.19 10.09
2 12 -5 28.86 10.44
-2 -12 5 57.5 8.4
2 -12 -4 53 10.78
-2 -12 4 42.24 8.09
2 -12 -4 41.22 9.33
2 -12 -4 42.07 7.89
-2 -12 4 41.85 7.98
2 -12 -4 46.7 8.36
2 12 -4 40.49 12.27
-2 12 4 57.32 10.34
-2 -12 4 46.97 8.56
-2 -12 3 52.39 8.36
-2 -12 3 55.34 8.11
2 -12 -3 48.21 7.94
2 -12 -3 50.78 8.28
2 -12 -3 36.94 9.23
2 -12 -3 37.88 9.65
-2 -12 3 21.78 7.74
2 12 -3 42.63 10.48
-2 12 3 51.54 10.37
-2 -12 2 53.93 9.37
-2 -12 2 59.61 9.37
2 -12 -2 53.91 8.71
2 -12 -2 57.02 8.92
2 12 -2 57 10.78
-2 12 2 57.24 10.99
2 -12 -2 69.15 11.07
-2 -12 2 52.48 8.91
-2 -12 1 2.43 4.41
2 -12 -1 3.16 4.27
2 -12 -1 2.57 4.79
2 12 -1 -1.45 7.62
-2 12 1 -1.16 7.74
2 12 -1 -1.5 9.83
-2 -12 1 -3.75 5.74
2 -12 -1 -1.24 6.62
2 -12 0 94.33 12.23
-2 -12 0 107.48 12.87
2 -12 0 96.95 12.61
2 -12 0 102.93 14.75
2 -12 0 88.24 14.71
2 12 0 97.3 14.78
-2 12 0 90.6 13.56
2 12 0 103.67 16.41
2 -12 1 10.22 5.49
2 -12 1 9.57 5.2
2 -12 1 8.49 4.88
-2 -12 -1 15.49 5.16
2 -12 1 2.61 7.9
-2 12 -1 2.2 5.83
2 12 1 11.64 7.38
2 12 1 10.93 10.07
2 -12 2 112.87 14.78
2 -12 2 102.58 13.25
-2 -12 -2 119.96 14.01
2 -12 2 109.34 13.84
2 -12 2 106.23 16.07
2 12 2 111.12 16.3
2 12 2 114.94 18.7
2 -12 3 4.06 8.22
2 -12 3 -0.77 4.73
2 -12 3 -2.73 4.25
-2 -12 -3 -2.28 4.4
2 -12 3 4.07 5.8
2 12 3 1.68 10.42
2 -12 4 1.03 4.77
2 -12 4 13.27 5.03
2 -12 4 9.28 4.38
-2 -12 -4 5.33 4.74
2 -12 4 2.76 7.06
2 -12 4 5.2 5.86
2 12 4 15.78 11.28
2 -12 5 50.55 9.32
2 -12 5 47.16 8.5
-2 -12 -5 47.63 8.32
2 -12 5 59.19 11.35
2 -12 5 65.71 9.62
2 12 5 56.53 14.97
2 -12 6 10.42 14.84
2 -12 6 1.09 5.49
2 -12 6 1.64 5.21
2 -12 6 -4.31 9.24
2 -12 6 5.45 5.72
2 12 6 3.73 12.13
2 -12 7 19.38 17.56
2 -12 7 24.89 6.91
2 -12 7 26.36 6.25
2 -12 7 13.06 8.56
2 -12 7 25.95 7.57
2 12 7 1.88 13.4
2 12 8 204.4 29.79
2 -12 8 324.24 36.31
2 -12 8 206.33 26.87
2 -12 8 245.6 26.22
2 -12 8 297.13 29.21
2 -12 8 228.73 26.8
-2 -12 -8 203.95 25.6
2 12 9 85.54 19.62
2 -12 9 131.11 25.53
2 -12 9 112.41 16.39
2 -12 9 105.61 14.68
2 -12 9 109.39 16.89
2 -12 9 127.96 16.31
-2 -12 -9 133.79 15.42
2 -12 10 86.99 14.42
-2 -12 -10 84.59 12.99
2 -12 10 90.5 13.13
2 -12 10 116.35 15.99
2 -12 10 103.29 14.51
2 -12 10 144.51 25.75
2 -12 11 -3.86 7.01
2 -12 11 5.72 5.95
-2 -12 -11 3.88 5.47
2 -12 11 -1.29 6.55
2 -12 11 -3.93 7.14
-2 -12 -12 87.83 13.42
2 -12 12 130.65 16.11
2 -12 12 120.56 14.3
-2 -12 -12 109.81 13.76
2 -12 12 98.29 14.75
2 -12 12 84.35 15.1
-2 12 -12 120.52 16.92
2 -12 13 1.3 6.48
-2 -12 -13 -3.64 4.95
2 -12 13 0.91 4.9
-2 -12 -13 0.67 4.88
2 -12 13 8.99 7
-2 12 -13 1.31 8.05
2 -12 14 21.4 8.36
-2 -12 -14 19.97 5.24
-2 -12 -14 11.73 5.53
2 -12 14 26.3 6.42
2 -12 14 13.67 7.38
-2 12 -14 22.97 8.76
-2 12 -15 9.8 7.78
2 -12 15 17.84 7.52
-2 -12 -15 4.94 4.75
2 -12 15 6.15 5.09
2 -12 15 7.07 6.69
-2 -12 -15 5.09 4.12
2 -12 16 -5.49 5.7
-2 -12 -16 6.16 4.6
2 -12 16 4.04 4.27
2 -12 16 3.28 6.17
-2 -12 -16 -1.14 4.24
2 -12 17 3.97 5.71
-2 -12 -17 1.41 4.16
2 -12 17 8.45 4.09
2 -12 17 -0.99 4.9
-2 -12 -17 4.95 3.82
2 -12 18 16.63 5.83
2 -12 18 20.23 6.17
-2 -12 -18 12.69 3.63
-2 -12 -18 14.47 4.91
2 -12 19 11.2 5.43
-2 -12 -19 0.55 3.45
2 -12 19 -3.03 4.6
-2 -12 -19 1.87 2.61
-2 -12 -20 2.75 3.17
2 12 20 9.37 4.97
2 -12 20 -0.62 3.92
2 -12 20 4.3 4.29
2 12 20 2.97 5.4
-2 -12 -21 -0.72 2.64
2 -12 21 3.79 3.2
2 -12 21 -1.4 3.32
-2 -14 20 1.36 3.33
-2 -14 20 -1.96 3.47
2 14 -20 -2.41 3.85
2 -14 -20 -1.35 2.76
2 -14 -19 6.83 3.61
-2 -14 19 4.5 3.72
-2 -14 19 1.86 4.14
-2 -14 18 23.35 5.71
-2 -14 18 31.82 6.68
2 -14 -18 25.76 4.57
2 -14 -18 30.41 5.18
2 -14 -18 29.69 5.59
-2 -14 17 -0.76 5.06
-2 -14 17 -2.55 4.88
2 -14 -17 1.38 3.08
2 -14 -17 8.43 4.25
-2 -14 16 11.05 5.8
-2 -14 16 20.89 6.43
2 -14 -16 18.54 5.3
-2 -14 15 -0.93 5.2
-2 -14 15 -1.03 4.9
2 -14 -15 0.56 3.79
2 -14 -15 5.94 4.65
2 -14 -15 6.3 4.91
2 -14 -14 8.39 4.12
-2 -14 14 3.97 5.9
-2 -14 14 -2.19 5.62
2 14 -14 4.68 10.42
2 -14 -14 -4.13 4.15
2 -14 -14 1.54 5.25
2 -14 -13 5 4.06
-2 -14 13 6.26 6.41
2 14 -13 12.07 11.7
2 -14 -13 12.01 5.07
2 -14 -13 17.3 5.89
2 -14 -13 13.93 6.19
-2 -14 13 9.12 6.4
2 -14 -12 5.79 4.07
-2 -14 12 8.18 6.56
2 -14 -12 4.79 5.28
2 -14 -12 -1.43 4.94
2 -14 -12 -0.85 5.69
-2 -14 11 -1.18 6.25
2 14 -11 5.7 11.95
2 -14 -11 3.49 5.65
2 -14 -11 0.8 5.99
2 -14 -11 2.15 4.7
-2 -14 10 -7.12 6.09
2 14 -10 1.94 12.61
2 -14 -10 0.79 5.2
2 -14 -10 0.71 4.61
-2 -14 10 5.38 4.75
-2 -14 9 40.33 8.44
2 14 -9 48.89 14.9
2 -14 -9 44.79 8.13
2 -14 -9 42.86 7.39
-2 -14 9 14.24 6.78
-2 -14 8 20.11 7.08
-2 -14 8 3.95 5.61
2 14 -8 7.84 13.19
2 -14 -8 8.96 5.07
2 -14 -8 8.58 5.97
2 14 -7 37.02 11.15
-2 -14 7 27.06 8.26
2 -14 -7 26.98 7.37
-2 -14 7 32.5 7.27
-2 14 7 16.64 10.26
2 14 -7 7.81 12.53
2 -14 -7 32.31 6.3
2 14 -6 10.47 8.69
-2 -14 6 2.34 5.65
-2 -14 6 6.17 7.05
2 -14 -6 12.86 6.5
2 -14 -6 -1.56 9.13
-2 -14 6 6.21 5.91
-2 14 6 -1.39 9.33
2 14 -6 11.66 13.13
2 -14 -6 -0.65 4.31
2 14 -5 -1.74 8.64
-2 -14 5 -5.83 6.7
-2 -14 5 1.05 5.71
2 -14 -5 3.12 9.25
-2 -14 5 -3.02 5.69
2 -14 -5 -3.38 6.04
2 14 -5 -7.72 13.59
-2 14 5 -11.05 9.17
2 -14 -5 1.27 4.09
2 14 -4 5.18 7.9
-2 -14 4 3.18 5.62
2 -14 -4 -3.11 7.82
2 -14 -4 -1.44 8.05
-2 -14 4 5.95 6.42
2 -14 -4 6.84 6.45
2 -14 -4 1.67 5.97
2 14 -4 13.45 12.26
-2 14 4 16.48 9.12
2 -14 -4 1.23 4.06
2 14 -3 18.96 10.17
2 -14 -3 21.66 10.41
2 -14 -3 27.58 9.2
-2 -14 3 20.44 6.86
2 -14 -3 27.76 7.16
2 -14 -3 21.32 7.26
-2 14 3 20.59 9.31
2 -14 -3 36.06 5.88
2 -14 -2 1.87 4.98
2 -14 -2 5.63 6.25
-2 -14 2 3.85 4.76
-2 14 2 15.22 9.64
2 14 -2 3.44 8.38
2 -14 -2 10.28 8.52
2 -14 -1 7.08 6.94
2 -14 -1 10.09 5.09
-2 -14 1 4.73 4.7
2 14 -1 3.85 12.77
-2 14 1 1.4 8.98
2 14 -1 6.87 9.04
2 -14 -1 5.92 7.87
2 -14 0 10.82 5.68
-2 -14 0 2.8 4.65
2 -14 0 -0.77 5.37
2 14 0 -5.84 11.38
-2 14 0 -1.43 8.96
2 14 0 -1.72 7.95
2 -14 0 1.49 8.08
2 -14 0 9.3 8.21
-2 -14 -1 0.93 4.96
2 -14 1 7.39 5.79
2 -14 1 2.66 6
-2 14 -1 1.47 9.58
2 14 1 23.68 13.66
2 14 1 -1.72 7.2
2 -14 1 4.68 8.67
2 -14 2 -4.71 8.4
-2 14 -2 1.51 10.15
2 14 2 -6.05 11.86
2 -14 2 3.52 5.14
2 -14 2 12.68 5.46
-2 -14 -2 -2.75 4.76
2 -14 3 7.91 9.42
2 -14 3 1.52 8.42
2 -14 3 18.51 5.86
-2 -14 -3 1.81 5.11
2 -14 3 7.01 5.14
-2 14 -3 10.85 9.99
2 14 3 2.05 12
2 -14 3 15.46 7.53
2 -14 4 319.47 33.04
-2 -14 -4 277.51 31.82
2 -14 4 272.51 31.64
2 -14 4 354.57 35.28
2 -14 4 319.92 34.78
2 -14 4 274.33 30.94
2 14 4 231.89 35.88
2 -14 5 17.58 10.84
2 -14 5 37.04 11.12
2 -14 5 27.58 7.38
2 14 5 31.49 14.52
2 -14 5 63.34 10.05
2 -14 6 15.51 10.63
2 -14 6 19.03 10.4
2 -14 6 42.36 7.42
2 14 6 20.89 14.88
-2 14 -6 43.76 12.24
2 -14 6 50.74 9.47
2 -14 7 4.66 9
2 -14 7 -6.22 9.3
2 -14 7 2.76 5.41
-2 -14 -7 4.16 6.38
2 14 7 8.12 12.23
-2 14 -7 4.85 12.4
2 -14 7 -4.91 6.5
2 -14 8 333.6 34.88
2 -14 8 308.33 33.42
2 -14 8 332.8 35.94
2 -14 8 310.09 35.67
-2 -14 -8 311.66 33.38
2 14 8 200.78 35.88
-2 14 -8 293.17 36.32
2 -14 9 -7.54 6.92
2 -14 9 0.93 5.35
-2 -14 -9 -5.97 6.08
2 -14 9 -1.53 8.02
2 -14 9 -5.62 8.27
2 -14 9 -2.43 6.11
-2 14 -9 -3.11 9.45
2 14 9 1.73 11.54
2 -14 10 57.73 10.25
2 -14 10 26.56 7.8
-2 -14 -10 49.22 8.69
2 -14 10 31.3 10.67
2 -14 10 59.13 11.21
2 -14 10 46.98 9.37
-2 14 -10 40.46 12.96
-2 -14 -11 43.12 7.66
2 -14 11 24.71 8.54
2 -14 11 47.67 7.77
-2 -14 -11 36.2 7.84
2 -14 11 22.86 10.28
2 -14 11 31.79 8.73
2 -14 11 34.24 8.5
-2 14 -11 24.24 10.53
-2 -14 -12 28.28 6.41
2 -14 12 29.85 8.67
2 -14 12 9.11 5.7
-2 -14 -12 23.52 6.13
2 -14 12 21.46 8.48
2 -14 12 23.9 7.29
-2 14 -12 22.79 9.98
-2 -14 -13 9.89 4.81
-2 -14 -13 14.9 5.08
2 -14 13 4.52 6.26
2 -14 13 0.75 4.57
2 -14 13 8.59 7.09
2 -14 13 11.83 5.97
-2 14 -13 3.71 8.2
-2 14 -14 6.71 7.64
-2 -14 -14 19.47 5.63
2 -14 14 4.18 5.89
2 -14 14 7.93 4.23
2 -14 14 7.61 6.84
2 -14 14 1.99 5.17
-2 -14 -14 6.62 4.1
-2 -14 -14 7.38 4.28
-2 14 -15 2.92 7.04
-2 -14 -15 6.14 4.53
2 -14 15 1.89 4.92
2 -14 15 8.36 4
2 -14 15 5.53 5.66
2 -14 15 4.5 4.88
-2 -14 -15 3.8 4.1
-2 -14 -16 24.33 5
2 -14 16 23.28 6.34
2 -14 16 19.06 4.24
2 -14 16 5.14 5.19
2 -14 16 19.84 5.62
-2 -14 -16 17.12 4.32
2 -14 17 -1.43 4.83
2 14 17 1.39 9.04
-2 -14 -17 1.89 2.86
-2 -14 -17 2.65 3.47
-2 -14 -18 0.89 2.94
-2 -14 -18 1.41 2.4
2 -14 18 2.97 4.06
2 -14 19 -0.93 3.28
-2 -14 -19 5.69 2.74
-2 -16 18 9.75 3.32
2 16 -17 3.16 3.89
2 -16 -17 8.35 3.19
2 -16 -17 2.23 2.96
-2 -16 16 6.24 4.2
2 16 -16 12.42 6.02
-2 -16 16 17.78 4.83
2 -16 -16 8.48 4.02
2 -16 -16 11.83 3.95
-2 -16 15 5.24 4.44
2 16 -15 -2.02 5.44
2 -16 -15 7.56 3.77
2 -16 -15 10.8 4.3
-2 -16 15 3.67 4.62
-2 -16 14 20.54 6.44
2 16 -14 24.81 8.29
-2 -16 14 17.66 5.91
2 16 -14 23.22 10.76
2 -16 -14 35.47 5.57
2 -16 -14 26.64 5.98
-2 -16 13 48.48 8.4
2 16 -13 37.23 9.57
-2 -16 13 41.22 7.77
2 -16 -13 51.92 7.93
2 -16 -13 39.95 6.68
2 16 -13 31.52 12.6
2 16 -12 127.9 20.34
-2 -16 12 147.25 16.15
2 16 -12 107.37 17.53
-2 -16 12 92.18 15.05
2 -16 -12 117.09 14.36
2 -16 -12 141.5 15.23
2 -16 -12 124.01 15.11
2 16 -11 -4.63 7.51
2 16 -11 -5.61 12.01
2 -16 -11 5.67 5.43
2 -16 -11 0.75 5.52
2 -16 -11 5.35 4.24
-2 -16 11 8.13 6.27
2 16 -10 -1.61 8.01
2 16 -10 7.93 12.83
2 -16 -10 8.03 5.31
2 -16 -10 3.05 4.15
-2 -16 10 -4.24 5.83
2 16 -9 11.57 8.42
2 16 -9 12.45 13.69
2 -16 -9 5.95 5.29
2 -16 -9 2.48 4.33
2 16 -8 -5.04 7.87
2 16 -8 12.84 13.89
2 -16 -8 7.52 5.67
2 -16 -8 18.21 4.84
2 -16 -8 14.71 6.02
2 16 -7 -6.81 7.79
2 16 -7 -2.19 14.32
2 -16 -7 1.52 5.69
2 -16 -7 -2.52 3.84
2 -16 -7 -5.01 6.17
2 16 -6 6.86 7.73
-2 16 6 -1.53 9.45
2 16 -6 13.29 14.22
2 -16 -6 -3.07 5.54
2 -16 -6 2.52 3.99
2 -16 -6 -0.84 6.24
-2 -16 6 -1 5.01
2 16 -5 5.17 8.18
2 -16 -5 0.85 5.97
-2 -16 5 -4.99 5.13
2 16 -5 4.46 14.52
-2 16 5 6.25 9.13
2 -16 -5 4.99 4.51
2 16 -4 1.73 8.44
2 -16 -4 -6.74 8.93
-2 16 4 1.58 10.94
2 -16 -4 9.18 4.58
2 -16 -4 2.59 5.75
-2 -16 4 4.96 5.86
2 16 -3 17.4 9.27
2 -16 -3 20.77 7.11
-2 -16 3 24.8 7.03
2 -16 -3 24.31 5.64
2 16 -2 3.49 7.88
-2 -16 2 11.84 6.04
2 -16 -2 0.86 5.75
2 -16 -2 1.9 5.36
-2 16 2 15.96 10.85
2 16 -2 11.19 13.79
2 -16 -2 -1.13 3.61
2 -16 -2 -1.55 8.32
2 -16 -1 33.36 12.13
2 -16 -1 10.91 10.05
2 -16 -1 22.84 7.07
-2 -16 1 25.63 7.7
2 -16 -1 15.85 6.3
2 16 -1 22.45 14.87
-2 16 1 35.33 12.29
2 -16 0 4.98 9.83
2 -16 0 42.59 7.57
2 -16 0 16.5 5.92
-2 -16 0 12.73 6.28
-2 16 0 30.87 11.86
2 16 0 20.17 16.07
2 -16 1 44.59 11.67
-2 -16 -1 47.64 8.94
2 -16 1 52.13 8.92
2 -16 1 36.21 7.94
-2 16 -1 26.29 13.89
2 16 1 17.87 16.6
2 -16 2 34.45 11.1
2 -16 2 42.61 7.89
-2 -16 -2 46.27 8.76
2 -16 2 49.18 8.76
-2 16 -2 51.59 14.49
2 16 2 29.05 16.67
2 -16 3 50.32 11.28
2 -16 3 48.98 12.18
2 -16 3 36.56 7.24
-2 -16 -3 36.14 8.38
2 -16 3 37.34 8.25
2 16 3 35.37 15.88
-2 16 -3 38.65 13.37
2 -16 4 7.59 8.96
2 -16 4 24 11.14
2 -16 4 11.47 5.06
2 16 4 15.25 14.14
2 -16 5 3 8.09
2 -16 5 4.67 9.93
-2 -16 -5 28.89 7.27
2 -16 5 14.02 6.2
2 16 5 39.93 15.59
2 -16 6 67.68 12.02
2 -16 6 68.66 12.61
-2 -16 -6 35.63 9.06
2 -16 6 66.28 9.12
2 16 6 15.95 14.39
-2 16 -6 33.15 14.28
2 -16 7 -1.43 7.84
2 -16 7 9.79 8.06
2 16 7 23.86 12.78
-2 16 -7 8.08 11.25
-2 -16 -7 3.24 5.68
2 -16 7 6.86 4.72
2 -16 8 1.38 7.47
2 -16 8 1.28 7.66
-2 -16 -8 5.59 5.66
2 -16 8 0.83 4.42
-2 16 -8 1.55 9.71
2 16 8 1.62 11.06
2 -16 8 -1.17 6.44
2 -16 9 1.31 6.9
2 -16 9 -1.14 6.59
-2 -16 -9 3.07 5.39
2 -16 9 4.77 4.8
-2 16 -9 4.43 9.86
2 -16 9 9.1 6.81
2 -16 10 20.17 6.71
2 -16 10 2.45 6.44
-2 -16 -10 16.54 6.35
2 -16 10 7.41 4.83
2 -16 11 3.07 5.47
-2 -16 -11 -5.81 4.88
2 -16 11 -3.35 4.63
2 -16 11 5.58 6.93
-2 16 -11 3.84 8.45
-2 -16 -11 4.96 4.24
2 -16 12 3.77 5.1
2 -16 12 3.51 3.82
2 -16 12 2.96 5.82
-2 16 -12 3.49 8.51
-2 -16 -12 -0.57 4.06
-2 -16 -12 4.99 4.59
-2 -16 -13 9.56 4.32
2 -16 13 6.78 4.81
2 -16 13 2.45 3.45
2 -16 13 4.19 5.54
-2 16 -13 5.18 7.8
-2 -16 -13 4.51 3.85
-2 -16 -13 0.51 3.73
-2 -16 -14 -0.53 3.59
2 -16 14 -4.47 4.75
2 -16 14 4.61 2.95
2 -16 14 0.67 4.37
-2 16 -14 7.93 7.46
-2 -16 -14 -3.12 3.61
-2 -16 -14 4.37 3.01
-2 -16 -15 3.62 3.13
-2 -16 -15 3.35 2.84
2 -16 15 3.81 4.02
2 16 16 4.09 7
-2 -16 -16 -1.17 2.44
-2 -16 -16 -4.49 2.97
-2 -18 15 7 2.78
-2 -18 14 12.49 3.53
2 -18 -14 6.13 2.82
2 -18 -14 10.33 3.41
-2 -18 13 2.95 3.37
2 -18 -13 3.18 3.38
2 -18 -13 6.08 2.76
2 18 -13 3.21 4.17
-2 -18 12 29.68 5.79
2 18 -12 20.48 10.13
2 -18 -12 31.49 5.52
2 -18 -12 24.89 4.62
2 18 -12 31.39 7.02
2 18 -11 17.95 10.7
2 -18 -11 10.82 3.35
2 18 -11 8.5 6.21
2 -18 -10 16.91 4.21
2 18 -10 18.05 7.41
2 18 -9 -1.76 11.69
2 -18 -9 4.24 4.09
2 -18 -9 3.47 3.32
2 -18 -9 -1.76 4.32
2 18 -9 4.63 6.48
2 18 -8 24.72 13.78
2 -18 -8 14.5 4.88
2 -18 -8 11.28 3.7
2 -18 -8 4.34 4.8
2 18 -8 6.15 6.85
-2 -18 7 7.38 4.18
2 -18 -7 23.05 5.53
2 -18 -7 12.02 4.04
2 -18 -7 9.8 5.47
2 18 -7 10.3 7.56
2 -18 -6 -0.47 3.32
2 -18 -6 4.12 4.71
2 -18 -6 -2.04 5.01
-2 -18 6 7.22 5.59
-2 -18 6 3.13 4.04
2 18 -6 -6.22 14.19
2 -18 -5 -0.46 3.51
2 -18 -5 2.8 5.3
2 -18 -5 4.19 4.4
-2 -18 5 11.49 5.31
-2 -18 5 -0.82 4.75
2 18 -5 2.13 14.1
-2 18 5 -2.82 10.02
2 -18 -4 1.78 3.2
2 -18 -4 1.82 4.66
-2 -18 4 6.21 4.6
2 -18 -4 10.73 5.21
-2 -18 4 3.32 4.78
-2 18 4 -1.49 10.7
2 -18 -3 -0.61 4.65
-2 18 3 3.08 10.29
2 -18 -3 12.98 5.57
-2 -18 3 5.27 4.69
-2 -18 3 -0.84 4.87
2 18 -2 23.75 14.08
-2 18 2 47.13 12.67
2 -18 -2 32.31 6.81
-2 -18 2 26.13 6.5
-2 -18 2 11.66 5.99
2 18 -1 8.53 14.42
-2 18 1 28.76 11.18
2 -18 -1 14.58 6.04
-2 -18 1 17.6 5.84
-2 -18 1 15.22 5.88
2 18 0 25.11 14.97
-2 18 0 37.23 11.58
2 -18 0 -2.61 5.03
-2 -18 0 -8.44 5.42
-2 -18 0 -0.71 4.83
2 18 1 8.2 13.77
-2 18 -1 4.89 10.4
2 -18 1 -1.19 4.41
-2 -18 -1 13.63 5.51
-2 -18 -1 5.03 4.82
2 -18 1 -2.32 4.19
2 -18 2 1.4 9.04
2 -18 2 7.73 4.08
-2 -18 -2 6.45 5.74
2 -18 2 6.89 4.55
2 18 2 7.91 12.64
-2 18 -2 4.91 11.01
2 -18 3 6.78 7.94
2 -18 3 2.56 7.42
-2 -18 -3 7.83 5.69
2 -18 3 2.26 4.74
2 18 3 18.95 13.56
-2 18 -3 11.41 10.27
2 -18 4 24.55 8.73
2 -18 4 23.61 8.51
2 -18 4 16.19 5.07
2 18 4 1.77 12.82
-2 18 -4 32.16 12.71
2 -18 5 8.45 7.43
2 -18 5 8.39 7.22
2 18 5 11.39 12.01
2 -18 5 15.69 4.95
2 -18 6 9.14 6.84
-2 -18 -6 20.11 5.02
2 18 6 7.2 10.86
-2 -18 -6 19.38 5.78
2 -18 6 17.78 5.18
2 -18 7 -2.15 6.24
-2 -18 -7 5.81 4.09
-2 18 -7 10 10
-2 -18 -7 3.82 4.92
2 -18 7 4.49 4.66
2 -18 8 7.94 6.38
-2 -18 -8 3.54 3.71
-2 18 -8 -6.66 9.21
-2 -18 -8 -4.15 4.77
2 -18 8 10.58 4.39
2 -18 9 -7.15 5.55
-2 -18 -9 0.95 3.64
-2 18 -9 -7.32 8.49
-2 -18 -9 -2.17 4.42
2 -18 9 6.78 3.85
2 -18 10 7.03 5.38
-2 18 -10 5.5 8.05
2 -18 10 7.55 3.54
-2 -18 -10 7.05 3.74
-2 -18 -10 3.33 4.08
2 -18 11 4.97 2.86
-2 18 -11 -3.86 7.4
-2 -18 -11 -1.98 3.4
-2 -18 -11 3.01 3.03
-2 18 -12 2.44 6.84
-2 -18 -12 0.31 2.91
-2 -18 -12 -1.47 2.66
-2 -18 -13 2.6 2.46
-2 -18 -13 0.3 2.18
2 -20 -10 17.07 3.45
2 20 -9 5.66 8.07
2 -20 -9 13.43 3.26
2 20 -8 10.19 9.13
2 -20 -8 4.49 3.13
2 -20 -7 0.38 3.26
2 20 -7 6.39 9.94
-2 -20 7 -1.39 3.52
2 -20 -6 -4.76 3.45
2 20 -6 4.19 10.4
-2 -20 6 8.91 3.9
2 -20 -5 2.87 3.54
-2 -20 5 -0.31 3.16
-2 -20 5 5.7 3.94
2 -20 -4 14.92 4.25
-2 -20 4 11.47 4.03
-2 -20 4 17.13 4.58
2 -20 -3 5.28 3.87
2 20 -3 18.44 12.18
-2 -20 3 7.97 3.72
2 -20 -2 6.91 3.52
2 20 -2 9.18 11.49
-2 20 2 6.84 9.26
-2 -20 2 10.06 4.54
2 -20 -1 9.37 3.44
2 20 -1 19.35 11.77
-2 20 1 8.51 9.71
-2 -20 1 4.85 4.67
-2 -20 0 2.47 2.94
2 20 0 1.42 10.25
-2 -20 0 0.5 4.18
-2 -20 -1 0.99 2.69
2 20 1 2.69 9.89
-2 20 -1 2.6 10.39
-2 -20 -1 -4.54 4.05
-2 -20 -2 3.74 2.87
-2 20 -2 9.12 10.4
-2 -20 -2 1 4.1
-2 -20 -3 -0.69 2.83
-2 20 -3 6.44 9.65
2 20 3 -1.11 8.65
-2 -20 -3 -0.49 3.98
-2 -20 -4 2.7 2.78
2 20 4 4.68 7.28
-2 -20 -4 -0.93 4.01
-2 20 -5 18.96 9.8
-2 -20 -5 4.24 2.83
-2 -20 -6 -1.23 2.58
-2 -20 -6 5.17 3.68
-2 -20 -7 3.13 2.46
-2 -20 -7 1.42 3.14
-2 20 -7 6.96 8.51
-2 -20 -8 3.64 2.82
-2 -20 -8 2.04 2.27
-2 20 -8 0.87 7.45
-3 1 27 2.94 3.5
-3 -1 27 -0.96 3.25
-3 -1 27 7.66 3.78
-3 1 27 7.98 4.51
-3 1 26 8.69 4.46
-3 -1 26 3.27 4.5
-3 -1 26 -6.7 5.18
-3 1 26 -3.11 4.92
-3 1 25 0.84 4.56
-3 -1 25 7.37 4.63
-3 -1 25 -0.93 5.29
-3 1 25 0.97 5.65
-3 -1 24 0.97 5.58
-3 1 24 4.92 5.89
-3 -1 24 3.28 5.96
-3 1 24 -1.13 6.24
-3 -1 23 13.56 7.28
-3 1 23 3.82 6.76
3 -1 -23 4.68 3.63
-3 1 23 1.11 6.28
-3 -1 23 4.38 5.94
-3 1 22 -2.74 7.47
-3 -1 22 5.32 7.26
3 -1 -22 4.99 4.95
3 1 -22 4.51 3.39
3 -1 -22 3.16 3.66
-3 -1 22 8.33 6.96
-3 1 22 4.79 6.48
-3 1 21 12.75 8.54
-3 -1 21 8.35 7.15
3 -1 -21 3.5 4.41
3 -1 -21 2.44 3.63
3 1 -21 0.53 3.56
3 -1 -21 3.38 3.84
-3 -1 21 -11.17 7.37
-3 1 21 14.88 7.31
-3 -1 20 36.49 10.09
-3 1 20 41.27 10.43
3 -1 -20 37.53 6.4
3 -1 -20 25.87 6.9
3 1 -20 34.58 6.04
3 -1 -20 45.28 6.38
-3 -1 20 22.59 9.12
-3 1 20 41.14 9.97
3 -1 -19 77.5 9.75
3 -1 -19 71.5 10.03
3 1 -19 69.58 10.33
3 1 -19 73.56 9.61
3 1 -19 60.68 8.87
3 -1 -19 64.67 9.08
-3 -1 19 59.38 12.67
-3 1 19 86.18 13.3
3 1 -18 8.82 4.42
3 -1 -18 33.26 6.65
3 -1 -18 14.94 4.68
3 1 -18 9.41 5.9
3 1 -18 21.43 4.73
3 -1 -18 8.62 4.6
3 -1 -18 19.63 4.52
-3 1 18 19.94 8.35
-3 -1 18 26.48 9.14
3 -1 -17 174.12 20.24
3 1 -17 178.76 20.15
3 1 -17 155.23 19.56
3 -1 -17 193.46 20.03
3 -1 -17 162.79 19.3
3 1 -17 173.51 19.26
-3 -1 17 167.08 21.66
3 -1 -17 184.78 19.17
-3 -1 16 33.53 8.19
3 -1 -16 26.62 5.01
3 -1 -16 28.93 5.46
3 1 -16 21.88 5.13
3 1 -16 27.69 5
3 1 -16 34.26 5.52
3 1 -16 25.31 5.76
3 -1 -16 33.8 6.36
3 -1 -16 21.53 5.22
-3 -1 15 1.06 5.73
3 -1 -15 4.83 4.22
3 1 -15 7.83 4.58
3 1 -15 2.34 3.51
3 -1 -15 -1.53 3.55
3 1 -15 -2.84 3.23
3 -1 -15 6.07 3.53
3 1 -15 5.75 3.35
-3 -1 14 105.87 12.58
3 1 -14 97.81 11.34
3 -1 -14 82.84 11.46
3 1 -14 102.61 11.74
-3 -1 14 79.01 12.69
3 -1 -14 97.28 11.17
3 1 -14 94.94 11.01
3 1 -14 97.32 10.88
3 -1 -14 82.19 10.78
-3 -1 13 5.53 5.01
3 1 -13 5.94 3.97
3 -1 -13 4.53 3.54
3 1 -13 -1.52 2.9
-3 -1 13 -1.74 5.12
3 1 -13 0.75 2.81
3 -1 -13 -0.45 3.13
3 1 -13 4.26 3.12
3 -1 -13 5.88 3.42
3 1 -13 4.93 4.21
3 -1 -13 1.89 3.96
3 -1 -13 -2.55 4.63
-3 1 13 0.8 3.5
-3 -1 12 4.29 4.44
3 -1 -12 1.52 3.45
3 1 -12 3.75 3.55
3 1 -12 4.23 3.18
3 1 -12 5.74 3.01
3 -1 -12 5.19 3.06
3 1 -12 2.8 2.97
3 -1 -12 -0.84 3.46
3 1 -12 3.5 3.9
3 1 -12 -1.32 5.61
3 -1 -12 -1.66 3.85
3 -1 -12 -1.14 4.47
-3 -1 12 -3.76 3.75
-3 1 12 -2.13 3.45
3 -1 -12 0.81 2.42
3 1 -12 3.27 3.43
3 -1 -11 59.68 7.89
3 1 -11 51.04 7.7
3 -1 -11 70.9 7.84
3 1 -11 43.11 10.23
3 1 -11 57.38 8.57
3 -1 -11 68.44 8.75
-3 -1 11 63.48 8.37
-3 1 11 40.56 9.84
-3 1 11 66.34 8.31
3 -1 -11 49.01 7.08
3 -1 -11 62.27 9.41
3 1 -11 58.61 7.91
3 1 -11 52.22 7.39
3 1 -11 59.02 7.52
3 -1 -11 60.21 7.75
3 1 -10 7.92 5.84
-3 -1 10 18.8 6.15
3 1 -10 30.18 5.6
3 -1 -10 27.95 5.29
3 -1 -10 8.75 5.09
-3 -1 10 24.8 4.93
3 -1 -10 24.69 4.87
-3 1 10 12.2 4.24
3 -1 -10 24.65 3.68
3 1 -10 19.08 4.3
-3 1 10 5.77 6.58
3 -1 -10 18.36 4.55
3 -1 -10 25.26 4.56
3 1 -10 19.5 4.2
3 1 -10 18.71 4.16
3 -1 -10 24.46 4.53
3 -1 -10 27.25 4.39
3 1 -10 24.41 4.44
-3 1 9 2.94 3.15
3 1 -9 -1.74 5.34
-3 -1 9 -1.77 4.59
3 1 -9 1.82 3.58
3 -1 -9 3.31 3.38
3 -1 -9 0.75 3.86
-3 -1 9 1.08 3.32
3 -1 -9 0.48 1.98
3 1 -9 3.67 3.29
-3 1 9 5.05 5.9
3 -1 -9 1.78 3.62
3 -1 -9 -0.36 3.42
3 -1 -9 1.92 3.11
3 -1 -9 2.31 2.85
3 1 -9 3.71 3.23
3 1 -9 0.37 2.76
-3 -1 8 42.47 6.91
3 1 -8 37.29 5.87
3 -1 -8 35.5 5.69
3 1 -8 35.73 6.81
3 1 -8 35.29 5.55
-3 -1 8 31.14 5.66
-3 1 8 41.71 5.54
3 -1 -8 38.42 5.79
3 -1 -8 43.59 6.55
3 -1 -8 34.61 4.47
-3 1 8 38.32 7.4
3 1 -8 28.96 5.04
3 -1 -7 80.69 9.76
3 1 -7 79.96 10.59
3 -1 -7 89.52 9.67
-3 -1 7 72.87 10.62
-3 -1 7 88.34 9.76
3 -1 -7 68.85 9.26
-3 1 7 89.3 9.46
3 1 -7 90.07 9.52
3 -1 -7 69.6 8.46
-3 1 7 82.05 10.78
3 -1 -6 354.08 36.57
-3 -1 6 351.83 36.66
-3 1 6 362.02 36.45
3 1 -6 353.58 36.52
-3 1 6 365.42 37.41
3 -1 -6 314.65 36.64
3 1 -6 380.13 37.32
-3 -1 6 340.93 37.33
-3 -1 5 668.76 61.59
-3 1 5 599.97 61.13
3 1 -5 620.66 61.31
-3 1 5 582.53 61.78
3 1 -5 576.71 61.58
3 -1 -5 529.4 61.18
-3 -1 5 637.12 61.99
-3 -1 4 480.18 48.2
-3 1 4 456.28 47.88
3 1 -4 446.35 48.01
-3 1 4 493.63 48.28
3 1 -4 480.79 48.16
-3 -1 4 504.55 48.53
3 -1 -4 438.69 47.84
-3 -1 3 134.66 13.22
3 -1 -3 106.42 12.3
-3 1 3 126.5 12.67
3 -1 -3 112.68 12.91
-3 1 3 113.71 12.31
-3 -1 3 130.18 12.97
-3 1 3 110.22 12.66
-3 -1 3 109.26 13.11
3 1 -3 112.78 12.58
-3 1 2 1373.96 74.1
3 -1 -2 1325.73 74.88
-3 1 2 1314.97 73.95
3 1 -2 1303.06 73.29
-3 -1 2 1257.64 74.41
-3 1 2 1347.74 73.47
-3 -1 2 1278.15 74.22
3 -1 -1 1.52 5.26
-3 -1 1 2.59 3.56
3 -1 0 232.48 23.38
-3 1 0 206.88 21.15
-3 -1 0 184.76 22.35
-3 1 0 207.76 21.27
-3 -1 -1 519.07 51.15
3 -1 1 509.62 53.44
3 1 1 641.61 53.86
3 1 1 461 51.31
-3 1 -1 489.13 51.36
3 -1 2 1280.51 137.39
3 1 2 1411.85 137.57
3 1 2 1366.23 135.71
-3 1 -2 1389.64 135.72
-3 -1 -2 1274.83 135.39
3 -1 3 115.1 15.78
3 1 3 107.41 12.89
-3 1 -3 114.04 12.6
-3 -1 -3 102.99 12.12
-3 -1 -4 132.33 15.21
-3 1 -4 137.15 14.81
-3 1 -4 135.65 17.61
3 1 4 122.19 15.69
-3 1 -4 156.47 15.84
-3 1 -5 630.86 60.04
-3 1 -5 565.65 56.99
-3 -1 -5 551.91 57.44
3 1 5 518.89 57.8
-3 1 -5 536.92 57.78
3 -1 6 14.4 4.87
3 1 6 7.67 4.55
3 -1 6 10.81 5.15
-3 1 -6 1.52 4.87
-3 -1 -6 14.71 4.08
-3 1 -6 14.61 3.58
-3 -1 -6 14.98 3.68
3 1 6 17.6 5.36
3 1 6 12.69 2.73
3 -1 6 10.05 8.66
3 1 7 1.23 4.83
3 -1 7 1.94 4.67
3 -1 7 1.19 8.59
3 1 7 6.87 5.26
3 -1 7 4.7 4.55
-3 1 -7 6.99 5.43
-3 -1 -7 -0.75 4.17
-3 -1 -7 3.22 3.35
3 1 7 10.19 5.59
-3 1 -7 -1.91 3.17
3 1 7 8.4 2.6
3 1 8 137.37 17
3 -1 8 148.91 16.59
3 -1 8 134.85 16.86
3 -1 8 142.84 19.28
3 1 8 158.51 17.38
3 -1 8 136.55 16.92
-3 1 -8 132.49 17.38
-3 1 -8 146.35 16.09
-3 -1 -8 127.72 16.12
3 1 8 133.73 17.73
-3 -1 -8 135.74 16.92
3 1 8 161.54 15.86
-3 -1 -9 9.88 4.65
-3 1 -9 13.48 3.85
-3 -1 -9 6.72 3.85
3 1 9 12.01 3.47
3 -1 9 7.09 5.14
3 1 9 6.81 5.77
-3 1 -9 13.75 3.38
3 -1 9 23.32 14.74
-3 -1 -9 13.01 3.63
3 -1 9 10.76 5.03
3 -1 9 5.77 5.19
3 1 9 6.72 5.78
3 -1 9 13.63 8.71
3 1 9 16.55 10.35
3 -1 10 8.56 7.42
-3 -1 -10 4.48 4.48
-3 1 -10 -2.77 3.17
-3 -1 -10 1.49 3.13
3 1 10 2.31 2.78
3 -1 10 -0.86 5.52
3 1 10 2.48 5.27
3 -1 10 -1.94 15.5
3 1 10 -14.98 13.8
-3 -1 -10 2.65 2.95
-3 1 -10 -1.68 3.12
3 -1 10 5.97 5.22
3 -1 10 -0.91 4.98
3 1 10 4.6 5.55
3 -1 10 2.91 8.71
3 1 10 4.86 9.91
3 -1 11 33.26 17.97
-3 -1 -11 29.61 5.12
-3 1 -11 36.86 5.04
3 -1 11 31.64 7.58
3 1 11 25.05 7.03
3 -1 11 26.25 6.57
3 -1 11 17.68 6.98
3 1 11 9.85 6.43
3 -1 11 29.25 9.04
-3 1 -11 15.65 4.97
-3 -1 -11 34.12 7.25
-3 -1 -11 26.69 5.43
3 -1 11 38.86 11.37
3 1 11 26.03 11.23
-3 -1 -12 4.39 3.4
3 -1 12 19.72 15.59
-3 1 -12 6.88 3.65
3 -1 12 -1.44 8.16
3 -1 12 3.3 9.08
3 1 12 9.22 9.77
3 -1 12 -1.79 5.33
3 1 12 -3.25 6.02
-3 -1 -13 2.44 3.49
3 -1 13 15.82 17.82
-3 1 -13 -0.59 3
3 -1 13 7.79 8.34
3 -1 13 5.22 9.13
3 1 13 19.33 11.11
3 -1 13 10.7 6.34
3 1 13 6.55 5.11
-3 -1 -14 11.44 4.19
-3 1 -14 7.76 4.06
3 1 14 6.13 6.36
3 -1 14 11.53 6.57
3 -1 14 11.68 8.63
3 -1 14 3.61 9.02
3 1 14 9.95 10.79
-3 -1 -15 5.14 4.55
-3 1 -15 9.13 4.37
3 -1 15 12.83 11.48
3 -1 15 1.12 6.4
3 1 15 8.83 6.69
3 -1 15 17.62 10.65
3 1 15 3.72 10.81
3 1 15 20.08 12.21
3 1 16 487.27 56.63
3 -1 16 476.35 56.58
3 -1 16 541.35 59.11
3 1 16 486.17 59.11
-3 -1 -16 548 55.72
-3 1 -16 531.01 55.53
3 -1 16 693.53 62.11
3 -1 16 619 59.77
3 1 16 481.18 59.04
3 -1 17 47.32 10.34
3 1 17 52.76 10.46
3 1 17 34.47 13.23
3 -1 17 43.83 14.97
-3 -1 -17 67.52 8.86
-3 1 -17 41.69 8.04
3 -1 17 64.85 13.37
3 1 17 44.75 12.64
3 1 18 36.17 9.82
3 -1 18 50.43 9.89
3 1 18 44.71 12.23
-3 1 -18 47.31 8.11
-3 -1 -18 66.98 8.89
3 -1 18 56.84 14.85
3 -1 18 43.62 12.36
-3 -1 -19 1.71 5.18
-3 1 -19 8.68 4.71
3 1 19 5.26 9.83
3 -1 19 -5.17 9.49
3 -1 19 10.86 7.51
3 1 19 7.4 7.23
-3 -1 -20 6.55 5.04
-3 1 -20 2.98 4.18
3 -1 20 10.9 9.18
3 1 20 -3.18 7.84
3 1 20 9.37 6.7
3 -1 20 13.81 7.17
-3 -1 -21 52.21 8.06
3 1 21 45.11 11.24
3 -1 21 45.31 10.42
3 -1 21 67.1 10.17
3 1 21 40.48 9.18
-3 -1 -22 3.86 4
3 -1 22 13.74 6.94
3 1 22 -1.1 6.73
3 -1 22 1.84 5.3
3 1 22 12.05 6.21
3 1 23 24.81 6.13
3 -1 23 17.29 5.52
3 -1 24 -2.81 4.12
3 1 24 -3.31 3.95
3 1 24 2.69 4.41
3 -1 24 2.83 4.48
3 -1 25 1.53 3.5
3 1 25 0.47 3.24
-3 -3 27 3.06 3.25
-3 3 27 9.65 3.58
-3 3 27 12.36 4.29
-3 -3 27 8.09 3.92
-3 3 26 8.4 4.63
-3 -3 26 9.74 4.42
-3 -3 26 24.86 5.7
-3 3 26 24.28 6.29
-3 3 25 -0.82 5.1
-3 -3 25 7.71 4.86
-3 3 25 -6.7 5.68
-3 -3 25 5.96 5.05
-3 -3 24 2.02 5.81
-3 3 24 3.39 6.51
3 -3 -24 3.94 3.04
-3 3 24 0.97 5.13
-3 -3 24 6.46 5.18
-3 -3 23 16.13 7.52
-3 3 23 -2.54 7.42
3 -3 -23 21.83 5.39
3 -3 -23 19.69 4.43
-3 3 23 15.23 6.35
-3 -3 23 13.68 6.4
-3 -3 22 134.2 17.28
-3 3 22 115.16 17.27
3 -3 -22 107.46 14.97
3 -3 -22 126.79 14.46
-3 -3 22 146.14 17.14
-3 3 22 130.68 16.88
-3 -3 21 25.51 7.76
-3 3 21 9.86 6.91
3 -3 -21 8.01 4.05
3 -3 -21 6.81 4.43
-3 -3 21 4 7.41
-3 3 21 9.98 7.9
3 3 -21 12.67 4.04
3 -3 -21 7.12 4.29
-3 3 20 5 6.72
-3 -3 20 17.32 8.08
3 -3 -20 10.2 4.3
3 -3 -20 13.96 5.46
3 3 -20 11.25 4.09
3 -3 -20 7.47 4.55
-3 3 20 17.28 8.75
-3 -3 20 19.2 8.09
3 -3 -19 0.68 3.83
3 -3 -19 4.33 5.11
3 3 -19 4.35 3.62
3 -3 -19 1.27 4.07
3 -3 -19 2 3.46
-3 -3 19 2.73 7.23
3 -3 -18 -0.84 4.68
3 -3 -18 4.85 3.84
3 3 -18 3.24 3.49
3 -3 -18 1.9 4.02
-3 -3 18 -5.3 6.61
3 -3 -17 79.54 11.99
3 3 -17 95.61 12.01
3 3 -17 90.45 11.37
3 -3 -17 109.43 11.67
3 -3 -17 91.86 11.87
-3 -3 17 95.13 14.58
3 -3 -16 0.74 4.31
3 3 -16 8.43 4.01
3 3 -16 5.61 3.46
3 -3 -16 -0.6 4.4
3 -3 -16 2.55 3.55
-3 -3 16 2.38 6.56
3 3 -15 4.91 3.68
3 -3 -15 4.76 3.97
-3 -3 15 3.31 5.98
3 3 -15 5.4 3.2
3 -3 -15 7.44 3.7
3 -3 -15 6.82 3.83
3 3 -15 2.93 3.4
-3 -3 14 66.64 10.23
3 3 -14 68.22 9.19
3 -3 -14 87.76 9.82
-3 -3 14 82.96 11.37
3 3 -14 72.34 8.96
3 -3 -14 69.34 9.04
3 -3 -14 83.46 9.55
3 3 -14 56.5 8.51
3 -3 -13 11.41 5.78
3 3 -13 3.12 5.63
3 3 -13 12.01 8.06
3 -3 -13 9.44 4.9
3 3 -13 10.66 4.49
-3 3 13 3.2 3.55
-3 3 13 7.12 6.55
-3 -3 13 9.21 4.46
3 3 -13 12.47 4.21
3 3 -13 8.68 3.72
3 -3 -13 12.78 4.04
-3 -3 13 5.54 5.73
3 3 -13 15.69 3.98
3 -3 -13 7.49 3.86
3 -3 -13 13.27 3.9
3 3 -13 14.68 3.82
3 3 -12 -2.83 6.12
3 -3 -12 5.8 3.89
3 3 -12 0.88 3.86
-3 3 12 3.51 3.14
-3 3 12 6.42 6.64
3 -3 -12 6.33 5.06
-3 -3 12 -0.76 4.36
3 3 -12 6.2 3.58
3 3 -12 -2.55 3.32
3 -3 -12 3.48 3.35
-3 -3 12 -2.5 5.1
3 3 -12 2.55 2.8
3 -3 -12 -3.52 4.84
3 -3 -12 3.52 3.52
3 -3 -12 5.56 3.48
3 3 -12 6.92 3.36
3 3 -11 2.56 5.8
3 -3 -11 4.33 3.69
3 3 -11 12.69 4.65
-3 3 11 7.39 3.32
-3 3 11 -2.85 6.53
-3 -3 11 1.2 5.5
3 -3 -11 -1.11 4.45
-3 -3 11 6.94 4.23
3 3 -11 1.43 3.36
3 -3 -11 3.52 3.1
-3 -3 11 4.47 4.99
3 3 -11 2 2.98
3 -3 -11 4.59 3.77
3 -3 -11 8.38 4.71
3 -3 -11 4.69 3.43
3 3 -11 2.96 3.43
3 3 -10 12.81 6.13
3 -3 -10 20.29 5.9
3 -3 -10 16.18 4.5
3 3 -10 28.74 5.39
-3 3 10 22.54 4.39
-3 -3 10 22.78 6.4
-3 -3 10 19.44 5.3
3 3 -10 16.96 4.26
3 -3 -10 20.18 3.96
-3 -3 10 14.56 5.51
3 3 -10 15.33 4.21
3 -3 -10 19.13 4.52
3 -3 -10 26.84 5.41
3 -3 -9 31.74 6.74
3 -3 -9 40.46 6.14
3 3 -9 36 6.67
-3 3 9 33.64 5.66
-3 -3 9 31.31 7.43
-3 3 9 29.52 7.81
3 3 -9 38.41 7.89
-3 -3 9 36.08 6.53
3 3 -9 45.49 6.07
3 -3 -9 34.96 5.32
-3 -3 9 23.34 6.5
3 3 -9 39.49 5.71
3 -3 -9 32.66 6.19
3 -3 -9 36.48 5.9
3 3 -9 49.63 5.92
3 -3 -8 740.05 77.77
3 3 -8 813.61 77.75
3 -3 -8 725.32 77.63
3 3 -8 757.83 77.66
-3 -3 8 756.25 78.18
3 -3 -8 811.68 78.09
-3 3 8 733.49 77.83
3 3 -8 774.49 78.49
-3 -3 8 810.95 79.39
3 3 -8 753.48 79.38
-3 3 8 737.07 79.36
3 -3 -8 727.36 78.69
-3 3 7 10.16 5.19
3 -3 -7 10.66 4.35
3 -3 -7 10.98 3.31
-3 3 7 11.62 3.12
3 3 -7 15.07 4.46
-3 -3 7 8.6 4.79
3 3 -7 19.48 6.17
3 -3 -7 12.68 3.55
3 -3 -7 11.05 3.22
3 -3 -6 398.26 44.28
3 -3 -6 429.74 43.72
-3 3 6 418.78 43.6
3 3 -6 420.44 44.34
3 3 -6 431.64 44.95
-3 3 6 457.85 44.86
3 -3 -5 88.92 10.11
-3 3 5 83.08 9.22
3 3 -5 90.5 10.41
3 3 -5 65.69 10.42
-3 3 4 1332.62 130.78
3 -3 -4 1169.41 131.4
3 3 -4 1340.06 131.84
3 3 -3 0.45 3.02
3 3 -3 1.54 3.93
-3 3 3 2.26 1.58
-3 3 3 5.06 2.58
-3 -3 3 3.2 3.89
3 -3 -3 2.4 2.67
-3 3 2 854.07 87.15
3 3 -2 823.5 87.67
3 3 -2 828.67 88.36
-3 -3 2 906.69 88.3
3 3 -2 887.02 88.01
-3 3 2 899.74 87.91
3 3 -1 586.69 61.97
-3 3 1 640.21 62.18
-3 3 1 598.57 61.41
-3 3 1 611.46 62.53
-3 -3 1 655.06 62.8
3 3 -1 586.62 62.07
-3 3 0 7.44 3.06
-3 3 0 20.09 5.33
-3 -3 0 16.69 4.9
3 3 0 9.98 3.17
3 3 0 16.65 3.26
-3 -3 -1 43.97 5.92
-3 3 -1 45.98 5.03
3 3 1 41.41 5.94
-3 3 -1 37.98 8.25
-3 -3 -1 53.96 7.48
-3 3 -2 868.82 96.49
-3 -3 -2 989.12 95.45
-3 3 -2 926.35 94.69
-3 -3 -3 264.04 27.08
-3 3 -3 220.45 28.57
-3 3 -3 263.78 26.26
3 3 3 234.92 27.22
-3 -3 -4 134.35 16.21
-3 3 -4 145.43 15.41
-3 3 -4 115.26 17.76
-3 3 -4 142.02 17.1
3 3 4 161.61 16.98
-3 3 -4 152.13 15.86
3 3 5 5.2 4.52
-3 -3 -5 1.93 3.58
-3 3 -5 1.29 2.29
3 -3 5 -0.82 5.43
-3 3 -5 1.18 6.98
-3 3 -5 1.68 4.88
3 -3 5 4.26 7.2
3 -3 6 1287.45 141.36
3 3 6 1405.07 141.62
3 -3 6 1498.11 143.38
-3 3 -6 1478.45 140.94
3 3 6 1508.77 144.76
-3 3 -6 1224.61 143.19
-3 3 -6 1507.17 142.79
3 3 6 1463.28 142.47
-3 -3 -6 1482.19 142.07
3 3 6 1259.31 141.24
3 3 6 1355.67 142.05
3 -3 6 1319.62 141.44
3 -3 7 741.58 60.73
3 -3 7 532.19 54.23
3 3 7 484 53.91
3 -3 7 501.16 53.74
3 3 7 486.72 54.74
3 -3 7 556.12 56.2
3 3 7 560.74 54.41
3 -3 7 445.75 53.91
3 3 7 386.88 55.36
3 -3 7 488.02 55.2
-3 3 -7 515.34 53.38
3 3 7 638.27 58.74
-3 3 -7 577.53 57.06
3 3 7 519.65 55.32
-3 3 -7 569.26 55.68
-3 -3 -7 575.1 54.89
-3 3 -8 135.7 15.44
3 3 8 177.55 21.72
3 -3 8 140.94 17.98
-3 3 -8 170.07 19.75
-3 -3 -8 148.13 17.09
3 3 8 127.94 17.66
-3 3 -8 142.41 17.68
3 -3 8 136.27 16.19
3 3 8 131.02 16.27
3 -3 8 126.83 16.42
3 -3 8 135.79 18.65
3 3 8 138.77 16.62
3 -3 8 118.9 16.24
3 3 8 120.44 18.6
-3 3 -9 -1.32 5.63
3 3 9 8.78 9.35
3 -3 9 1.16 7.57
-3 3 -9 5.26 3.13
3 3 9 -1.35 6.01
-3 -3 -9 -5.62 5.28
3 -3 9 8.29 16.76
-3 3 -9 0.41 2.82
3 3 9 3.74 5.05
3 -3 9 -0.79 5.29
3 -3 9 5.51 8.66
3 -3 9 5.15 4.85
3 -3 9 -5.56 5.3
3 3 9 -0.83 5.12
3 3 9 -5.5 8.24
3 -3 10 67.33 19.63
-3 3 -10 41.54 5.77
3 3 10 26.88 6.96
3 -3 10 42.22 8.07
3 -3 10 26.19 7.14
3 -3 10 43.5 7.89
-3 3 -10 33.32 8.55
3 3 10 36.16 11.65
-3 3 -10 40.68 6.25
3 -3 10 47.45 10.42
3 3 10 32.01 8.83
-3 -3 -10 41.66 7.9
3 3 10 30.77 7.69
3 -3 10 40.91 10.68
-3 -3 -11 1.41 4.43
-3 3 -11 1.58 5.63
-3 3 -11 -1.49 2.93
3 3 11 -5.1 6.31
-3 3 -11 -1.02 3.08
3 -3 11 9.67 15.11
3 -3 11 -0.9 5.75
3 -3 11 6.2 8.98
3 3 11 -2.93 5.75
3 -3 11 8.09 8
3 -3 12 27.78 10.33
-3 -3 -12 28.92 5.53
-3 3 -12 23.47 4.85
3 -3 12 12.9 18.2
3 -3 12 20.27 8.9
3 -3 12 19.49 6.67
3 3 12 15.74 7.08
3 -3 13 10.22 8.76
3 3 13 7.83 6.54
3 -3 13 4.17 6.19
-3 3 -13 -1.21 3.55
-3 -3 -13 3.42 3.96
3 3 13 2.21 11.35
3 -3 13 -1.55 8.47
3 -3 14 422.85 43.82
3 -3 14 388.55 45.7
3 3 14 405.55 48.04
-3 3 -14 358.22 42
3 -3 14 450.12 48.29
-3 -3 -14 427.54 42.59
3 -3 14 398.85 45.59
3 3 15 13.13 4.97
3 -3 15 12.28 9.8
3 -3 15 5.75 6.49
3 -3 15 13.89 10.37
3 3 15 6.78 11.42
-3 -3 -15 14.25 5.69
3 -3 15 16.4 13.4
-3 3 -15 10.31 4.79
3 3 16 110.1 17.1
3 -3 16 148.87 18
3 -3 16 194.01 25.06
-3 3 -16 128.67 15.85
-3 -3 -16 138.1 16.47
3 -3 16 131.09 20.34
3 3 16 133.08 21.67
3 -3 17 7.28 6.6
3 3 17 2.48 6.16
3 3 17 13.84 10.4
-3 -3 -17 4.36 4.95
3 -3 17 7.36 13.77
-3 3 -17 11.64 4.25
3 3 17 2.03 10.91
3 -3 17 12.64 10.14
3 -3 18 8.42 6.71
3 3 18 3.77 7
3 3 18 1.89 9.74
3 -3 18 24.02 13.7
-3 -3 -18 4.44 5.27
3 3 18 5.47 10.05
3 -3 18 5.3 9.46
3 -3 19 9.38 6.4
3 3 19 6.15 7.02
3 3 19 24.57 10.04
-3 -3 -19 11.42 5.18
3 -3 19 2.24 13.13
3 -3 19 1.65 9.24
3 -3 20 59.41 10.07
3 3 20 42.85 9.96
3 3 20 67.48 13.18
3 -3 20 83.74 15.94
-3 -3 -20 52.6 8.96
3 -3 20 63.6 12.28
-3 -3 -21 3.8 4.76
3 3 21 2.69 7.39
3 -3 21 3.74 6.98
3 -3 21 -2 5.47
3 3 21 6.27 6.11
-3 -3 -22 9.18 4.2
3 -3 22 4 5.83
3 3 22 1.07 6.69
3 -3 22 7.8 5.78
3 3 22 2.67 5.51
3 -3 23 -2.82 4.43
3 3 23 2.81 4.6
-3 -3 -23 2.11 3.54
3 -3 23 -1.71 5.18
3 -3 24 -2.58 3.71
3 3 24 5.32 3.79
3 -3 24 12.96 4.89
3 -3 25 14.06 4.03
-3 5 26 8.63 4.19
-3 5 26 0.67 4.56
-3 -5 26 4.97 4.06
-3 -5 25 38.82 6.93
-3 5 25 31.05 7.55
-3 -5 25 12.07 5.02
-3 5 25 20.35 6.2
-3 -5 25 51.52 6.72
-3 -5 24 -1.8 5.29
-3 5 24 6.44 6.53
3 -5 -24 8.48 3.96
-3 -5 24 7.43 5.01
3 -5 -24 11.4 3.38
-3 -5 24 10.14 5.58
-3 5 23 44.13 10.18
-3 -5 23 37.48 8.19
3 -5 -23 33.05 6.62
3 -5 -23 39.63 6.08
-3 5 23 50.03 8.96
-3 -5 23 35.18 8.16
-3 -5 22 8.16 6.52
-3 5 22 10.75 7.74
3 -5 -22 11.84 4.73
-3 -5 22 11.9 6.47
-3 5 22 13.78 6.8
3 -5 -22 11.51 4.15
-3 -5 21 33.84 8.67
3 -5 -21 31.81 6.94
-3 5 21 22.04 8.83
-3 -5 21 18.52 7.96
3 -5 -21 41.33 6.06
-3 -5 20 -2.63 6.82
3 -5 -20 2.48 4.67
3 -5 -20 -1.21 3.6
3 -5 -20 -3.9 4.29
-3 -5 20 3.6 6.41
3 -5 -19 -0.83 4.41
3 -5 -19 1.33 3.82
3 5 -19 -0.53 3.67
3 -5 -19 -2.03 3.68
3 -5 -19 1.64 3.92
3 -5 -18 -0.82 4.67
3 5 -18 7.21 4.04
3 -5 -18 -0.68 4.45
3 -5 -18 5.76 4.45
-3 -5 18 3.95 7.06
3 -5 -17 4.7 3.87
3 5 -17 2.81 3.86
3 -5 -17 0.67 4.54
3 -5 -17 6.48 4.2
-3 -5 17 -2.57 6.55
3 -5 -16 22.1 6.18
3 5 -16 36.47 6.15
3 -5 -16 37.9 6.88
3 -5 -16 38.4 6.44
-3 -5 16 41.65 8.54
3 -5 -15 17.12 5.02
-3 -5 15 27.61 8.19
3 5 -15 12.19 4.43
3 -5 -15 23.12 5
3 -5 -15 6.88 4.26
-3 -5 14 43.13 8.17
3 -5 -14 42.71 7.09
-3 -5 14 46.96 8.97
3 5 -14 40.64 6.65
3 -5 -14 47.47 7.17
3 -5 -14 49.07 7.16
-3 -5 13 19.13 6.08
3 -5 -13 15.47 4.18
-3 -5 13 13.72 6.4
3 5 -13 7.88 4.31
3 -5 -13 8.59 5.59
3 -5 -13 11.65 4.26
3 -5 -13 8.79 4.71
3 -5 -12 83.53 12.04
3 5 -12 85.43 13.04
-3 5 12 86.01 15.04
3 5 -12 79.38 14.8
-3 -5 12 100.07 12.93
3 -5 -12 106.68 11.63
-3 -5 12 90.95 12.89
3 5 -12 104.55 11.55
3 -5 -12 116.97 12.51
3 -5 -12 88.38 11.57
3 -5 -11 94.92 10.78
3 -5 -11 63.85 11.55
-3 -5 11 77.82 10.88
3 5 -11 65.12 11.26
3 5 -11 71.66 13.37
-3 5 11 79.3 13.62
-3 -5 11 70.99 11.17
3 -5 -11 90.04 10.19
3 5 -11 81.71 10.46
-3 -5 11 72.54 11.41
3 5 -11 96.63 10.34
3 -5 -11 99.03 11.15
3 -5 -11 82 10.39
-3 5 10 2.84 5.47
3 -5 -10 3.08 3.03
-3 -5 10 -2.31 3.43
3 -5 -10 4.43 4.35
3 5 -10 0.94 3.86
3 5 -10 7.63 6.31
-3 -5 10 4.23 4.85
3 5 -10 3.13 3.82
3 -5 -10 0.42 2.86
-3 -5 10 5.08 4.93
3 5 -10 0.45 3.4
3 -5 -10 1.92 3.76
3 -5 -10 1.04 4.13
3 -5 -10 -1.76 3.27
-3 5 9 2.48 5.9
3 -5 -9 -2.06 2.78
3 -5 -9 -0.99 4.01
3 5 -9 5.18 4.75
-3 -5 9 -3.55 3.72
3 5 -9 5.48 6.1
3 -5 -9 -0.37 2.97
-3 -5 9 3.21 4.36
-3 -5 9 1.94 4.4
3 5 -9 -2.12 3.38
3 -5 -9 7.33 3.98
3 -5 -9 0.94 3.5
3 -5 -9 2.83 3.02
-3 -5 8 294.38 32.33
-3 -5 8 290.33 32.28
3 -5 -8 284.9 31.85
3 5 -8 330.82 31.87
3 -5 -8 304.44 31.65
3 -5 -8 299.04 31.72
3 -5 -8 291.48 32.99
-3 -5 8 300.23 32.41
3 5 -8 312.91 33.01
3 5 -8 293.17 34.14
-3 5 8 320.46 33.92
-3 -5 7 158.48 18.93
3 5 -7 171.9 18.5
3 5 -7 185.54 18.6
3 -5 -7 161.72 18.28
3 -5 -7 189.65 18.31
-3 -5 7 177.58 19.17
3 -5 -7 177.93 19.7
3 5 -7 158.09 19.5
3 5 -7 113.34 19.91
-3 -5 6 9.23 4.08
3 -5 -6 11.46 4.09
3 5 -6 8.41 3.67
3 -5 -6 15.36 2.8
-3 -5 6 13.34 4.51
3 -5 -6 16.15 4.67
3 5 -6 16.68 4.92
3 -5 -6 5.21 3.25
3 5 -5 98.68 10.59
3 -5 -5 76.64 11.13
3 5 -5 92.29 11.99
-3 -5 5 93.03 11.21
-3 5 5 82.15 11.33
3 5 -5 88.32 11.67
3 -5 -5 93.96 10.74
-3 -5 4 800.38 76.37
3 -5 -4 752.03 76.35
3 5 -4 700.77 76.14
3 5 -4 738.2 76.7
-3 5 4 774.16 76.64
3 5 -4 713.84 76.59
3 5 -4 722.39 75.54
3 5 -3 48.56 8.09
3 5 -3 47 7.63
-3 5 3 46.98 7.34
3 5 -3 71.37 9.06
-3 -5 3 72.36 8.99
-3 5 3 64.08 8.51
-3 5 3 65.5 6.71
3 5 -2 12.81 4.28
-3 5 2 17.06 4.38
3 5 -2 25.35 6.12
-3 5 2 3.43 3.45
-3 -5 2 12.45 5.5
-3 5 2 3.97 2.51
3 5 -2 10.61 4.39
-3 5 1 53.69 8.02
3 5 -1 64.33 7.63
-3 5 1 85.59 8.11
-3 -5 1 81.77 8.85
3 5 -1 62.63 7.88
-3 5 0 1028.06 120.28
-3 5 0 1260.49 120.1
3 5 0 1216.44 120.01
-3 5 -1 22.07 4.56
-3 5 -1 12.38 6.65
3 5 1 19.12 4.6
3 -5 2 1651.3 148.36
3 -5 2 1442.62 147.27
-3 5 -2 1168.15 148.18
-3 -5 -2 1509.01 147.5
-3 5 -2 1497.5 147.53
-3 -5 -2 1421.29 147.95
3 5 2 1411.84 147.38
-3 -5 -3 11.02 3.77
-3 -5 -3 14.61 5.57
-3 5 -3 9.21 7.72
-3 5 -3 6.67 1.85
3 -5 3 11.19 7.13
3 5 3 7.79 4.6
3 -5 3 8.08 11.82
3 -5 3 4.98 4.1
3 5 3 6.73 8.89
3 -5 3 3.36 5.55
-3 5 -4 253.78 26.14
-3 5 -4 236.86 29.45
-3 -5 -4 252.11 27.51
-3 -5 -4 253.09 28.16
-3 5 -4 255.32 27.28
3 -5 4 353.05 34.08
3 -5 4 296.16 30.2
3 -5 4 220.2 27.17
3 -5 4 263.69 28.49
3 5 4 230.64 29.27
3 5 5 130.34 16.77
3 5 5 109.65 14.11
3 -5 5 120.27 15.98
3 -5 5 88.19 12.34
3 5 5 106.4 12.87
3 -5 5 81.4 12.5
-3 5 -5 84.08 12.3
3 5 5 113.37 13.75
-3 -5 -5 106.38 13.21
-3 5 -5 110.55 11.52
-3 5 -5 92.13 15.23
-3 -5 -5 135.51 14.45
3 5 5 125.94 16.92
3 5 6 197.53 25.98
3 -5 6 193.56 23.48
3 -5 6 204.54 23.71
3 5 6 244.08 24.84
3 5 6 226.06 23.81
3 -5 6 274.93 27.66
3 -5 6 176.77 23.42
3 5 6 204.4 23.76
3 -5 6 237.89 23.95
-3 -5 -6 228.3 24.57
-3 5 -6 208.75 22.88
-3 5 -6 225.72 27.05
-3 -5 -6 212.93 24.77
3 5 6 235.59 27.59
-3 5 -6 210.57 25.37
3 5 6 245.66 25.32
-3 5 -6 237.77 23.93
3 5 7 25.15 6.96
-3 5 -7 10.87 3.36
3 5 7 25.92 9.84
-3 -5 -7 19.22 6.09
-3 5 -7 23.67 9.85
-3 -5 -7 10.27 5.25
-3 -5 -7 20.82 4.68
-3 5 -7 13.99 6.33
3 -5 7 18.9 19.77
3 5 7 8.64 6.35
3 5 7 26.75 6.16
3 -5 7 18.94 5.6
3 -5 7 20.73 8.85
3 -5 7 22.83 5.72
3 -5 7 10.26 5
3 5 7 16.45 5.24
3 -5 7 5.58 6.96
3 5 7 27.97 10.82
3 5 8 1.38 5.89
-3 5 -8 4.32 2.78
-3 5 -8 12.86 8.95
3 5 8 -2.06 9.05
-3 -5 -8 1.16 4.24
-3 -5 -8 8.13 4.82
-3 -5 -8 2.3 3.63
-3 5 -8 8.5 6.31
3 -5 8 6.76 16.21
3 5 8 -2.16 4.62
3 -5 8 -0.69 4.8
3 5 8 1.89 6.43
3 -5 8 24.76 9.79
3 -5 8 4.99 5
3 5 8 11.22 4.98
3 -5 8 14.39 8.59
3 5 8 7.19 9.54
-3 5 -9 38.24 5.78
3 5 9 32.11 11.52
-3 -5 -9 28.64 7.35
-3 5 -9 31.85 10.03
-3 -5 -9 35.41 8.11
-3 -5 -9 38.3 6.37
-3 5 -9 40.32 9.02
3 5 9 31.13 8.67
3 -5 9 53.22 18.77
3 5 9 34.6 7.4
3 -5 9 19.99 6.57
3 -5 9 38.56 9.6
3 5 9 26.64 10.92
3 5 9 26.87 7.01
3 -5 9 44.42 11.29
-3 5 -10 48.71 7.39
-3 -5 -10 57.98 10.04
3 5 10 50.89 10.56
3 -5 10 75.33 19.95
3 -5 10 54.41 7.65
3 -5 10 72.2 13.25
3 -5 10 46.53 8.81
3 5 10 51.97 9.05
3 -5 10 45.33 11.3
3 5 10 37.44 11.45
3 -5 11 87.12 17.46
3 -5 11 77.46 12.19
3 -5 11 93.66 14.91
3 5 11 68.14 11.75
3 -5 11 120.27 16.01
3 -5 11 93.73 11.34
3 -5 12 30.92 14.02
3 5 12 11.07 6.3
3 -5 12 19.02 6.58
3 -5 12 17.57 5.25
3 -5 12 15.53 9.24
3 -5 12 24.84 9.61
-3 -5 -12 19.68 4.11
3 -5 13 51.54 15.52
-3 -5 -13 23.01 5.45
3 -5 13 36.99 7.79
3 -5 13 23.01 5.85
3 -5 13 1.64 9.15
-3 -5 -13 21.55 4.73
3 -5 14 9.87 13.58
-3 -5 -14 1.62 4.7
3 -5 14 -1.17 6.79
3 -5 14 -1.53 4.48
-3 -5 -14 1.84 3.12
3 -5 15 15.57 7.6
3 -5 15 -7.06 10.4
3 5 15 -2.5 12.87
3 -5 15 12.88 15.41
-3 -5 -15 2.54 5.67
3 -5 16 37.64 9.02
3 -5 16 62.64 12.9
3 5 16 9.57 13.89
3 -5 16 13.22 15.85
-3 -5 -16 48.97 7.93
3 -5 17 -6.05 6.84
3 5 17 10.98 11.64
3 -5 17 -5.3 8.6
-3 -5 -17 -1.78 5.19
3 -5 17 7.96 14.6
3 -5 18 5.91 6.41
3 5 18 16.12 7.32
-3 -5 -18 2.65 5.31
3 -5 18 -10.33 15.58
3 -5 18 6.77 9.24
3 5 18 1.93 10.25
3 -5 19 12.04 12.65
-3 -5 -19 9.4 5.09
3 -5 19 1.12 6.69
3 5 19 9.51 6.16
3 5 19 17.22 10.25
3 -5 19 6.22 6.57
3 -5 19 7.78 7.7
-3 -5 -20 4.78 5.05
3 -5 20 2.11 12.41
3 -5 20 -3.11 5.66
3 5 20 1.1 5.75
3 5 20 9.06 8.38
3 -5 20 1.17 5.99
3 -5 20 -5.43 7.74
3 -5 21 -3.68 5.45
3 5 21 0.96 5.77
3 5 21 15.2 8.04
3 -5 21 13.8 6.97
-3 -5 -21 7.15 4.44
-3 -5 -22 48.06 6.67
3 -5 22 36.32 7.81
3 5 22 21.71 8.08
3 5 22 28.41 6.93
3 -5 22 37.67 7.33
3 -5 23 7.41 4.35
3 5 23 -0.59 4.39
3 -5 23 6.21 4.82
-3 -5 -23 -2.89 3.35
3 -5 24 47.89 7.29
-3 -5 -24 45.28 6.1
-3 7 26 -0.51 3.53
-3 7 26 -1.76 3.02
-3 -7 26 5 2.83
-3 -7 25 -2.27 3.8
-3 7 25 4.42 5.18
-3 7 25 -2.53 3.96
-3 -7 24 -0.74 4.67
-3 7 24 0.94 5.3
3 -7 -24 5.11 3.22
3 -7 -24 1.36 2.61
-3 7 24 -0.8 4.72
-3 -7 23 1.75 4.55
-3 7 23 14.25 6.23
3 -7 -23 1.69 3.42
-3 -7 23 5.4 5.35
-3 7 23 4.45 6.41
-3 -7 23 1.99 4.18
3 -7 -23 2.63 3.44
-3 7 22 14.03 6.27
-3 -7 22 4.94 5.55
3 -7 -22 -1.3 3.87
-3 7 22 8.83 6.88
-3 -7 22 4.14 6.34
-3 -7 22 4 4.69
3 -7 -22 3.14 3.8
-3 -7 21 8.62 6.07
3 -7 -21 6.43 4.55
-3 -7 21 12.59 7.43
-3 -7 21 7.26 5.27
3 -7 -21 16.63 4.61
-3 -7 20 6.85 6.94
3 -7 -20 -0.54 3.34
3 -7 -20 0.76 4.03
-3 -7 20 8.64 7.45
-3 -7 20 -3.93 4.67
3 -7 -20 16.62 4.24
3 -7 -20 3.25 3.87
-3 -7 19 1.28 6.82
3 -7 -19 2.35 4.04
-3 -7 19 -2.36 6.56
3 -7 -19 4.58 4.14
3 -7 -19 12.36 5.08
3 -7 -18 7.04 4.89
3 -7 -18 2.12 4.57
3 -7 -18 10.51 4.87
-3 -7 18 1.3 7.56
3 -7 -17 4.59 4.37
3 -7 -17 2.59 4.91
3 -7 -17 1.42 4.76
-3 -7 17 1.3 7.15
3 -7 -16 40.53 7.21
3 7 -16 42.94 6.55
3 -7 -16 38.98 7.33
3 -7 -16 40.48 7.33
-3 -7 16 37.83 9.5
3 -7 -15 4.18 4.4
3 7 -15 2.35 4.19
3 -7 -15 0.66 4.08
3 -7 -15 2.03 4.45
-3 -7 15 4.82 6.69
3 -7 -14 32.07 6.19
-3 -7 14 43.11 8.59
3 7 -14 37.33 6.3
3 -7 -14 27.38 6.61
3 -7 -14 31.68 7.62
-3 -7 13 24.9 7.81
3 -7 -13 45.6 7.21
-3 -7 13 43.34 8.75
3 7 -13 48.74 7.06
3 -7 -13 49.38 7.5
3 -7 -13 53.86 8.72
-3 -7 12 0.93 4.49
3 -7 -12 -2.25 3.41
-3 -7 12 8.8 6.49
3 7 -12 0.57 4.08
3 -7 -12 10.55 5.14
3 -7 -12 1.24 4.33
3 7 -11 21.91 8.68
3 -7 -11 20.66 4.57
-3 -7 11 16.49 5.63
-3 -7 11 15.22 6.29
3 7 -11 28.15 5.12
3 -7 -11 20.52 5.67
3 -7 -11 25.66 6.04
3 -7 -11 22.06 5.03
3 7 -10 16.23 8.54
3 -7 -10 18.9 4.23
-3 -7 10 12.08 5.03
3 -7 -10 13.98 4.04
3 -7 -10 14.11 4.55
3 -7 -10 14.51 5.06
3 -7 -10 15.84 5.75
-3 -7 10 10.72 5.06
3 7 -10 16.82 4.52
-3 7 10 8.58 6.64
3 -7 -10 9.17 5.06
3 7 -10 19.2 8.43
-3 7 9 12.28 7
-3 -7 9 8.17 3.82
3 -7 -9 14.38 4.9
3 7 -9 10.06 5.53
3 7 -9 12.19 7.71
-3 -7 9 2.25 4.79
3 -7 -9 11.77 4.63
3 -7 -9 11.15 4.39
-3 -7 9 9.14 5.46
3 -7 -9 14.45 5.27
3 7 -9 9.43 3.96
3 7 -9 11.65 8.15
3 -7 -8 45.62 6.56
-3 -7 8 54.04 7.89
3 7 -8 45.2 8.87
3 -7 -8 43.22 8.84
-3 -7 8 52.32 8.4
3 -7 -8 49.33 7.28
3 -7 -8 76.47 9.21
-3 -7 8 55.29 8.45
3 7 -8 63.1 7.51
3 7 -8 80.44 11.83
3 7 -7 15.89 6.02
3 -7 -7 14.56 2.88
3 -7 -7 7.2 4.47
-3 -7 7 14.78 4.46
3 7 -7 16 5.77
3 -7 -7 16 4.11
-3 -7 7 24.84 5.52
3 -7 -7 23.72 6.28
-3 -7 7 7.71 4.91
3 -7 -7 21.39 5.51
3 7 -7 18.96 4.5
3 7 -7 24.06 8.62
3 7 -6 134.79 16.68
-3 -7 6 137.67 15.49
3 -7 -6 133.23 15.98
3 7 -6 107.47 15.56
3 7 -6 121.17 16.21
3 -7 -6 117.93 14.94
-3 -7 6 121.71 15.2
-3 -7 6 142.2 15.37
3 -7 -6 147.38 16.08
3 -7 -6 145.18 15.54
3 -7 -6 126.42 14.59
3 7 -6 137.26 17.66
3 -7 -5 7.91 3.28
-3 -7 5 2.13 3.75
3 -7 -5 5.17 4.22
3 -7 -5 5.52 4.81
3 -7 -5 7.9 5.24
3 7 -5 7.74 7.81
3 7 -5 1.03 4.77
-3 7 5 5.74 2.46
3 7 -5 -0.86 3.59
-3 -7 5 0.69 3.52
3 7 -5 10.37 5.21
-3 7 5 6.91 4.71
-3 -7 4 842.8 83.7
3 7 -4 762.59 83.98
3 7 -4 763.59 84.25
3 7 -4 810.61 84.44
-3 7 4 820.26 84.45
3 -7 -4 754.47 82.98
-3 -7 4 802.06 83.07
3 -7 -4 806.19 83.52
3 -7 -4 810.9 83.91
3 7 -4 870.21 84.96
3 -7 -4 816.67 82.68
3 -7 -4 865.82 82.99
3 -7 -3 31.72 5.15
3 -7 -3 31.19 7.92
3 -7 -3 30.71 6.02
-3 -7 3 25.99 5.84
3 -7 -3 27.26 5.39
-3 7 3 44.66 7.35
-3 -7 3 47.96 6.56
3 7 -3 32.73 6.47
3 7 -3 37.8 8.13
-3 7 3 37.11 5.12
3 7 -3 45.55 7.33
3 7 -3 38.72 10.03
3 -7 -2 1671.34 174.87
3 -7 -2 1752.41 174.87
-3 -7 2 1617.52 174.93
3 -7 -2 1747.26 175.99
3 7 -2 1959.62 177.04
3 7 -2 1724.47 176.07
3 7 -2 1559.87 176.22
-3 7 2 1803.26 175.03
3 7 -2 1722.88 176.15
-3 7 2 1799.41 176.35
3 -7 -1 30.06 7.08
3 -7 -1 24.83 5.29
3 -7 -1 22.2 4.58
-3 -7 1 35.2 6.54
3 -7 -1 26.84 5.57
3 7 -1 40.82 6.87
-3 7 1 21.27 6.21
-3 7 1 33.09 5.26
3 7 0 73.71 9.92
3 -7 0 71.97 18.02
3 -7 0 75.93 9.09
-3 -7 0 71.2 8.31
3 -7 0 54.35 8.24
3 -7 0 75.79 8.41
3 -7 0 54.95 10.15
3 -7 0 66.09 9.67
3 7 0 72.89 9.88
-3 -7 0 78.67 10.25
-3 7 0 52.47 8.48
-3 7 0 50.61 9.06
3 7 1 34.52 6.62
-3 7 -1 36.94 6.66
-3 -7 -1 41.3 7.91
3 -7 1 41.41 6.44
3 -7 1 33.05 15.43
3 -7 1 34.59 9.77
3 7 1 32.67 6.81
-3 -7 -1 25.52 5.03
3 -7 1 36.86 5.46
3 -7 1 32.82 6.66
3 7 1 43.07 11.07
-3 7 -2 225.31 23.54
-3 -7 -2 191.12 23.47
3 7 2 184.05 22.97
3 -7 2 298.03 32.42
3 -7 2 238.11 25.66
3 7 2 193.09 23.11
3 -7 2 238.85 22.66
-3 -7 -2 196.07 21.68
3 -7 2 182.04 21.69
3 -7 2 209.73 22.67
3 7 2 201.65 25.62
-3 7 -3 28.55 6.21
3 7 3 24.08 5.82
-3 -7 -3 34.38 7.07
3 -7 3 40.78 10.96
3 7 3 17.35 6.08
3 -7 3 34.1 18.54
3 -7 3 28.43 5.98
3 -7 3 26.9 4.86
-3 -7 -3 24.05 4.63
3 -7 3 33.7 7.99
3 -7 3 17.9 5.84
3 7 3 30.15 5.71
3 7 3 33.8 12.04
3 -7 3 33.4 8.28
-3 7 -4 81.3 18.02
-3 -7 -4 136.17 16.27
-3 -7 -4 140.18 16.84
-3 7 -4 132.18 16.38
3 -7 4 189.17 20.68
3 -7 4 125.27 15.39
3 7 4 115.8 15.11
3 7 4 139.78 19.38
3 -7 4 142.58 17.75
3 -7 4 114.95 15.5
-3 -7 -4 143.32 14.75
3 -7 4 130.37 14.76
-3 7 -5 52.46 13.01
-3 -7 -5 57.05 9.32
-3 -7 -5 61.5 10.04
-3 7 -5 57.47 8.89
3 -7 5 97.42 19.51
3 -7 5 77.87 14.63
3 -7 5 49.9 7.77
-3 -7 -5 62.57 7.86
3 -7 5 59.76 8.92
3 -7 5 69.44 9.26
3 7 5 59.86 8.55
3 7 5 58.82 13.38
-3 7 -6 367.67 41.55
3 7 6 385.41 41.57
-3 -7 -6 338.79 38.18
-3 -7 -6 363.72 38.48
-3 7 -6 351.6 37.68
3 -7 6 423.14 41.6
3 -7 6 349.22 37.22
3 7 6 375.9 38.15
3 -7 6 327.14 36.36
3 7 6 325.33 36.89
3 -7 6 303.64 37.17
3 7 6 333.29 39.75
3 7 7 90.7 12.74
-3 7 -7 75.71 10.56
-3 7 -7 59.96 14.12
-3 -7 -7 72.84 11.56
3 7 7 60.69 14.05
-3 -7 -7 81.35 11.36
-3 -7 -7 85.77 10.35
-3 7 -7 66.44 12.1
3 -7 7 109.58 17.5
3 7 7 66.82 11.65
3 7 7 69.58 10.09
3 -7 7 56.9 8.99
3 -7 7 96.71 10.92
3 7 7 59.29 9.99
3 -7 7 66.33 10.35
3 7 7 73.25 14.66
3 -7 7 89.7 13.21
3 7 8 -1.59 5.81
-3 7 -8 6.14 3.99
-3 -7 -8 5.45 4.56
-3 7 -8 4.87 6.17
3 -7 8 2.02 12.65
3 7 8 -2 6.55
3 -7 8 11.64 3.81
3 7 8 13.62 5.48
3 -7 8 11.19 7.5
3 7 8 4.19 10.48
3 -7 8 0.83 4.93
3 7 9 6.5 7.76
3 -7 9 0.91 5.75
3 7 9 4.91 5.2
3 7 9 -6.93 10.03
3 -7 9 13.32 8.79
3 -7 10 64.74 9.93
3 -7 10 63.99 12.14
3 7 10 47.43 12.46
3 7 10 66.69 9.36
-3 -7 -10 49.11 7.42
3 -7 11 8.19 9.46
3 -7 11 8.69 6.42
3 7 11 10.26 5.58
3 -7 11 16.93 13.93
3 -7 12 11.57 6.77
3 7 12 -3.92 5
3 -7 12 2.54 13.88
3 -7 12 -1.71 9.4
-3 -7 -12 9.28 4
3 -7 13 44.3 9.61
3 -7 13 41.18 9.17
3 -7 13 10.63 14.7
3 -7 13 33.5 11.28
-3 -7 -13 47.6 6.72
3 -7 14 15.51 7.09
3 -7 14 8.71 7.52
3 -7 14 2.75 15.52
-3 -7 -14 25.89 6.18
3 -7 14 18 10.09
-3 -7 -14 22.23 4.84
3 -7 15 2.51 6.58
3 -7 15 -11.24 16.8
-3 -7 -15 3.52 4.58
3 -7 15 3.62 10.06
-3 -7 -15 3.74 3.75
3 -7 16 56.59 10.23
-3 -7 -16 54.74 8.85
3 -7 16 66.1 13.44
3 7 16 35.79 16.93
-3 -7 -16 52.55 7.65
3 -7 17 -13.81 15.78
-3 -7 -17 14.79 5.52
3 -7 17 12.01 9.84
3 7 17 11.53 12.85
3 -7 17 10.73 6.54
3 -7 18 13.1 14.07
-3 -7 -18 9.22 5.45
3 7 18 19.8 11.72
3 -7 18 13.57 6.56
-3 -7 -19 5.51 4.73
3 -7 19 -3.11 5.46
3 7 19 7.65 6.5
3 -7 20 15.84 6.27
3 7 20 25.23 6.94
-3 -7 -20 15.75 5.15
3 7 20 1.4 8.37
3 -7 21 7.19 5.36
3 7 21 -1.63 4.89
3 7 21 1.12 6.84
-3 -7 -21 10 4.1
3 -7 22 16.27 5.23
-3 -7 -22 5.68 3.76
3 7 22 -1.63 5.52
3 7 22 8.07 4.59
3 -7 23 -5.21 3.59
-3 -7 -23 0.78 2.63
-3 9 25 0.5 3.45
-3 9 25 4.42 3.2
-3 -9 25 -1.44 2.82
-3 9 24 11.55 5.39
-3 -9 24 1.53 3.54
-3 9 24 6.85 4.33
3 -9 -24 2.72 2.48
-3 -9 24 1.58 3.65
-3 -9 23 6.92 4.76
-3 -9 23 6.37 4.2
-3 9 23 6.28 4.96
3 -9 -23 6.32 3.11
3 -9 -23 3.02 2.99
-3 9 23 1.83 6.12
-3 -9 22 9.32 5.76
3 -9 -22 1.88 3.37
3 -9 -22 -0.52 3.06
-3 -9 21 4.91 5.7
3 -9 -21 7.72 3.78
3 -9 -21 0.6 3.79
-3 -9 20 33.04 7.92
3 -9 -20 21.75 5.18
3 -9 -20 23.72 5.01
3 -9 -20 24.76 5.89
-3 -9 19 1.13 7.12
3 -9 -19 6.3 4.1
-3 -9 19 3.4 4.92
3 -9 -19 8.58 4.53
3 -9 -19 12.74 5.26
-3 -9 19 2.38 5.95
3 -9 -18 3.62 4.15
-3 -9 18 0.91 5.05
3 -9 -18 6.34 4.95
3 -9 -18 8.31 4.78
-3 -9 18 2.49 6.35
3 -9 -17 -2.19 4.33
-3 -9 17 -0.93 4.74
3 -9 -17 5.44 4.84
3 -9 -17 -0.72 4.09
-3 -9 17 8.92 6.88
3 -9 -16 5.76 4.01
-3 -9 16 11.2 5.7
3 -9 -16 2.13 4.84
-3 -9 16 7.69 7.39
3 -9 -15 1.4 3.99
-3 -9 15 1.82 5.07
-3 -9 15 -2.51 7.81
3 -9 -14 194.4 19.3
-3 -9 14 161.15 20.83
-3 -9 14 134.87 19.38
3 -9 -14 177.72 19.77
-3 -9 13 59.61 10.73
3 -9 -13 70.21 9.16
3 -9 -13 67.28 9.96
3 -9 -13 66.07 9.26
-3 -9 13 62.47 10.97
3 9 -12 141.27 19.2
-3 -9 12 91.72 15.39
3 -9 -12 121.18 14.41
-3 -9 12 153.99 16.75
3 -9 -12 126.75 14.79
3 -9 -12 124.11 15.25
3 -9 -11 1.14 3.32
-3 -9 11 6.08 5.63
3 -9 -11 -0.64 4.31
3 -9 -11 4.27 5.28
3 9 -11 -5.75 9.48
-3 -9 11 2.04 5.25
-3 -9 10 10.58 5.83
3 -9 -10 20.7 5.08
3 -9 -10 9.09 5.85
3 9 -10 17.02 9.74
3 -9 -10 24.1 7.12
-3 -9 10 23.08 6.37
3 -9 -9 1.74 4.11
3 9 -9 13.86 9.43
3 -9 -9 -0.98 5.73
-3 -9 8 0.85 4.99
3 -9 -8 11.56 6.11
3 -9 -8 2.2 3.71
3 9 -8 -1.35 8.56
3 -9 -7 4.16 3.94
-3 -9 7 5.51 4.82
3 -9 -7 0.65 4.72
3 -9 -7 0.96 5.36
3 -9 -7 8.3 5.15
3 9 -7 -2.56 4.26
3 9 -7 -2.62 9.22
3 -9 -6 2.45 3.7
-3 -9 6 -0.73 4.11
-3 -9 6 6.29 4.78
3 -9 -6 -0.63 4.37
3 -9 -6 0.96 6.44
-3 -9 6 -0.61 3.86
3 -9 -6 -0.82 5.03
3 9 -6 1.23 3.99
-3 -9 6 1.66 3.43
-3 9 6 -1.36 4.5
3 9 -6 6.41 9.74
3 -9 -5 11.43 4
-3 -9 5 10.79 4.43
-3 -9 5 8.1 4.84
3 -9 -5 3.63 4.78
3 -9 -5 10.33 4.13
3 -9 -5 7.45 5.08
-3 -9 5 4.41 4.3
3 -9 -5 5.8 6.05
3 9 -5 13.82 8.58
3 9 -5 5.25 4.73
-3 -9 5 6.63 3.96
3 9 -5 7.18 4.76
3 9 -5 1.26 5.08
-3 9 5 11.66 5.32
3 9 -4 115.97 15.5
-3 -9 4 128.23 14.27
3 9 -4 91.36 14.76
3 9 -4 116.81 15.61
-3 9 4 95.02 14.95
3 -9 -4 122.77 14.1
-3 -9 4 120.9 13.85
3 -9 -4 123.42 13.79
-3 -9 4 106.82 13.87
3 -9 -4 109.01 15.45
3 -9 -4 113.26 14.87
-3 -9 4 106.44 13.94
3 -9 -4 118.11 13.19
3 9 -4 132.83 17.67
3 -9 -3 23.1 4.36
-3 -9 3 22.47 4.78
-3 -9 3 15.58 5.15
3 -9 -3 22.18 5.32
3 -9 -3 22.07 4.8
3 -9 -3 24.98 7.95
3 -9 -3 8.73 5.92
-3 -9 3 7.39 4.91
3 9 -3 27.23 9.2
-3 9 3 13.41 5.6
-3 -9 3 15.23 4.71
-3 9 3 11.76 4.04
3 9 -3 13.86 5.34
3 9 -3 14.34 5.57
3 -9 -2 48.98 6.04
-3 -9 2 44.48 6.56
3 -9 -2 51.74 9.25
-3 -9 2 37.85 6.56
3 -9 -2 52.06 7.09
3 -9 -2 35.39 6.19
-3 9 2 29.95 7.48
-3 -9 2 31.49 6.37
3 9 -2 30.96 7.36
-3 9 2 38.71 6.4
3 9 -2 34.69 7.55
-3 -9 1 3.92 3.55
3 -9 -1 1.49 4.08
3 -9 -1 6.77 3.65
3 -9 -1 2.05 6.32
3 -9 -1 -1.22 8.01
3 9 -1 -2.3 4.67
-3 9 1 -2.38 5
3 9 -1 7.55 5.12
-3 9 1 -1.44 3.63
3 -9 0 2.66 8.7
3 9 0 3.17 6.03
-3 -9 0 3.2 3.5
3 -9 0 0.47 4.01
3 -9 0 2.6 3.8
3 -9 0 3.68 4.91
3 9 0 -3.93 8.64
3 9 0 -2.31 4.85
-3 9 0 1.2 4.87
-3 9 0 -1.58 3.36
3 9 1 25.75 6.96
3 -9 1 53.13 11.84
3 -9 1 31.12 6.61
3 -9 1 25.66 5.5
-3 -9 -1 33.01 5.57
3 -9 1 29.78 5.57
3 9 1 28.65 11.11
-3 9 -1 31.52 6.37
-3 -9 -1 38.56 7.26
-3 9 -1 33.21 7.11
3 9 1 30.36 7.15
-3 9 -2 845.65 88.25
-3 9 -2 800.11 87.07
-3 -9 -2 829.47 88.05
3 9 2 863.23 88.07
3 -9 2 1002.03 90.08
3 9 2 756.44 87.43
3 -9 2 928.39 87.01
-3 -9 -2 826.39 86.04
3 -9 2 830.53 86.12
3 -9 2 913.91 88
3 9 2 977.69 89.58
3 -9 2 768.44 85.71
3 -9 3 10.13 10.26
3 9 3 5.62 5.21
3 -9 3 0.76 4.58
3 -9 3 0.54 3.47
-3 -9 -3 4.09 3.43
3 -9 3 -4.34 7.01
3 9 3 2.98 11.12
-3 9 -3 9.32 5.32
3 9 3 1.21 4.23
-3 -9 -3 4.91 4.83
3 -9 4 20.16 12.14
3 -9 4 33.03 7.21
3 -9 4 29.74 5.91
-3 -9 -4 40.9 6.09
3 -9 4 48.82 9.36
3 9 4 48.04 12.46
3 9 4 34.01 7.19
-3 9 -4 31.66 7.15
-3 9 -4 34.87 7.92
3 -9 5 17.86 12.33
3 -9 5 7.36 4.98
3 -9 5 3.99 3.89
-3 -9 -5 7.07 3.78
3 -9 5 10.26 7.41
3 9 5 22.53 12.19
-3 9 -5 4.94 4.64
3 -9 6 203.03 23.01
3 9 6 197.95 23.83
3 -9 6 203.93 22.07
3 -9 6 191.68 23.98
3 9 6 175.13 26.14
3 -9 6 228.93 29
3 9 7 39.47 9.1
3 -9 7 41.16 8.39
3 -9 7 37.75 6.57
3 -9 7 54.51 10.6
3 9 7 26.77 13.49
3 -9 7 61.92 15.77
3 -9 8 9.78 5.85
3 9 8 1.1 6.96
3 -9 8 17.42 8.08
3 -9 8 6.01 4.36
3 9 8 15 12.32
3 -9 8 -2.44 13.81
3 -9 9 15.25 7.98
3 -9 9 14.7 6.94
3 -9 9 9.25 4.35
3 9 9 9.75 11.3
3 -9 9 20.66 13.18
3 -9 10 37.28 9.66
3 -9 10 41.6 8.8
3 -9 10 30.99 6.68
-3 -9 -10 41.54 6.73
3 9 10 41.83 13.49
3 -9 10 32.5 17.8
3 -9 11 1.29 7.16
3 -9 11 9.6 7.84
3 -9 11 5.54 5.35
-3 -9 -11 7.26 4.5
3 -9 12 16.29 7.54
3 -9 12 11.39 7.96
3 -9 12 23.55 5.68
-3 -9 -12 11.48 4.75
3 -9 13 84.22 13.81
3 -9 13 92.28 14.13
3 -9 13 97.46 12.5
3 -9 13 112.59 23.25
-3 -9 -13 90.07 11.83
3 -9 14 24.37 7.63
3 -9 14 5.71 6.85
3 -9 14 1.58 4.55
3 -9 14 2.98 14.84
-3 -9 -14 1.81 3.77
3 -9 15 -6.28 7.68
3 -9 15 2.22 4.7
3 -9 15 5.9 15.94
-3 -9 -15 8.77 5.67
-3 -9 -15 -0.58 3.9
3 -9 16 71.48 19.63
-3 -9 -16 66.46 9.95
-3 -9 -16 68.95 9.14
3 -9 16 71.52 11.14
-3 -9 -17 45.41 8.24
3 -9 17 59.37 17.11
3 -9 17 57.94 9.59
3 9 17 29.75 14.85
-3 -9 -17 49.24 6.94
3 -9 18 9.85 15.01
-3 -9 -18 12.82 5.04
3 -9 18 15.25 6.35
3 9 18 5.69 11.24
3 9 19 2.76 5.63
-3 -9 -19 0.68 4.13
3 -9 19 0.9 5.45
3 9 20 8.42 5.5
3 -9 20 12.31 5.58
-3 -9 -20 20.96 4.83
3 9 20 15.48 8.18
3 9 21 1.74 4.26
-3 -9 -21 6.52 3.62
3 9 21 2.66 6.27
3 -9 21 13.18 4.85
3 -9 22 10.19 3.69
-3 -9 -22 2.35 2.87
3 -9 23 -1.33 2.93
-3 11 23 -0.63 4.42
-3 -11 23 6.42 3.27
3 -11 -23 7.81 2.71
-3 -11 23 4.08 3.55
-3 11 23 0.55 3.78
-3 -11 22 13.6 4.35
3 -11 -22 3.06 3.08
-3 11 22 19.04 5.42
-3 -11 22 5.83 4.36
-3 -11 21 -2.09 4.3
3 -11 -21 -6.21 3.3
-3 -11 21 7.39 4.94
3 -11 -21 -3.78 3.61
-3 -11 20 16.67 5.68
3 -11 -20 18.41 4.32
-3 -11 20 14.06 6.18
3 -11 -20 16.54 4.61
3 -11 -20 12.53 4.17
-3 -11 19 8.8 6.13
-3 -11 19 3.99 5.73
3 -11 -19 2.47 4.32
3 -11 -19 3.16 3.85
3 -11 -19 -0.56 3.45
-3 -11 18 -1.09 6.02
3 -11 -18 -1.85 4.04
3 -11 -18 5.34 4.75
3 -11 -18 6.7 3.97
-3 -11 17 27.97 7.56
3 -11 -17 22.64 5.86
3 -11 -17 16 4.66
-3 -11 16 37.49 8.42
3 -11 -16 22.72 6.4
3 -11 -16 25.7 5.69
-3 -11 15 42.94 8.9
3 -11 -15 29.61 7.26
3 -11 -15 40.95 7.84
3 -11 -15 45.68 8.92
3 -11 -15 29.86 6.31
-3 -11 14 9.77 7.48
3 -11 -14 2.66 6.34
3 -11 -14 0.8 5.25
3 -11 -14 2.22 4.81
3 -11 -14 3.95 3.98
-3 -11 13 26.37 8.44
3 -11 -13 27.87 5.58
3 -11 -13 33.57 7.88
3 -11 -13 32.39 7.16
3 -11 -13 19.85 6.95
3 11 -12 248.39 27.65
-3 -11 12 226.87 24.03
3 -11 -12 197.2 21.93
-3 -11 12 133.41 22.95
3 -11 -12 196.46 22.41
3 -11 -12 217.64 23.02
3 -11 -12 199.58 22.84
3 -11 -11 25.52 5.32
-3 -11 11 30.29 7.54
3 11 -11 23 13.3
3 -11 -11 22.56 6.39
3 -11 -11 30.13 7.14
3 -11 -11 25.24 7.15
-3 -11 11 17.39 7.04
-3 -11 10 20.46 7.23
-3 -11 10 19.83 6.52
3 11 -10 24.56 12.24
3 -11 -10 17.51 5.97
3 -11 -10 8.21 5.01
-3 -11 9 26.65 8.33
-3 -11 9 25.9 7.12
3 -11 -9 39.56 9.72
3 11 -9 51.89 13.04
3 -11 -9 41.62 6.96
-3 -11 8 0.98 5.45
-3 -11 8 6.51 6.1
3 -11 -8 -3.16 5.56
-3 -11 8 -2.23 4.28
3 -11 -8 2.47 7.39
3 11 -8 8.48 9.83
3 -11 -8 17.13 5.05
-3 -11 7 4.65 5.64
-3 -11 7 0.9 4.92
3 -11 -7 -1.54 5.7
-3 -11 7 -0.77 4.56
3 -11 -7 3.72 7.07
3 -11 -7 3.19 5.85
3 11 -7 4.98 11.49
3 -11 -7 -0.61 3.63
-3 -11 6 0.88 5.03
-3 -11 6 -4.37 4.98
3 -11 -6 5.29 5.55
3 -11 -6 3.74 7.17
3 -11 -6 2.13 6.52
-3 -11 6 -2.38 5.12
-3 11 6 -2.71 6.44
3 11 -6 -4.89 10.74
3 -11 -6 5.18 4.42
-3 -11 5 2.51 4.76
-3 -11 5 2.55 4.84
3 -11 -5 2.2 5.36
-3 -11 5 -1.63 4.58
3 -11 -5 6.31 7.25
3 -11 -5 -2.16 6.16
3 11 -5 3.2 9.12
-3 11 5 6.57 6.23
3 -11 -5 3.26 3.61
-3 -11 4 35.69 7.07
-3 -11 4 30.3 7.07
3 -11 -4 37.71 6.66
3 -11 -4 26.93 6.96
3 -11 -4 39.78 8.72
3 -11 -4 34.53 9.15
-3 -11 4 38.73 7.17
3 11 -4 33.21 11.49
3 -11 -4 26.53 5.58
-3 -11 3 79.71 9.81
-3 -11 3 52.73 9.33
3 -11 -3 62.24 9.61
3 -11 -3 72.13 9.41
3 11 -3 64.47 14.6
3 -11 -3 63.67 8.36
3 -11 -3 52.27 10.66
3 -11 -3 50.36 11.41
-3 -11 2 9.08 4.62
3 -11 -2 4.58 4.76
3 -11 -2 20.79 5.67
3 -11 -2 9.65 3.66
3 -11 -2 19.6 8.46
3 -11 -2 12.86 7.44
-3 -11 1 3.62 4.37
3 -11 -1 3.11 4.75
3 -11 -1 10.23 4.65
3 -11 -1 10.53 6.86
3 -11 -1 4.81 7.28
3 11 0 4.88 11.41
3 -11 0 23.6 5.37
3 -11 0 22.16 5.48
-3 -11 0 23.65 5.42
3 -11 1 57.57 8.94
3 -11 1 38.95 7.12
3 -11 1 42.06 7.51
-3 -11 -1 48.52 7.67
3 -11 1 63.82 14.74
3 11 1 48.6 14.01
3 -11 2 9.38 5.48
3 -11 2 1.56 4.06
-3 -11 -2 -0.66 4.1
3 -11 2 -2.01 4.09
3 -11 2 -4.07 8.25
3 -11 2 23.41 11.02
3 11 2 5.19 10.26
3 -11 3 8.35 12.76
3 -11 3 2.82 5.32
3 -11 3 4.03 4.17
3 -11 3 0.49 3.74
-3 -11 -3 3.94 4.02
3 -11 3 -12.39 8.73
3 -11 3 -1.02 5.28
3 11 3 1.8 12.23
3 -11 4 53.61 15.36
3 -11 4 54.24 8.54
3 -11 4 36.23 7.05
-3 -11 -4 45.5 7.32
3 -11 4 47.6 11.55
3 -11 4 41.3 8.37
3 11 4 31.58 13.15
3 -11 5 4.78 13.27
3 -11 5 3.91 5.54
3 -11 5 2.1 4.26
-3 -11 -5 2.01 4.23
3 -11 5 15.68 9.41
3 -11 5 1.06 6.04
3 11 5 21.09 12.49
3 -11 6 185.95 27.02
3 11 6 137.23 20.64
3 -11 6 175.85 20.25
3 -11 6 155.43 19.01
3 -11 6 182.81 22.42
3 -11 6 185.29 20.78
3 11 6 170.18 25.05
3 -11 7 113.44 21.74
3 11 7 54.09 12.75
3 -11 7 95.43 12.72
3 -11 7 91.41 11.39
3 -11 7 75.03 14.31
3 -11 7 90.34 12.78
3 11 7 82.4 18.45
3 -11 8 90.92 20.67
3 -11 8 63.41 11.25
3 -11 8 70.91 9.82
3 -11 8 68.16 13.13
3 -11 8 62.29 10.9
3 11 8 55.82 16.55
3 -11 9 23.69 17.93
3 -11 9 30.35 8.29
3 -11 9 27.97 7.02
-3 -11 -9 25.23 6.3
3 -11 9 26.59 9.71
3 -11 9 35.16 8.64
3 11 9 22.04 13.77
3 -11 10 -18.3 16.32
3 -11 10 6.13 6.31
3 -11 10 2.54 5.38
-3 -11 -10 0.68 5
3 -11 10 10.16 8.95
3 -11 10 9.15 7.01
3 11 10 13.59 11.42
3 -11 11 106.13 14.18
3 -11 11 116.18 13.29
-3 -11 -11 88.14 12.44
3 -11 11 75.63 14.49
3 -11 11 91.51 14.8
3 -11 11 130.29 26.14
3 -11 12 28.13 7.97
3 -11 12 18.5 5.78
-3 -11 -12 23.3 5.53
3 -11 12 29.02 9.35
3 -11 12 14.98 7.82
-3 -11 -12 23.17 5.78
3 -11 13 8.86 7.15
3 -11 13 16.03 5.4
-3 -11 -13 5.09 4.71
3 -11 13 1.2 6.55
3 -11 13 10.8 6.86
-3 -11 -13 12.57 4.65
3 -11 14 68.53 9.79
3 -11 14 70.73 11.96
-3 -11 -14 65.74 9.12
3 -11 14 57.47 10.93
-3 11 -15 42.64 9.25
3 -11 15 22.74 15.23
3 -11 15 34.78 9.16
-3 -11 -15 37.34 6.59
3 -11 15 40.31 8.61
-3 -11 -16 15.36 5.62
3 -11 16 27.67 7.83
-3 -11 -16 34.59 5.34
3 -11 16 29.62 7.31
3 11 17 -2.05 10.73
-3 -11 -17 -2.81 4.49
3 -11 17 1.05 5.39
-3 -11 -17 -0.86 3.03
3 -11 17 -2.82 5.32
3 11 18 12.78 9.19
3 -11 18 10.67 5.36
-3 -11 -18 22.6 4.88
3 -11 18 7.45 5.6
-3 -11 -18 11.71 3.34
3 11 19 1.3 4.49
3 -11 19 2.77 4.59
3 -11 19 0.81 4.57
-3 -11 -19 3.27 3.8
3 -11 20 7.16 3.98
3 -11 20 18.96 5.01
-3 -11 -20 8.63 3.65
3 11 20 13.73 6.2
-3 -11 -21 4.24 2.69
3 -11 21 1.07 3.66
3 -11 21 3.17 3.04
-3 -13 21 1.3 3.09
3 -13 -21 6.77 3.04
-3 -13 21 -0.47 3.4
-3 -13 20 2.89 3.82
3 -13 -20 -1.71 3.41
3 -13 -20 -0.29 2.6
-3 -13 20 1.75 3.91
-3 -13 19 4.99 4.59
3 -13 -19 3.73 3.48
-3 -13 19 -2.06 4.71
-3 -13 18 14.98 5.69
3 -13 -18 18.84 4.99
-3 -13 17 3.74 5.19
3 -13 -17 0.62 4.21
-3 -13 16 1.02 5.65
3 -13 -16 4.14 5.05
3 -13 -16 1.97 4.59
-3 -13 15 11.86 6.21
3 -13 -15 3 5.15
3 -13 -15 1.37 4.5
3 -13 -15 3.2 3.69
-3 -13 14 -2.23 6.03
3 -13 -14 1.11 3.52
3 13 -14 -1.64 11.77
3 -13 -14 -0.85 5.95
3 -13 -14 2.4 5.68
3 -13 -14 -1.41 4.92
-3 -13 13 6.82 6.21
3 -13 -13 6.24 3.75
-3 -13 13 2.15 6.39
3 -13 -13 -0.85 5.92
3 -13 -13 -3.31 6.23
3 -13 -13 4.29 4.66
3 13 -13 10.93 12.01
-3 -13 12 6.53 6.93
-3 -13 12 1.14 6.02
3 -13 -12 11.05 6.64
3 -13 -12 6.45 4.46
3 -13 -12 8.51 6.27
3 13 -12 -5.82 11.62
-3 -13 11 8.72 6.91
-3 -13 11 -1.13 6.25
3 -13 -11 9.23 6.23
3 -13 -11 1.43 4.41
3 13 -11 -4 12.68
-3 -13 10 39.99 9.28
-3 -13 10 61.57 9.96
3 -13 -10 50.37 9.27
3 -13 -10 59.25 8.62
3 13 -10 61 16.29
3 -13 -9 182.36 21.7
3 -13 -9 166.97 21.16
-3 -13 9 201.38 22.39
-3 -13 9 176.98 22.39
3 -13 -9 195.26 21.06
3 13 -9 169.44 27.21
-3 -13 8 108.33 13.17
3 -13 -8 76.36 12.05
-3 -13 8 84.53 12.57
3 -13 -8 91.67 15.49
3 -13 -8 72.32 11.08
3 13 -8 122.06 20.15
-3 -13 7 62.83 11.35
-3 -13 7 70.69 11.7
3 -13 -7 88.45 12.17
3 -13 -7 59.44 13.56
3 -13 -7 83.9 10.64
-3 13 7 76.62 13.37
3 -13 -6 232.82 26.78
-3 -13 6 252.7 27.46
-3 -13 6 223.17 27.18
3 -13 -6 271.14 30.25
3 -13 -6 287.43 29.25
3 -13 -6 232.41 25.94
-3 13 6 203.95 27.7
3 13 -6 229.99 31.62
3 13 -5 73.14 12.73
-3 -13 5 60.86 9.35
3 -13 -5 31.91 10.76
3 -13 -5 73.19 13.03
-3 -13 5 49.04 9.64
3 -13 -5 46.02 9.4
-3 13 5 44.29 10.72
3 13 -5 65.4 17.21
3 -13 -5 53.79 7.96
3 13 -4 4.95 8.96
3 -13 -4 3.13 9.48
3 -13 -4 5.43 6.97
-3 -13 4 2.86 5.96
3 -13 -4 14.12 5.93
3 -13 -4 9.82 6.35
-3 13 4 19 9.16
3 13 -4 13.77 12.42
3 -13 -4 10.32 4.21
3 13 -3 -1.65 6.23
3 -13 -3 22.07 10.06
3 -13 -3 8.32 8.29
-3 -13 3 -0.93 5.71
3 -13 -3 -3.98 5.63
3 -13 -3 0.86 5.49
-3 13 3 15.85 8.53
3 13 -3 5.88 12.91
3 -13 -3 -3.23 3.92
3 13 -2 -4.94 8.2
3 -13 -2 9.92 8.14
3 -13 -2 1.58 9.23
-3 -13 2 0.91 5.29
3 -13 -2 -3.85 5.3
3 -13 -2 -4.2 4.91
-3 13 2 5.05 8.69
3 -13 -2 5.51 3.58
3 -13 -1 5.92 5.68
3 -13 -1 10.69 5.61
-3 -13 1 5.27 5.1
3 13 -1 6.58 7.47
3 13 -1 13.77 14.97
3 -13 -1 11.56 8.54
3 -13 0 6.36 5.32
3 -13 0 9.66 5.31
-3 -13 0 1.71 5
3 13 0 3.3 7.85
3 13 0 17.96 12.75
3 -13 0 2.93 8.3
3 -13 1 10.01 5.65
3 -13 1 15.91 5.51
-3 -13 -1 10.02 5.67
3 13 1 11.57 7.36
3 13 1 10.12 13.32
3 -13 1 14.41 10.15
3 -13 1 13.38 9.11
3 -13 2 1.62 9.59
3 -13 2 -1.5 7.88
3 -13 2 4.37 4.57
-3 -13 -2 1.63 5.29
3 -13 2 1.58 4.42
3 13 2 20.72 13.75
3 -13 3 -11.38 9.11
3 -13 3 0.58 4.3
-3 -13 -3 8.04 5.3
3 -13 3 4.74 5.01
3 -13 3 3.33 5.59
3 13 3 -2.11 13.56
3 -13 4 229.18 27.29
-3 -13 -4 211.41 23.45
3 -13 4 197.58 23.3
3 -13 4 205.53 24.28
3 13 4 196.12 29.34
3 -13 5 24.66 10.82
3 -13 5 8.88 4.95
3 -13 5 11.2 5.86
3 13 5 9.25 8.33
3 13 5 4.34 13.61
3 -13 6 273.61 29.7
3 -13 6 266.83 28.53
3 -13 6 277.59 32.01
3 -13 6 227.85 29.45
3 13 6 225.7 33.42
3 -13 7 -4.66 5.98
3 -13 7 5.85 5.04
3 -13 7 1.63 8.45
3 -13 7 -1.25 6.48
3 13 7 12.76 13.47
-3 -13 -8 164.83 21.05
3 -13 8 209.41 22.72
3 -13 8 203.6 21.49
3 -13 8 197.17 25.07
3 -13 8 162.79 22.4
3 13 8 150.01 26.28
3 -13 9 70.25 10.83
3 -13 9 66.63 10.04
-3 -13 -9 63.52 9.82
3 -13 9 50.43 13.18
3 -13 9 63.25 11.82
3 13 9 33.59 15.55
3 -13 10 2.88 7.64
3 -13 10 6.73 5.36
-3 -13 -10 9.79 5.76
3 -13 10 6.48 6.34
3 -13 10 2.45 5.93
3 -13 11 38.7 7.2
-3 -13 -11 39.75 7.2
3 -13 11 60.53 10.89
3 -13 11 48.81 9.34
-3 13 -11 54.78 11.9
-3 -13 -12 32.3 6.93
3 -13 12 30.74 8.01
3 -13 12 41.14 7.01
-3 -13 -12 31.91 6.37
3 -13 12 40.52 9.18
3 -13 12 31.22 8.58
-3 13 -12 31.45 10.27
-3 -13 -13 86.75 12.59
3 -13 13 118.1 13.38
3 -13 13 108.18 15.17
-3 -13 -13 120.95 13.36
3 -13 13 107.64 14.83
-3 13 -13 99.98 15.94
3 -13 14 -6.22 6
3 -13 14 -3.32 5.75
-3 13 -14 -3.25 7.23
-3 -13 -14 6.95 4.05
3 -13 15 8.4 5.83
3 -13 15 5.04 5.88
-3 13 -15 3.77 7.03
-3 -13 -15 7.09 3.42
-3 -13 -16 15.71 4.06
3 -13 16 26.04 6.3
3 -13 16 12.21 5.56
3 -13 17 4.85 4.69
-3 -13 -17 16.03 3.31
3 -13 17 -5.76 4.75
3 13 17 16.87 10.39
3 -13 17 6.25 5.04
3 -13 18 2.27 3.74
3 -13 18 11.88 4.55
3 13 18 16.79 7.66
3 13 19 -6.45 5.1
3 -13 19 -0.87 3.07
3 15 -19 -2.94 3.62
-3 -15 19 2.08 2.99
-3 -15 18 12.45 4.38
3 15 -18 7.77 5.03
3 -15 -18 14.59 3.74
3 -15 -18 16.45 3.81
-3 -15 18 17.14 4.56
3 15 -17 5.78 5.69
3 -15 -17 16.4 4.26
3 -15 -17 3.2 3.94
-3 -15 17 7.49 4.52
3 15 -16 12.59 6.95
3 -15 -16 15.7 4.99
3 -15 -16 12.82 4.27
-3 -15 16 17.49 5.5
3 -15 -15 13.52 4.99
3 -15 -15 3.74 3.91
-3 -15 15 1.64 4.82
-3 -15 14 8.04 5.43
3 -15 -14 0.57 4
3 -15 -14 2.7 4.97
3 15 -14 -11.26 10.8
-3 -15 13 25.72 6.89
3 15 -13 43.62 14.18
3 -15 -13 39.94 7.25
3 -15 -13 26.47 7.13
3 -15 -13 26.76 5.89
3 15 -12 50.01 11.22
-3 -15 12 39.19 8.34
-3 -15 12 32.9 8.13
3 15 -12 35.79 14.66
3 -15 -12 52.56 8.74
3 -15 -12 29.5 6.68
3 -15 -12 47.89 7.97
3 15 -11 3.45 8.22
-3 -15 11 0.99 5.81
-3 -15 11 15.44 6.51
3 15 -11 2.02 12.38
3 -15 -11 9.61 6.01
3 -15 -11 6.29 4.46
3 15 -10 22.85 10.03
-3 -15 10 -1.01 5.88
-3 -15 10 8.4 6.17
3 15 -10 17 13.94
3 -15 -10 4.86 5.86
3 -15 -10 6.38 4.49
3 15 -9 15.96 8.15
-3 -15 9 2.04 6.02
-3 -15 9 17.05 7.12
3 15 -9 2.2 13.46
3 -15 -9 13.86 6.92
3 -15 -9 3.31 5.69
3 -15 -9 7.07 4.32
3 15 -8 32.1 10.89
3 15 -8 29.14 15.97
3 -15 -8 34.68 7.66
3 -15 -8 23.79 7.06
3 -15 -8 37.89 6.58
-3 -15 8 45.95 9.04
3 15 -7 41.02 11
-3 -15 7 48.01 9.99
3 15 -7 38.58 16.5
3 -15 -7 52.97 9.42
3 -15 -7 47.72 7.35
3 15 -6 5.35 8.8
3 -15 -6 5.1 8.49
-3 -15 6 4.08 6.19
3 -15 -6 4.32 5.75
3 15 -6 4.57 16
-3 15 6 8.16 9.6
3 -15 -6 11.86 4.41
3 15 -5 1.79 7.38
3 -15 -5 1.72 8.83
-3 -15 5 6.06 6.04
3 -15 -5 -0.87 6.26
-3 15 5 -2.76 9.15
3 15 -5 -2.29 13.69
3 -15 -5 0.61 3.76
3 15 -4 19.67 9.52
3 -15 -4 38.02 12.01
3 -15 -4 17.9 9.71
3 -15 -4 30.15 7.68
-3 -15 4 25.1 7.31
3 15 -4 16.03 15.77
-3 15 4 26.43 9.89
3 -15 -4 23.77 5.39
3 15 -3 7.17 8.2
3 -15 -3 1.73 10.42
3 -15 -3 -1.52 8.79
3 -15 -3 5.1 5.72
-3 -15 3 0.99 5.98
-3 15 3 5.63 9.04
3 -15 -3 0.54 3.57
3 -15 -2 -1.66 5.8
3 -15 -2 9.91 5.44
-3 -15 2 4.91 5.56
-3 15 2 1.43 8.77
3 15 -2 1.79 7.89
3 -15 -2 1.54 8.17
3 -15 -1 -7.22 5.71
3 -15 -1 3.53 4.72
-3 -15 1 0.97 5.02
-3 15 1 2.92 9.33
3 15 -1 -2.29 13.36
3 15 -1 12.59 8.11
3 -15 -1 3.11 7.99
3 -15 0 4.57 5.3
3 -15 0 -0.87 4.98
-3 -15 0 4.74 5.97
-3 15 0 6 10.25
3 15 0 2.3 14.48
3 15 0 -3.6 7.31
3 -15 0 1.57 8.63
3 -15 0 -3.44 9.29
3 -15 1 -4.72 8.79
3 -15 1 5.15 10.32
3 -15 1 23.45 6.2
3 -15 1 9.4 5.13
-3 -15 -1 11.19 5.87
-3 15 -1 -1.54 10
3 15 1 6.91 13.91
3 -15 2 31.51 11.09
3 -15 2 15.38 11.66
3 -15 2 44.72 7.43
-3 -15 -2 31 7.51
3 -15 2 53.22 7.86
-3 15 -2 29.94 12.37
3 15 2 11.51 14.56
3 -15 3 1.7 10.17
-3 15 -3 3.21 10.25
3 15 3 16.14 14.82
-3 -15 -3 5.34 4.7
3 -15 3 6.73 4.91
3 -15 4 -1.68 9.65
3 -15 4 -0.84 5.04
3 15 4 2.28 15.4
-3 15 -4 8.1 10.75
3 15 4 -2.6 8.08
3 -15 5 88.99 15.2
3 -15 5 51.61 15.43
3 -15 5 98.39 12.02
3 15 5 71.54 18.53
3 -15 6 38.68 12.35
3 -15 6 39.99 12.52
3 15 6 38.75 15.54
-3 -15 -6 52.9 9.43
3 -15 6 72.88 9.26
3 -15 7 22.94 10.66
3 -15 7 35.06 10.63
-3 -15 -7 45.14 7.99
3 -15 7 35.27 7.07
-3 15 -7 23.43 11.87
3 15 7 20.19 13.62
3 -15 7 26.99 7.84
3 -15 8 17.21 8.71
3 -15 8 1.48 8.09
-3 -15 -8 -2.34 5.28
3 -15 8 -2.39 4.98
3 15 8 18.24 12.7
-3 15 -8 13.54 11.38
3 -15 8 -2.32 6.15
3 -15 9 -1.31 6.82
3 -15 9 14.26 7.92
-3 -15 -9 8.28 5.37
3 -15 9 9.1 4.85
-3 15 -9 -12.87 10.23
3 -15 9 -4.56 6.33
3 -15 10 3.3 5.64
-3 -15 -10 15.42 5.38
3 -15 10 4.91 4.32
3 -15 10 12.8 7.61
3 -15 10 6.75 8.16
-3 15 -10 -2.68 8.59
-3 -15 -10 8.11 4.46
3 -15 11 2.08 5.41
-3 -15 -11 1.87 4.86
3 -15 11 0.63 4.15
3 -15 11 0.99 5.8
3 -15 11 10.03 7.26
-3 15 -11 3.73 8.36
-3 -15 -11 -0.64 4.57
3 -15 12 -2.89 5.67
3 -15 12 -3.19 3.75
-3 -15 -12 -1.06 3.99
3 -15 12 9.08 6.68
-3 15 -12 5.69 7.91
-3 -15 -12 0.59 4.04
-3 -15 -13 4.6 4.25
3 -15 13 6.02 6.4
3 -15 13 3.47 5.03
-3 15 -13 1.02 7.19
-3 -15 -13 -1.05 3.81
-3 -15 -13 -3.31 3.35
-3 -15 -14 2.35 3.87
3 -15 14 3.42 5.66
3 -15 14 -0.76 4.78
-3 15 -14 2.67 6.99
-3 -15 -14 9.03 3.6
-3 -15 -15 4.1 3.49
3 -15 15 4.82 4.74
3 -15 15 7.12 4.35
-3 15 -15 -0.72 6.26
-3 -15 -15 -3.35 2.95
-3 -15 -16 2.61 3.11
3 -15 16 -2.47 3.63
3 15 16 11.17 8.73
3 -15 16 2.12 3.77
-3 -15 -16 0.29 2.44
-3 -15 -17 3.17 2.56
3 -17 -16 6.93 2.6
3 -17 -16 13.9 3.38
3 -17 -15 33.05 5.05
3 -17 -15 28.16 4.35
3 -17 -14 12.2 4.11
3 -17 -14 17.92 3.71
3 17 -13 -1.06 5.58
3 17 -13 -9.17 9.04
3 -17 -13 -1.19 2.86
3 -17 -13 -1.01 3.98
-3 -17 13 0.62 4.14
3 17 -12 1.2 6.11
3 17 -12 -5.76 10.79
3 -17 -12 3.84 3.27
-3 -17 12 -4.79 4.51
3 17 -11 14.46 7.34
3 -17 -11 16.87 5.5
3 -17 -11 18.12 4.12
-3 -17 11 9.58 4.81
3 17 -10 7.02 7.79
3 17 -10 22.3 13.23
3 -17 -10 23.63 5.82
3 -17 -10 4.43 5.28
3 -17 -10 17.6 4.24
-3 -17 10 14.04 5.77
3 17 -9 -1.47 7.56
3 17 -9 14.05 12.98
3 -17 -9 2.04 4.91
3 -17 -9 2.96 3.63
3 -17 -9 0.66 5.14
-3 -17 9 4.07 4.99
3 17 -8 1.52 8.19
3 17 -8 21.22 15.96
3 -17 -8 9.05 5.29
3 -17 -8 22.23 6.24
3 -17 -8 15.1 4.29
-3 -17 8 18.43 5.64
3 17 -7 -7.79 7.31
3 17 -7 2.21 13.7
3 -17 -7 -7.93 4.99
3 -17 -7 4.95 5.17
3 -17 -7 1.01 3.47
-3 -17 7 1.72 4.03
3 17 -6 1.58 7.79
3 17 -6 -11.34 13.87
3 -17 -6 -3.59 4.79
3 -17 -6 2 3.64
3 -17 -6 -1.48 5.75
-3 -17 6 -2.63 5.07
3 17 -5 3.21 7.89
-3 -17 5 0.88 5.2
3 17 -5 4.61 15.1
-3 17 5 -5.63 9.51
3 -17 -5 -0.76 5.43
3 -17 -5 2.89 3.56
3 17 -4 9.71 7.97
-3 -17 4 3.57 5.19
-3 17 4 1.45 8.32
3 -17 -4 -0.77 5.57
3 -17 -4 9.59 8.64
-3 -17 3 6.29 5.16
-3 17 3 -5.9 9.84
3 -17 -3 -0.76 4.74
3 -17 -3 -8.03 9.38
-3 -17 2 -0.9 5.17
-3 17 2 4.49 9.69
3 17 -2 18.57 15.69
3 -17 -2 5.21 5.3
3 -17 -2 7.08 7.72
-3 -17 1 2.68 4.85
-3 17 1 6.07 9.89
3 -17 -1 4.24 5.05
3 -17 -1 1.42 7.85
-3 -17 0 4.42 5.02
3 17 0 16 14.88
-3 17 0 1.54 9.63
3 -17 0 9.13 5.01
3 -17 0 3.16 8.56
3 -17 0 1.43 7.2
3 -17 1 23.51 6.21
-3 -17 -1 23.48 5.94
3 -17 1 26.52 9.62
3 -17 1 15.64 9.65
-3 17 -1 23.36 10.53
3 17 1 11.21 14.26
3 -17 1 15.72 4.98
3 -17 2 41.33 12.29
3 -17 2 74.22 9.28
-3 17 -2 58.05 13.68
3 17 2 61.53 17.91
3 17 2 35.01 10.56
3 -17 3 17.88 10.26
3 -17 3 13.69 5.21
-3 17 -3 15.67 10.84
3 17 3 36.02 15.4
3 -17 4 -5.74 7.9
-3 -17 -4 -0.73 5.33
3 -17 4 2.98 4.28
-3 17 -4 6.21 10.74
3 17 4 10.13 12.02
3 -17 5 1.36 7.91
3 -17 5 3.99 7.71
-3 -17 -5 -0.72 4.95
3 -17 5 0.72 4.73
3 -17 6 70.02 11.88
3 -17 6 44.92 11.25
-3 -17 -6 53.58 8.61
3 -17 6 62.96 8.53
3 -17 7 -3.48 6.63
3 -17 7 -3.67 7.5
3 -17 7 15.55 4.64
-3 -17 -7 0.68 4.87
3 17 7 2.99 10.29
-3 17 -7 13.97 10.88
3 -17 8 6.89 6.94
3 -17 8 1.03 5.87
-3 -17 -8 -0.64 5
3 -17 8 9.43 4.27
-3 17 -8 17.08 9.85
3 -17 9 -5.21 5.72
3 -17 9 2.12 6.71
-3 17 -9 8.51 8.74
-3 -17 -9 -1.77 4.25
3 -17 9 3.09 3.67
3 -17 10 -3.82 5.88
-3 -17 -10 5.56 4.05
-3 17 -10 3.33 8.43
-3 -17 -10 -2.58 4.15
-3 17 -11 -8.97 7.47
-3 -17 -11 0.46 3.41
-3 -17 -11 2.13 3.38
3 -17 11 -3.35 5.04
-3 -17 -12 0.48 3.39
-3 17 -12 -0.87 6.7
-3 -17 -12 4 3.37
-3 -17 -12 0.64 2.91
3 -17 12 4.94 4.86
-3 -17 -13 2.08 2.92
-3 17 -13 5.83 6.59
3 -17 13 0.56 3.96
-3 -17 -13 -0.67 2.64
-3 -17 -14 3.68 2.35
-3 -17 -14 -1.02 2.46
-3 -19 12 22.53 4.16
3 -19 -11 7.81 3.23
-3 -19 11 8.31 3.4
3 -19 -10 6.05 3.3
-3 -19 10 1.4 3.43
3 -19 -9 -0.42 3.4
-3 -19 9 5.6 3.67
3 19 -9 -8.07 10.46
3 -19 -8 4.18 3.67
3 -19 -8 4.02 3.83
-3 -19 8 3.82 4.01
3 19 -8 12.17 11.68
3 -19 -7 18.1 4.51
3 -19 -7 10.2 4.4
-3 -19 7 6.16 3.65
-3 -19 7 10.37 4.25
3 19 -7 3.3 12.29
3 -19 -6 10.42 4.1
3 -19 -6 5.07 4.14
-3 -19 6 4.19 3.5
-3 -19 6 3 4.24
3 19 -6 -1.75 12.13
3 -19 -5 3.79 3.95
3 -19 -5 2.03 4.28
-3 -19 5 7.03 4.27
-3 -19 5 4.33 4.18
3 19 -5 16.37 13.37
-3 -19 4 2.53 3.7
-3 -19 4 2.04 4.21
3 -19 -4 -3.86 3.86
3 -19 -4 8.61 4.22
3 -19 -3 2.94 3.87
3 -19 -3 7.79 4.41
-3 -19 3 2.72 4.24
-3 -19 3 -5.78 4.21
-3 19 3 6.08 9.2
3 -19 -2 7.34 4.09
3 -19 -2 9.31 4.21
-3 -19 2 5.12 4.76
-3 -19 2 18.71 4.9
3 19 -2 22.23 13.65
-3 19 2 19.25 10.65
3 -19 -1 11.08 3.98
-3 -19 1 7.01 4.84
3 19 -1 16.3 12.78
-3 19 1 6.66 9.52
-3 -19 0 4.14 4.69
3 19 0 -3.5 10.94
-3 19 0 13.56 10.02
-3 -19 -1 3.55 4.69
3 19 1 15.07 11.86
-3 19 -1 1.37 9.45
-3 -19 -2 11.69 5.29
3 19 2 -1.57 11.61
-3 19 -2 2.75 9.69
3 19 3 -4.35 10.69
-3 19 -3 5.42 9.75
3 19 4 2.58 9.77
-3 19 -4 6.59 9.07
-3 -19 -4 11.9 3.92
3 -19 5 2.72 5.63
-3 -19 -5 2.99 3.27
3 19 5 -6.62 9.15
-3 19 -5 11.35 9.67
-3 -19 -5 -0.52 4.28
3 -19 6 4.22 5.5
-3 -19 -6 6.11 3.52
-3 -19 -6 0.49 4.09
3 -19 7 0.77 4.9
-3 -19 -7 0.38 3.07
-3 -19 -7 -3.09 3.54
3 -19 8 -7.47 4.59
-3 19 -8 4.91 7.85
-3 -19 -8 5.39 3.35
-3 -19 -8 2.46 2.88
-3 19 -9 -4.31 6.89
-3 -19 -9 -3.82 3.07
-3 -19 -9 1.05 2.62
-3 19 -10 5.11 6.23
-3 -19 -10 4.11 2.39
3 21 -3 10.37 7.95
3 21 -2 7.45 7.57
-4 0 27 1.5 3.55
-4 0 26 -2.05 4.65
-4 0 26 2.01 4.14
-4 0 25 4.37 5.99
-4 0 24 28.08 7.7
4 0 -24 24.07 4.57
-4 0 23 5.89 6.2
4 0 -23 4.41 3.48
-4 0 22 11.53 7.53
4 0 -22 12.56 4.31
-4 0 21 4.02 6.88
4 0 -21 -2.92 3.72
4 0 -21 0.71 4.07
-4 0 20 34.01 8.11
-4 0 20 15.04 7.94
4 0 -20 10.87 4.61
4 0 -20 16.32 5.27
4 0 -19 -1.73 5.06
4 0 -19 -1.5 4.41
-4 0 19 7.43 6.37
-4 0 19 1.34 7.31
4 0 -19 4.27 3.92
4 0 -19 -0.5 3.43
4 0 -18 191.28 21.31
4 0 -18 184.62 21.46
-4 0 18 213.74 23.62
-4 0 18 223.53 23.61
4 0 -18 177.39 20.85
4 0 -18 173.92 20.46
-4 0 17 1.14 5.9
-4 0 17 -1.23 6.56
4 0 -17 -1.42 3.86
4 0 -17 7.23 5.06
4 0 -17 -1.79 3.83
4 0 -17 -3 3.56
4 0 -16 969.01 100.85
4 0 -16 962.59 100.61
-4 0 16 991.04 102.11
-4 0 16 1098.38 102.22
4 0 -16 976.02 100.4
4 0 -16 947.94 100.11
-4 0 15 7.4 6.79
4 0 -15 -2.08 3.96
4 0 -15 -0.63 3.39
4 0 -15 4.7 3.61
4 0 -15 1.66 3.9
-4 0 15 -1.98 4.71
4 0 -14 566.65 62.5
-4 0 14 648.34 63.65
4 0 -14 631.42 62.35
4 0 -14 584.25 62
4 0 -13 -2.43 4.03
4 0 -13 1.5 3.59
4 0 -13 3.93 3.5
4 0 -13 -0.57 3.72
-4 0 12 429.77 46.94
4 0 -12 447.05 47.89
-4 0 12 461.05 48.78
4 0 -12 464.09 46.28
4 0 -12 434.71 46.03
4 0 -12 436.79 46.26
4 0 -11 -4.98 3.06
4 0 -11 0.44 3.14
4 0 -11 -0.81 3.17
-4 0 11 -1.21 4.94
4 0 -11 -3.4 3.91
4 0 -11 4.77 3.88
-4 0 11 -0.7 2.94
4 0 -11 -0.38 2.42
4 0 -10 4.76 3.02
4 0 -10 -0.39 3.23
-4 0 10 1.1 5.1
4 0 -10 3.97 4.02
4 0 -10 8.27 4.03
-4 0 10 -1.89 3.25
4 0 -10 2.11 2.63
4 0 -9 1.72 2.6
-4 0 9 6.95 4.83
-4 0 9 3.43 3.54
4 0 -9 -0.65 2.42
4 0 -9 -1.48 3.26
-4 0 8 43.61 7.98
4 0 -8 38.81 6.66
-4 0 8 43.02 6.56
4 0 -8 51.63 6.36
4 0 -8 49.7 6.65
-4 0 7 7.91 4.53
4 0 -7 6.44 3.11
-4 0 7 8.52 3.47
4 0 -7 8.15 3.11
-4 0 6 11.03 3.65
4 0 -6 18.37 3.45
4 0 -5 2.43 1.86
-4 0 5 6.08 3.02
-4 0 4 78.02 8.52
-4 0 4 65.56 7.94
4 0 -4 65.59 7.27
-4 0 3 0.4 2.89
-4 0 3 2.43 3.28
-4 0 3 2.39 2.6
4 0 -2 3485.84 341.18
-4 0 2 3179.73 340.29
-4 0 2 3455.16 340.06
-4 0 1 10.3 2.42
-4 0 1 16.14 4.26
4 0 0 22.27 7.63
4 0 1 1.03 7.27
4 0 2 1522.55 147.41
-4 0 -2 1409.42 144.23
4 0 3 9.48 8.59
-4 0 -3 0.32 2.42
4 0 4 1229.29 115.51
-4 0 -4 1096.15 111.76
4 0 4 1054.74 112.11
4 0 5 0.65 4.79
4 0 5 1.72 10.69
-4 0 -5 -1 3.33
-4 0 -6 219.63 24.04
4 0 6 249.48 28.29
4 0 6 215.68 24.79
-4 0 -7 2.38 2.94
4 0 7 1.61 5.27
4 0 7 1.49 10.14
4 0 8 345.91 43.01
-4 0 -8 404.18 42.45
4 0 8 447.45 46.32
-4 0 -8 416.37 41.62
-4 0 -9 0.4 2.99
4 0 9 3.45 4.52
-4 0 -9 -0.99 4.09
-4 0 -9 -0.73 3.22
4 0 9 3.89 5.68
4 0 9 10.08 9.33
-4 0 -10 13.35 4.98
-4 0 -10 18.79 4.96
-4 0 -10 23.36 4.36
4 0 10 25.07 10.83
4 0 10 24.51 6.11
4 0 11 1.91 10.01
4 0 11 11.73 5.71
4 0 12 73.06 13.26
4 0 12 81.13 20.27
-4 0 -12 53.66 7.77
4 0 12 44.56 13.13
4 0 12 66.24 9.77
4 0 13 3.56 9.81
4 0 13 2.42 17.01
-4 0 -13 0.61 3.89
4 0 13 2.13 11.3
4 0 13 16.53 6.34
4 0 14 35.97 12.73
-4 0 -14 30.17 5.64
4 0 14 33.15 14.2
4 0 14 21.57 7.15
4 0 15 9.92 10.31
4 0 15 5.37 6.35
-4 0 -15 2.8 4.31
4 0 15 17.88 11.26
4 0 16 163.77 19.42
4 0 16 123.88 22.14
4 0 16 194.72 24.1
-4 0 -16 146.87 17.64
4 0 17 -1.11 5.74
4 0 17 -8.77 11.5
-4 0 -17 2.95 3.98
4 0 17 -8.21 10.77
4 0 17 8.11 11.74
4 0 18 59.3 10.23
4 0 18 42.76 13.86
-4 0 -18 50.52 8.32
4 0 18 63.62 13.6
4 0 18 87.78 15.21
-4 0 -19 2.71 3.87
4 0 19 1.8 9.36
4 0 19 2.05 5.88
-4 0 -20 88.99 11.29
4 0 20 103.14 16.3
4 0 20 89.79 12.58
4 0 21 -3.98 7.74
4 0 21 3.18 4.94
4 0 22 25.42 5.61
4 0 22 26.55 7.87
4 0 22 15.69 6.23
4 0 23 9.83 4.56
4 0 24 26.4 5.04
-4 -2 27 8.94 3.6
-4 2 27 7.37 3.83
-4 2 26 2.69 4.77
-4 -2 26 3.17 3.8
-4 2 26 -2.78 4.56
-4 -2 26 4.39 4.47
-4 2 25 -2.7 5.33
-4 -2 25 -4.04 5.5
4 -2 -25 0.32 2.68
-4 -2 24 6.79 6.13
-4 2 24 2.14 6.32
4 -2 -24 5.53 3.26
-4 -2 23 13.24 7.17
-4 2 23 21.82 7.53
4 2 -23 13.13 3.93
4 -2 -23 18.18 4.46
-4 -2 22 17.01 7.72
-4 2 22 30.23 8.37
4 -2 -22 21.58 4.92
4 -2 -22 16.45 4.64
4 2 -22 23.33 4.83
-4 -2 21 10.34 7.11
-4 2 21 1.37 6.98
4 2 -21 1.12 3.3
4 -2 -21 1.84 4.13
4 -2 -21 3.3 4.71
4 -2 -21 4.72 3.76
-4 -2 20 3.73 6.6
-4 2 20 3.79 6.96
4 -2 -20 0.72 4.19
4 -2 -20 -1.7 5.09
-4 -2 20 -2.65 7.03
-4 2 20 -1.39 6.74
4 2 -20 7.53 3.83
4 -2 -20 0.64 4.44
4 -2 -20 8.04 3.9
-4 2 19 7.48 7.2
-4 -2 19 9.92 7.17
4 -2 -19 2.97 4.41
4 -2 -19 12.73 5.05
4 2 -19 8.41 4.67
-4 -2 19 11.92 7.71
-4 2 19 4.09 6.98
4 2 -19 7.02 3.81
4 -2 -19 4.24 3.93
4 -2 -19 13.17 5.18
-4 2 18 6.03 6.77
-4 -2 18 1.21 6.97
4 -2 -18 2.97 4.41
4 2 -18 4.49 4.35
4 -2 -18 2.48 4.84
-4 2 18 3.95 7.11
-4 -2 18 15.58 7.59
4 2 -18 4.08 3.53
4 -2 -18 -2.17 3.79
4 -2 -18 5.27 3.98
4 2 -18 4.94 3.93
-4 -2 17 5.81 7.08
4 -2 -17 11.79 4.62
4 2 -17 7.19 4.4
4 -2 -17 0.72 3.97
-4 -2 17 9.94 7.68
4 2 -17 4.57 3.61
4 -2 -17 5.18 4.98
4 -2 -17 2.72 4.17
4 2 -17 5.92 3.72
-4 -2 16 83.14 13.24
4 2 -16 99.59 11.63
4 -2 -16 88.68 11.52
-4 -2 16 78.64 13.2
4 2 -16 94.06 11.12
4 2 -16 85.34 10.78
4 -2 -16 95.25 11.55
4 -2 -16 89.68 11.21
-4 -2 15 1.02 5.97
4 -2 -15 16.18 4.86
4 2 -15 7.7 4.2
-4 -2 15 23.97 7.31
4 2 -15 7 4
4 -2 -15 6.78 3.94
4 2 -15 15.93 4.1
4 -2 -15 13.19 4.76
-4 -2 14 28.42 7.03
4 -2 -14 20.83 5.32
4 2 -14 36.04 5.8
-4 -2 14 35.96 8.05
4 2 -14 32.55 5.65
4 -2 -14 39.62 5.78
4 -2 -14 36.31 5.96
4 2 -14 30.72 5.3
4 -2 -13 -3.99 3.98
4 -2 -13 -1.33 3.94
-4 -2 13 1.74 5.16
4 2 -13 2.81 3.85
4 -2 -13 -0.55 3.21
-4 -2 13 1.81 5.33
4 2 -13 1.48 3.42
4 -2 -13 1.46 3.55
4 -2 -13 -0.53 3.25
4 2 -13 -0.44 3.15
4 -2 -12 -0.88 3.69
-4 2 12 2.17 3.03
-4 2 12 -4.45 6.32
4 -2 -12 5.87 3.99
-4 -2 12 1.37 4.76
-4 -2 12 3.16 5.25
4 2 -12 3.69 3.87
4 -2 -12 -1.47 2.72
-4 -2 12 -1.62 5.11
4 2 -12 -0.93 3.58
4 -2 -12 5.19 3.69
4 2 -12 1.69 3.32
4 -2 -11 32.42 5.47
-4 -2 11 14.76 4.89
4 2 -11 17.63 4.71
-4 2 11 22.56 4.75
-4 2 11 22.51 7.36
4 -2 -11 15.32 5.17
-4 -2 11 32.21 7.11
4 -2 -11 27.62 4.58
4 2 -11 25.22 4.52
-4 -2 11 14.31 5.48
-4 -2 11 15.09 5.87
4 2 -11 20.04 4.62
4 2 -11 23.24 4.65
4 -2 -11 24.7 5.49
4 -2 -11 27.46 5.1
4 -2 -10 460.69 49.51
-4 -2 10 424.15 50.18
-4 -2 10 499.21 50.49
4 -2 -10 465.99 50.39
-4 -2 10 510.81 50.64
-4 2 10 455.17 50.03
4 2 -10 491.87 50.34
-4 2 10 478.87 52
-4 -2 10 537.78 52.03
4 2 -10 496.84 51.4
4 -2 -10 493.27 51.03
4 2 -10 496.1 49.68
4 -2 -10 491.95 49.87
4 -2 -10 480.47 49.82
4 2 -10 479.18 49.69
-4 -2 9 4 4
-4 -2 9 4.02 5.32
4 2 -9 2.61 3.83
4 -2 -9 8.87 3.75
-4 -2 9 9.83 4.05
-4 2 9 5.61 3.1
4 2 -9 8.28 4.19
-4 2 9 4.11 5.22
4 2 -9 9.68 3.4
4 2 -9 7.95 3.86
4 -2 -9 13.5 4.28
4 -2 -9 9.88 4.19
4 -2 -9 7.66 3.1
4 2 -8 1355.88 140.51
4 -2 -8 1356.38 140.33
4 -2 -8 1328.12 140.47
4 2 -8 1384.84 140.44
4 -2 -8 1411.3 140.41
-4 -2 8 1438.03 141.17
-4 2 8 1392.45 140.65
4 2 -8 1427.3 141.02
-4 2 8 1376.07 141.89
4 2 -8 1351.84 141.46
-4 -2 8 1461.11 142.06
4 -2 -8 1337.25 141.05
-4 -2 8 1404.39 140.83
4 2 -7 232.38 21.27
-4 -2 7 196.38 21.71
-4 2 7 191.78 22.41
4 2 -7 195.15 21.91
-4 -2 7 178.55 22.33
4 2 -7 194.12 21.64
4 -2 -7 178.52 21.34
4 -2 -7 194.02 20.96
4 -2 -6 22.47 4.14
4 2 -6 28.56 3.74
4 2 -6 29.25 5.21
-4 -2 6 18.46 4.88
4 -2 -6 23.83 4
-4 2 6 13.82 3.53
4 2 -6 17.88 4.76
-4 2 6 20.84 5.39
-4 -2 6 19.53 5.34
-4 -2 5 179.56 18.54
4 -2 -5 152.02 17.63
-4 2 5 168.33 17.68
4 2 -5 168.93 18.46
-4 2 5 164.21 18.37
-4 -2 5 169.94 18.65
4 2 -5 159.78 18.17
-4 -2 4 39.52 5.83
-4 2 4 34.79 4.64
4 -2 -4 31.43 4.42
-4 2 4 33.49 3.9
-4 -2 4 30.97 5.38
4 2 -4 38.3 5.04
-4 2 4 31.1 5.11
-4 2 3 342.91 30.67
4 2 -3 266.86 30.12
-4 2 3 318.34 30.44
-4 -2 3 322.96 31.39
4 2 -3 275.93 30.34
-4 2 3 286.25 30.43
-4 2 2 31.3 4.37
-4 -2 2 29.31 5.33
4 2 -2 28.28 3.38
4 2 -2 35.62 3.72
-4 -2 1 36.74 6.44
-4 2 1 38.32 4.4
-4 2 0 0.92 1.57
-4 -2 0 -0.61 3.93
-4 2 0 6.08 2.39
4 2 0 4.96 1.85
-4 2 -1 22.79 3.17
-4 -2 -1 20.63 5.16
-4 2 -1 17.21 3.79
4 2 1 23.6 3.9
-4 -2 -2 1.21 2.12
-4 -2 -2 3.65 4.99
4 2 2 -1.25 7.45
4 2 2 -0.78 3.2
-4 2 -2 -0.4 3.06
-4 2 -2 0.82 1.43
4 -2 3 6.79 7.13
4 2 3 7.22 6.69
4 2 3 3.53 4.63
4 2 3 6.56 4.85
4 2 3 1.4 8.16
-4 -2 -3 5.48 3.14
-4 2 -3 1.28 2.33
4 2 3 9.6 4.37
-4 2 -3 -1 3.22
4 2 4 238.58 26.47
4 -2 4 249.82 26.62
4 2 4 263.92 28.04
4 2 4 241.5 26.67
4 -2 4 239.46 26.48
4 -2 4 219.42 27.42
4 2 4 161.24 27.96
-4 -2 -4 266.23 26.26
4 2 4 297.24 30.57
-4 2 -4 245.64 25.7
4 2 4 250.1 26.76
-4 2 -4 258.24 26.66
4 2 5 589.14 64.03
4 2 5 630.98 65.45
4 -2 5 637.11 64.16
4 -2 5 707.13 67.07
4 -2 5 580.21 64.03
4 2 5 641.07 64.36
4 2 5 844.4 69.44
-4 2 -5 676.92 63.45
4 2 5 557.6 64.2
-4 2 -5 568.09 64.16
-4 -2 -5 657.76 64
4 -2 5 607.16 65.18
4 2 5 449.73 65.23
4 2 6 6.69 5.53
4 -2 6 4.23 5.41
4 2 6 2.05 7.2
4 -2 6 -2.76 9.51
4 2 6 3.61 10.38
4 2 6 8.25 5.73
4 -2 6 0.7 4.88
-4 2 -6 -1.61 4.09
-4 -2 -6 2.17 3.32
4 -2 6 6.31 6.71
-4 2 -6 0.91 2.76
-4 -2 -6 1.29 3.48
4 2 6 1.74 5.13
4 2 7 18.44 6.08
4 -2 7 15.71 6.84
4 -2 7 7.33 10.14
4 2 7 7.69 11.5
4 -2 7 14.63 4.79
4 2 7 19.02 6.44
4 -2 7 12.43 5.73
-4 2 -7 10.93 4.87
4 -2 7 12.52 7.07
-4 2 -7 14.39 3.67
-4 -2 -7 19.25 4.86
4 2 7 8.99 5.3
-4 -2 -7 24.6 5.37
4 -2 8 153.26 19.23
4 2 8 154.21 19.35
4 -2 8 166.2 22.07
-4 2 -8 152.22 19.31
-4 2 -8 168.6 18.1
-4 -2 -8 167.18 18.59
4 2 8 162.11 19.92
-4 -2 -8 185.18 19.59
4 2 8 151.68 19.01
4 -2 8 169.03 18.57
4 -2 8 146.95 19.38
-4 2 -9 3.28 2.84
-4 -2 -9 -3.27 3.32
-4 -2 -9 4.41 4.09
4 -2 9 11.28 7.04
4 2 9 5.25 5.35
4 -2 9 13.55 15.89
4 -2 9 0.73 4.76
4 -2 9 2.81 5.52
4 2 9 -0.99 5.88
4 -2 9 13.18 9.63
4 -2 10 17.05 8.28
-4 2 -10 17.04 4.26
-4 -2 -10 12.32 5.14
4 2 10 9.42 5.81
4 -2 10 11.14 6.35
4 -2 10 26.74 18.47
-4 2 -10 22.61 3.95
-4 -2 -10 26.68 4.64
4 -2 10 1.02 6.06
4 -2 10 23.77 5.99
4 2 10 16.09 6.69
4 2 10 17.54 11.61
4 -2 10 17.47 10.83
4 -2 11 13.73 8.86
4 -2 11 28.6 20.08
-4 2 -11 11.28 3.92
-4 -2 -11 11.43 4.43
4 -2 11 7.59 5.88
4 2 11 6.05 6.16
4 2 11 23.81 5.58
4 -2 11 8.8 6.55
4 -2 11 17.08 6.03
4 2 11 11.53 6.75
4 2 11 4.15 11.89
4 -2 11 27.82 10.82
-4 2 -12 53.13 7.93
-4 -2 -12 74.58 8.74
4 2 12 42.83 10.15
4 2 12 68.57 9.72
4 -2 12 65.87 9.99
4 -2 12 47.19 10.42
4 2 12 61.46 11.24
4 -2 12 59.02 12.77
4 2 12 46.1 15.11
4 -2 12 86.31 15.09
4 -2 13 8.21 11.6
4 -2 13 1.75 9.21
-4 -2 -13 2.01 4.26
-4 2 -13 3.47 3.47
4 2 13 -2.3 12.29
4 2 13 -3.89 7.2
4 -2 13 2.05 5.76
4 2 13 1.88 5.84
4 -2 14 29.61 12
4 -2 14 5.34 5.93
4 2 14 16.12 6.31
-4 2 -14 7.98 4.05
-4 -2 -14 12.24 4.67
4 -2 14 16.73 11.34
4 2 14 16.55 13.05
4 -2 15 29.71 12.26
4 2 15 22.56 11.57
4 -2 15 19.79 7.25
4 2 15 27.63 8.06
-4 -2 -15 29.01 6.52
-4 2 -15 20.47 5.29
4 -2 15 48.67 12.77
4 2 15 40.33 14.63
4 -2 16 156.17 21.58
4 2 16 124.5 21.04
4 -2 16 128.07 17.48
4 2 16 145.33 17.73
-4 -2 -16 132.74 16.37
-4 2 -16 122.17 15.63
4 -2 16 182.86 24.61
4 2 16 150.01 23.02
4 -2 16 155.41 21.35
4 -2 17 41.75 11.89
4 2 17 32.67 12.69
4 -2 17 40.64 8.35
4 2 17 31.07 8.38
-4 2 -17 37.19 6.56
-4 -2 -17 46.75 7.55
4 -2 17 84.2 17.14
4 2 17 53.97 14.8
4 -2 17 33.83 12.92
4 2 18 9.63 9.2
4 -2 18 5.32 5.93
4 2 18 5.44 5.9
4 2 18 17.49 10.23
-4 2 -18 9.77 3.91
4 -2 18 22.93 12.99
-4 -2 -18 7.95 4.95
4 -2 18 22.94 11.73
-4 -2 -19 2.26 4.15
4 -2 19 10.39 12.61
4 2 19 8.93 10.09
4 -2 19 -5.3 8.79
4 -2 19 1.99 5.67
4 2 19 1.02 5.89
-4 -2 -20 -5.46 4.12
4 2 20 4.71 9.02
4 -2 20 6.18 9.52
4 -2 20 6.32 5.49
4 2 20 -1.84 5.15
-4 -2 -21 -4.66 3.67
4 -2 21 1.96 5.44
4 -2 21 6.35 7.6
4 2 21 10.48 8.3
4 2 21 3.88 5.02
4 -2 21 3.88 4.79
-4 -2 -22 29.5 5.15
4 -2 22 35.42 6.34
4 2 22 24.38 7.92
4 -2 22 21.06 7.47
4 -2 22 41.1 7.7
4 2 23 9.51 4.25
4 -2 23 10.77 4.79
4 -2 24 4.81 3.62
-4 4 27 14.61 3.88
-4 -4 26 18.69 5.02
-4 4 26 20.17 5.69
-4 4 26 32.43 5.84
-4 -4 26 27.35 5.41
4 -4 -25 14.82 3.37
-4 -4 25 15.44 5.4
-4 4 25 17 6.42
-4 -4 25 14.42 5.16
4 -4 -24 41.57 6.2
-4 -4 24 38.9 7.97
-4 4 24 56.21 9.24
4 -4 -23 5.51 3.75
-4 -4 23 7.06 6.1
-4 4 23 1.2 6.78
4 -4 -22 30.99 5.81
4 4 -22 38.74 5.39
4 -4 -22 27.94 5.46
4 -4 -22 15.71 5.6
-4 4 22 21 8.53
-4 -4 22 34.85 7.6
4 -4 -21 19.33 4.92
-4 -4 21 -1.22 6.58
-4 4 21 12.47 8.08
4 4 -21 5.78 4.02
4 -4 -21 8.21 4.46
4 -4 -20 14.54 5.2
4 -4 -20 13.19 4.54
-4 4 20 9.92 8.42
-4 -4 20 17.82 7.75
-4 4 20 8.99 7.21
4 4 -20 10.15 4.16
4 -4 -20 8.47 3.81
4 -4 -20 9.42 5.06
4 -4 -19 -2.45 4.55
4 -4 -19 5.14 4.63
-4 -4 19 6.51 6.91
-4 -4 19 9.82 6.88
4 4 -19 4.67 3.87
4 -4 -19 1.4 4.64
4 -4 -19 4.02 4.08
4 -4 -18 34.51 6.65
-4 -4 18 45.18 8.88
-4 -4 18 37.7 8.66
4 4 -18 20.76 5.38
4 -4 -18 23.97 5.94
4 -4 -18 22.23 5.48
4 -4 -17 10.79 5.05
-4 -4 17 -1.25 6.23
-4 -4 17 -7.08 6.78
4 4 -17 -0.59 3.61
4 -4 -17 4.88 4.42
4 -4 -17 0.61 4.1
4 4 -16 0.73 4.06
4 -4 -16 2.89 4.46
-4 -4 16 9.53 7.02
-4 -4 16 -5.64 5.56
4 4 -16 2.93 3.43
4 -4 -16 -1.35 4.43
4 -4 -16 6.11 4.42
4 -4 -15 7.36 3.97
4 4 -15 11.16 4.6
-4 -4 15 2.13 5.22
-4 -4 15 13.44 7.02
4 4 -15 4.03 4.06
4 -4 -15 4.53 4.32
4 4 -15 4.5 3.6
4 -4 -15 1.21 4.09
4 4 -14 241.99 24.87
4 -4 -14 228.66 24.63
-4 -4 14 228.02 26.13
-4 -4 14 209.2 25.7
4 4 -14 207.88 24.39
4 -4 -14 242.43 24.75
4 4 -14 219.79 24.21
4 4 -13 55.97 8.21
4 -4 -13 58.11 7.63
-4 -4 13 58.96 9.45
-4 -4 13 54.36 9.56
4 4 -13 51.37 7.72
4 -4 -13 46.7 8.31
4 -4 -13 59.27 8.3
4 4 -13 54.42 7.63
4 -4 -12 214.63 26.1
4 -4 -12 257.51 25.33
-4 4 12 228 24.71
4 4 -12 197.38 25.39
4 4 -12 217.75 26.64
-4 4 12 193.23 27.04
4 4 -12 234.91 24.49
4 -4 -12 218.13 24.03
-4 -4 12 187.48 25.06
-4 -4 12 227.2 25.36
4 4 -12 233.15 24.25
4 -4 -12 208.63 24.28
4 4 -12 243.2 24.17
4 -4 -12 235.96 24.71
4 -4 -11 -2.15 3.05
-4 -4 11 6.15 4.63
4 4 -11 -2.63 4.79
4 -4 -11 3.65 3.3
4 -4 -11 -1.12 3.63
4 4 -11 -2.84 3.97
-4 4 11 1.91 2.83
-4 4 11 6 6.58
-4 -4 11 5.94 5.11
4 4 -11 3.43 3.9
4 4 -11 1.37 3.66
4 -4 -11 -0.55 4.9
4 -4 -11 -3.64 4.01
4 -4 -11 1.46 3.38
4 -4 -10 13.56 3.73
-4 -4 10 10.44 5.1
4 -4 -10 18.98 4.22
4 -4 -10 24.37 5.31
4 4 -10 10.57 4.77
-4 4 10 18.28 3.95
-4 4 10 10.57 7.01
4 4 -10 6.02 4.96
-4 -4 10 14.37 5.38
4 4 -10 30.35 4.62
4 -4 -10 21.25 4.97
4 -4 -10 17.36 4.19
4 4 -10 22.27 4.8
4 -4 -10 22.6 4.86
4 4 -9 6.54 3.43
-4 -4 9 13.18 4.62
4 4 -9 6.62 4.71
4 -4 -9 1.7 3.38
-4 4 9 2.87 2.72
4 4 -9 4.33 5.42
-4 4 9 9.21 6.18
-4 -4 9 7.99 4.54
4 4 -9 6.87 3.33
4 -4 -9 5.36 3.83
4 -4 -9 6.09 3.08
4 4 -9 5.58 3.74
4 -4 -9 7.46 4.19
-4 -4 8 6.24 4.06
4 4 -8 5.17 3.41
-4 4 8 4.95 5.06
4 4 -8 8.69 4.6
-4 4 8 3.29 2.46
4 -4 -8 1.49 3.26
4 4 -8 7.78 4.81
4 4 -8 4 3.06
4 -4 -8 5.52 3.14
4 4 -8 4.51 3.72
-4 -4 7 495.18 55.99
4 -4 -7 483.96 56.28
-4 4 7 542.68 55.54
4 4 -7 585.83 56.99
4 4 -7 503.94 56.98
-4 4 7 530.64 57.08
4 4 -7 574.1 56.02
4 4 -7 549.85 55.76
4 -4 -7 518.9 55.58
4 4 -7 601.12 55.95
4 -4 -7 554.59 55.9
-4 4 6 458.85 44.17
4 -4 -6 389.64 44.83
4 4 -6 411.76 45.53
4 4 -6 423.44 45.49
-4 4 6 486.56 45.71
4 4 -6 430.56 44.5
4 -4 -6 433.69 44.22
4 4 -6 426.78 44.43
4 -4 -6 401.33 44.4
4 -4 -5 21.58 4.52
4 4 -5 31.24 6.41
-4 4 5 21.9 3.38
4 4 -5 15.82 5.12
4 4 -5 24.4 4.45
4 -4 -5 24.72 4.7
4 4 -4 872.53 91.12
-4 4 4 932.51 90.68
4 4 -4 877.7 91.37
4 4 -4 902.52 92.37
-4 -4 4 939.11 92.08
4 -4 -4 831.35 91.09
4 4 -4 899.34 91.14
4 4 -3 2.04 2.81
-4 4 3 1.38 2.64
-4 4 3 1.15 1.21
-4 -4 3 5.24 4.07
4 4 -3 0.64 3.05
4 4 -2 138.74 17.36
4 4 -2 112.59 13.27
-4 4 2 121.04 12.3
-4 -4 2 109.22 14.33
-4 4 2 121.39 13.52
4 4 -2 117.36 13.18
4 4 -1 40.5 10.64
4 4 -1 32.37 5.58
-4 4 1 38.67 3.94
-4 4 1 33.07 3.9
-4 4 1 42.46 5.65
-4 -4 1 41.28 6.9
4 4 -1 38.12 5.31
4 4 0 166.05 17.33
4 4 0 154.61 19.28
-4 4 0 168.55 15.84
-4 4 0 161.46 16.88
-4 4 0 144 15.73
-4 4 0 157.33 17.97
-4 -4 0 138.87 17.83
4 4 0 138.25 16.62
4 4 0 149.96 16.77
4 -4 0 162.9 20.15
4 4 1 28.11 5.67
4 4 1 16.53 3.84
-4 4 -1 25.24 2.98
-4 4 -1 18.13 6.29
-4 -4 -1 18.14 6.16
-4 4 -1 20.81 4.12
4 -4 1 26.92 9.75
4 4 2 18.99 9.85
4 -4 2 31.15 7.9
4 -4 2 30.78 8.88
4 -4 2 25.68 5.76
4 4 2 35.54 6.14
-4 -4 -2 31.31 5.14
-4 4 -2 11.85 7.53
-4 4 -2 35.87 3.89
-4 -4 -2 26.96 6.74
-4 4 -2 22.86 4.52
4 4 2 34.84 4.49
4 4 3 123.7 18.92
4 -4 3 139.13 17.62
4 4 3 164.88 16.43
4 4 3 152.49 15.9
4 4 3 178.38 18.29
4 -4 3 128.29 15.73
4 -4 3 126.69 15.81
-4 4 -3 150.1 14.61
-4 -4 -3 136.92 15.56
-4 4 -3 138.8 18.16
-4 4 -3 125.76 15.04
4 4 3 128.23 15.8
-4 4 -3 98.28 15.66
4 4 4 81.37 15.85
4 -4 4 106.87 14.65
4 -4 4 90.89 12.51
4 4 4 99.55 12.45
4 4 4 125.81 14.95
4 -4 4 102.11 12.5
4 -4 4 112.13 12.79
4 4 4 106.66 12.92
4 4 4 99.96 12.69
-4 4 -4 105.32 11.29
-4 -4 -4 105.68 12.31
-4 4 -4 75.43 14.08
-4 4 -4 107.43 11.72
-4 4 -4 93.39 12.83
4 -4 5 20.1 7.64
4 4 5 20.5 10.28
4 -4 5 13.41 5.55
4 4 5 15.12 7.85
4 4 5 7.34 4.72
4 -4 5 18.34 10.6
4 -4 5 11.17 4.96
4 4 5 22.92 5.89
4 -4 5 9.97 4.84
-4 4 -5 14.69 3.44
-4 4 -5 10.88 2.97
-4 4 -5 12.61 7.24
-4 4 -5 23.92 5.98
-4 -4 -5 8.72 3.77
4 4 5 12.82 5.08
-4 4 -6 13.9 3.26
4 4 6 24.26 10.4
-4 -4 -6 20.91 6.86
-4 4 -6 15.5 8.2
-4 -4 -6 9.26 4.57
-4 4 -6 25.77 6.27
4 4 6 10.96 5.31
4 -4 6 16.76 18.12
4 4 6 16.11 5.64
4 -4 6 16.38 5.39
4 4 6 16.17 8.57
4 -4 6 17.9 10.15
4 -4 6 16.83 4.58
4 4 6 11.7 5.66
4 -4 6 22.94 5.16
4 -4 6 16.49 5.53
4 -4 6 14.92 6.84
4 4 6 21.69 10.66
-4 4 -7 97.06 10.91
4 4 7 87.49 16.56
-4 -4 -7 91.41 13.38
-4 -4 -7 111.39 12.92
-4 4 -7 80.13 14.46
4 4 7 74.85 12.96
-4 4 -7 83.07 12.73
4 -4 7 143.45 23.63
4 4 7 78.54 12.01
4 -4 7 102.71 12.55
4 4 7 100.07 14.77
4 -4 7 103.83 16.09
4 -4 7 89.2 11.53
4 -4 7 77.87 11.88
4 4 7 112.7 13.04
4 4 7 84.81 16.14
-4 4 -8 8.35 5.4
4 4 8 27.27 11.42
-4 -4 -8 12.19 4.77
-4 4 -8 8.68 3.32
-4 -4 -8 13.84 6.22
-4 4 -8 22.4 8.86
4 4 8 16.77 6.05
4 -4 8 12.02 16.1
4 -4 8 21.34 6.68
4 4 8 18.34 5.92
4 4 8 26.91 8.82
4 -4 8 8.28 9.6
4 -4 8 13.24 5.65
4 -4 8 15.69 4.9
4 4 8 10.08 6.34
4 4 8 1.41 10.68
-4 4 -9 61.22 10.85
-4 -4 -9 66.32 10.84
-4 4 -9 70.33 9.09
4 4 9 79.68 11.97
4 4 9 67.1 10.53
4 -4 9 65.41 10.78
4 -4 9 78.28 14.49
4 -4 9 87.45 10.68
4 -4 9 56.68 10.23
4 4 9 71.14 11.27
4 4 9 47.8 13.97
4 4 10 3.21 5.34
4 -4 10 -2.76 18.17
4 -4 10 3.95 5.97
4 4 10 7.37 6.01
4 -4 10 10.95 9.39
4 -4 10 0.87 5.28
4 -4 10 8.77 5.76
4 4 10 8.47 6.4
4 -4 10 -1.51 8.26
4 -4 11 46.92 21.85
4 4 11 24.52 7.18
4 -4 11 27.81 7.26
4 -4 11 49.61 12.55
4 4 11 22.55 7.9
4 -4 11 48.25 11.03
4 -4 12 1.98 10.7
-4 -4 -12 1.44 4.08
4 -4 12 12.37 21.02
4 -4 12 -6.82 9.21
4 -4 12 -5.16 5.89
4 4 12 -8.33 7.01
4 -4 13 14.24 11.13
4 4 13 -1.24 6.57
4 -4 13 4.35 6.62
-4 -4 -13 13.74 5.11
4 -4 13 16.19 10.2
4 4 13 10.09 13.26
4 -4 14 87.76 20.31
4 -4 14 94.37 17.57
-4 -4 -14 88.04 11.66
4 -4 14 73.16 16.03
4 -4 14 115.11 13.6
4 -4 15 2.02 9.93
4 -4 15 3.4 6.54
4 4 15 7.54 6.62
4 4 15 15.21 13.83
4 -4 15 13.56 10.86
4 -4 15 -2.58 12.54
-4 -4 -15 5.79 5.28
4 -4 16 71.07 11.13
4 4 16 40.95 9.86
4 -4 16 77.92 19.38
-4 -4 -16 64.15 9.55
4 -4 16 74.49 15.17
4 4 16 72.8 17.14
4 -4 17 6.6 6.79
4 4 17 2.21 5.93
4 4 17 2.04 10.93
4 -4 17 5.12 13.56
-4 -4 -17 5.91 4.91
4 -4 17 -7.7 9.59
4 4 17 15.66 11.5
-4 -4 -18 12.31 5.53
4 -4 18 4.88 13.13
4 4 18 1.91 9.7
4 -4 18 18.69 6.86
4 4 18 13.91 6.93
4 -4 18 14.95 7.41
4 -4 18 31.12 11.21
4 4 18 13.81 10.84
4 -4 19 13.34 13.33
-4 -4 -19 11.58 4.93
4 4 19 11.49 10
4 -4 19 12.48 6.65
4 4 19 0.99 5.7
4 4 19 5.17 9.44
4 -4 19 3.5 6.52
4 -4 19 16.62 9.98
4 -4 20 17.08 12.07
-4 -4 -20 13.86 4.73
4 -4 20 11.04 5.75
4 4 20 3.46 5.53
4 4 20 4.49 8.51
4 -4 20 6.38 6.33
4 -4 20 15.75 8.88
-4 -4 -21 0.59 3.93
4 -4 21 -0.94 5.12
4 4 21 -4.94 7.89
4 -4 21 -11.5 7.29
4 -4 21 -2.16 4.58
4 4 21 -0.7 4.81
-4 -4 -22 -0.93 3.09
4 -4 22 -0.56 3.61
4 4 22 1.89 6.34
4 -4 22 2.38 4.81
4 -4 23 10.02 4.54
4 -4 24 26.62 4.86
-4 6 26 -3.57 3.71
4 -6 -25 7.03 2.73
-4 -6 25 9.36 4.23
-4 6 25 4.34 5.03
4 -6 -24 14.57 3.89
-4 -6 24 18.77 5.4
-4 6 24 26.06 6.85
4 -6 -23 24.16 5.01
-4 -6 23 28.94 6.92
-4 6 23 18.82 7.92
4 -6 -22 6.86 3.75
4 -6 -22 2.71 2.94
4 -6 -22 5.54 3.88
-4 -6 22 9.07 6.5
-4 6 22 18.76 6.84
4 -6 -21 -3.46 4.07
4 -6 -21 2.25 3.23
4 -6 -21 3.72 3.56
4 -6 -21 -1.86 4.37
-4 -6 21 1.12 5.89
4 -6 -20 14.06 5
4 -6 -20 22.01 4.76
-4 -6 20 8.41 6.9
4 6 -20 13.79 4.25
4 -6 -20 4.72 4.99
4 -6 -20 24.54 4.75
4 -6 -19 4.58 4.52
-4 -6 19 11.3 7.23
-4 -6 19 4.78 6.94
4 6 -19 5.62 4.51
4 -6 -19 0.71 4.42
4 -6 -19 3.64 4.24
4 -6 -18 27.56 5.95
-4 -6 18 16.49 8.31
-4 -6 18 22.91 7.69
4 6 -18 34.06 5.76
4 -6 -18 23.99 6.11
4 -6 -18 35 6.51
4 -6 -17 6.74 4.31
-4 -6 17 6.25 6.96
-4 -6 17 1.19 6.51
4 6 -17 8.7 4.21
4 -6 -17 8.73 5.15
4 -6 -17 0.67 4.65
4 -6 -16 2.15 4.45
-4 -6 16 6.03 6.93
-4 -6 16 6.94 6.25
4 6 -16 3.18 4.38
4 -6 -16 -0.68 4.49
4 -6 -16 3.57 4.74
4 -6 -15 3.36 3.81
-4 -6 15 2.28 6.99
-4 -6 15 12.19 6.17
4 6 -15 5.77 4.61
4 -6 -15 5.44 4.46
4 -6 -14 6.22 3.89
-4 -6 14 3.18 6.39
-4 -6 14 2.1 5.33
4 6 -14 3.83 4.6
4 -6 -14 4.01 5.59
4 -6 -14 -5.37 5.01
4 -6 -13 1.71 3.4
-4 -6 13 1.94 5.81
-4 -6 13 -2.94 5.19
4 6 -13 -1.26 4.04
4 -6 -13 2.59 4.41
4 -6 -13 1.48 5.2
4 -6 -13 -1.24 4.2
4 -6 -12 21.13 4.63
-4 -6 12 25.47 6.41
-4 -6 12 28.25 7
4 6 -12 28.69 5.41
4 -6 -12 23.89 5.34
4 -6 -12 32.44 6.5
4 -6 -12 23.9 5.26
4 -6 -11 57.58 7.56
-4 -6 11 50.37 8.75
4 -6 -11 60.44 8.75
4 -6 -11 61.97 8.09
4 -6 -11 54.58 8.57
-4 -6 11 46.22 8.43
4 6 -11 65.05 8.35
4 6 -11 52.24 10.84
-4 6 11 53.07 11.19
-4 -6 10 21.68 5.68
4 -6 -10 18.98 5.22
4 -6 -10 21.5 5.51
4 -6 -10 22.67 4.68
-4 -6 10 14.25 5.24
4 6 -10 17.82 4.48
-4 6 10 15.66 7.01
4 -6 -10 15.91 4.81
4 6 -10 9.1 5.17
4 6 -10 22.57 7.3
-4 6 9 20.83 6.84
-4 -6 9 13.07 4.64
4 6 -9 16.17 5.64
4 -6 -9 6.14 4.22
4 6 -9 7.32 6.51
-4 -6 9 7.14 4.91
4 -6 -9 13.95 4.03
-4 -6 9 5.12 4.62
4 6 -9 9.46 4.33
4 6 -9 11.72 9.14
-4 -6 8 76.59 10.59
4 6 -8 70.39 14.12
4 -6 -8 86.6 11.16
-4 -6 8 70.44 10.3
4 -6 -8 77.31 9.85
4 6 -8 89.66 10.27
-4 6 8 77.64 12.49
4 -6 -8 76.33 10.91
-4 -6 8 89.57 11.06
4 6 -8 99.69 12.13
4 6 -8 89.27 12.77
-4 -6 7 0.82 3.49
4 6 -7 8.01 4.87
4 -6 -7 -2.56 3.1
4 6 -7 -2.41 4.82
-4 -6 7 2.46 3.79
4 -6 -7 -0.49 3.81
4 -6 -7 1.17 3.2
-4 -6 7 1.5 3.82
4 -6 -7 -1.38 4.78
4 6 -7 1.4 3.62
4 6 -7 7.01 9.37
-4 -6 6 135.81 15.32
4 6 -6 107.9 14.76
4 -6 -6 130.4 15.14
4 6 -6 128.3 15.96
-4 -6 6 127.29 14.73
4 -6 -6 126.6 14.4
4 -6 -6 143.74 14.87
4 -6 -6 115.15 15.25
4 6 -6 115.49 14.16
4 -6 -6 131.48 14.03
4 6 -6 129 18.57
-4 -6 5 373.17 36.67
4 6 -5 322 36.12
4 6 -5 364.58 37.3
4 -6 -5 326.47 35.6
-4 -6 5 326.07 35.77
4 -6 -5 338.38 36.53
4 -6 -5 341.8 35.99
4 -6 -5 328.69 35.14
4 6 -5 385.01 39.23
4 6 -4 69.37 9.73
-4 -6 4 83.89 9.9
4 6 -4 68.74 9.07
4 6 -4 63.24 10.13
-4 6 4 52.43 9.16
4 -6 -4 63.37 8.68
4 6 -4 66.89 8.59
4 -6 -4 64.32 10.14
4 -6 -4 68.17 7.95
4 6 -4 93.03 13.87
-4 -6 3 31.51 5.81
4 -6 -3 37.53 7.96
4 -6 -3 43.44 6.33
4 6 -3 40.47 7.11
4 6 -3 47.97 8.22
-4 6 3 42.38 5.17
-4 -6 3 51.76 7.84
-4 6 3 43.12 7.13
4 6 -3 45.66 6.75
4 6 -3 43.63 11.67
4 -6 -2 154.43 18.79
4 -6 -2 157.12 17.4
4 6 -2 169.65 22.05
4 6 -2 184.91 18.54
-4 6 2 130.95 17.89
-4 6 2 174.82 17.37
-4 -6 2 183.26 19.33
4 6 -2 145.55 18.29
-4 6 2 154.06 18.45
4 6 -1 2.04 3.7
4 6 -1 11.29 3.85
-4 6 1 7.13 3.83
-4 6 1 14.75 4.71
-4 -6 1 6.47 5.09
4 -6 -1 8.97 3.57
4 6 -1 19.18 4.98
4 -6 -1 13.55 4.79
4 -6 -1 9.51 6.19
4 6 -1 21.86 10.32
-4 6 0 6.51 4.93
-4 -6 0 21.02 6.38
-4 6 0 9.87 3.91
4 6 0 3.34 3.54
4 6 0 8.41 3.85
4 -6 0 8.77 16.58
4 6 0 6.91 5.02
4 6 0 8.31 4.29
4 -6 0 6.33 4.73
4 -6 0 -0.94 6.14
-4 6 -1 7.22 3.8
-4 6 -1 11.85 5.97
4 6 1 18.33 4.25
4 6 1 11.83 4.07
4 6 1 14.09 5.52
4 -6 1 5.59 17.43
4 6 1 8.06 4.79
4 -6 1 22.26 5.11
4 -6 1 20.47 7.39
4 -6 1 14.77 4.38
-4 6 -2 12.27 7.03
-4 6 -2 13.86 4.26
4 6 2 5.61 5.13
4 -6 2 15.82 14.98
4 -6 2 9.47 4.57
4 6 2 1.3 10.13
4 -6 2 15.29 7.09
4 6 2 7.55 4.27
4 -6 2 -1.52 4.06
-4 6 -3 -8.3 6.74
-4 -6 -3 5.28 5.44
-4 6 -3 2.54 3.63
4 6 3 4.96 5
4 6 3 8.54 4.56
4 -6 3 0.7 3.75
4 -6 3 5.38 7.63
4 6 3 13.27 11.57
4 -6 3 4.13 4.13
4 6 3 5.39 4.31
4 -6 3 4.83 4.36
-4 6 -4 86.37 10.18
-4 6 -4 114.44 13.02
-4 6 -4 77.31 15.2
-4 -6 -4 102.93 12.42
-4 -6 -4 108.35 13.43
-4 6 -4 97.52 11.91
4 -6 4 157.74 24.03
4 -6 4 103.17 11.9
4 6 4 91.43 11.98
4 -6 4 90.75 11.96
4 6 4 113.49 14.6
4 6 4 109.27 12.49
4 -6 4 102.49 12.5
4 6 4 99.77 16.93
4 -6 4 114.54 14.71
4 6 5 115.31 15.69
-4 6 -5 133.68 13.25
-4 -6 -5 118.54 15
-4 6 -5 99.47 17.41
-4 -6 -5 119.73 15.94
4 6 5 157.54 20.28
-4 6 -5 94.59 14.16
-4 6 -5 97.92 15.33
4 -6 5 202.47 28.13
4 -6 5 127.15 14.87
4 -6 5 125.13 14.52
4 6 5 131.14 16.64
4 6 5 125.79 14.8
4 -6 5 200.22 20.33
4 -6 5 96.6 14.21
4 6 5 129.92 15.15
4 -6 5 127.69 15.21
4 6 5 112.98 18.96
4 -6 5 150.98 17.37
4 6 6 166.26 24.03
4 -6 6 202.39 23.06
4 6 6 179.8 22.19
4 -6 6 197.81 20.62
4 -6 6 178.67 20.57
4 6 6 185.06 20.78
4 -6 6 165.29 20.34
4 6 6 192.02 21.09
4 -6 6 170.21 20.91
4 6 6 142.52 21.37
-4 -6 -6 199.95 21.55
-4 -6 -6 208.96 22.43
-4 6 -6 155.75 23.39
4 6 6 166.9 24.7
-4 6 -6 180.14 20.44
-4 6 -6 164.42 21.61
4 6 7 5.99 10.19
4 6 7 1.52 4.44
4 6 7 6.74 7.64
4 -6 7 1.49 4.89
4 -6 7 -5.25 9.55
4 -6 7 2.84 4.28
4 6 7 0.86 5.27
4 -6 7 -2.6 4.9
4 6 7 -2.72 4.94
-4 -6 -7 -1.13 4.04
-4 6 -7 2.62 4.65
-4 -6 -8 83.85 12.15
-4 6 -8 75.22 12.33
4 6 8 90.54 13.4
4 -6 8 73.16 11.09
4 6 8 69.53 11.04
4 6 8 88.84 13.54
4 -6 8 109.45 16.87
4 -6 8 91.55 11.17
4 -6 8 79.71 11.47
4 6 8 78.89 11.53
4 6 8 58.23 15.32
4 -6 9 8.9 18.15
4 6 9 6.12 5.28
4 -6 9 1.72 4.75
4 6 9 11.56 8.43
4 -6 9 -5.68 10.7
4 -6 9 7.79 5.62
4 6 9 1.95 5.53
4 -6 9 7.3 5.38
4 -6 9 3.16 7.61
4 6 9 -1.55 10.36
4 6 10 29.62 7.01
4 -6 10 56.35 21.13
4 -6 10 36.23 7.65
4 -6 10 43.38 8.26
4 6 10 20.66 7.24
4 -6 10 33.29 10.49
4 6 10 10.84 11.56
4 -6 11 -7.23 13.62
4 -6 11 4.17 6.19
4 -6 11 -9.87 23.02
4 6 11 -4.34 6.5
4 -6 11 -1.24 6.55
4 6 11 7.62 10.54
4 -6 11 -3.49 9.76
4 -6 12 3.63 8.96
4 6 12 12.45 7.21
4 -6 12 8.9 6.65
4 -6 12 10.12 13.68
4 -6 12 9.2 7
-4 -6 -12 6.59 3.2
4 6 13 18.66 7.73
4 -6 13 23.19 7.74
-4 -6 -13 35.19 6.93
4 -6 13 26.32 16.6
4 -6 13 12.31 7.1
4 -6 13 18.75 10.65
4 -6 14 43.69 9.55
-4 -6 -14 34.37 7.46
4 -6 14 51.43 17.64
4 -6 14 29.23 9.42
4 -6 14 30.62 12.33
4 -6 15 4.66 7.09
4 -6 15 10.98 15.51
-4 -6 -15 -1.73 4.82
4 -6 15 4.16 6.9
4 -6 15 19.29 10.12
4 6 15 8.11 12.68
4 6 16 2.2 5.76
4 -6 16 11.87 6.35
4 -6 16 6.8 6.55
4 -6 16 16.36 17.77
-4 -6 -16 7.74 5.39
4 -6 16 12.15 7.19
4 -6 16 1.91 8.74
4 6 16 2.53 12.19
4 -6 17 8.61 5.94
4 6 17 10.69 6.51
4 -6 17 7.92 14.69
-4 -6 -17 8.36 5.31
4 -6 17 15.46 7.4
4 6 17 22.8 13.46
4 -6 17 -1.83 9.65
4 6 18 7.36 10.22
4 -6 18 -0.99 5.48
4 6 18 -2 5.56
4 -6 18 7.42 13.48
-4 -6 -18 2.38 4.63
4 -6 18 1.2 6.56
4 6 18 5.89 10.09
4 -6 18 5.1 9.01
4 6 19 9.73 8.7
4 -6 19 6.2 5.5
4 6 19 4.46 5.73
4 -6 19 24.37 12.64
-4 -6 -19 12.38 5.05
4 -6 19 -3.3 5.69
4 6 19 -7.98 9.27
4 -6 19 25.62 9.44
-4 -6 -20 5.14 3.88
4 -6 20 9.17 5.04
4 6 20 -2.96 5.04
4 -6 20 2.93 5.97
4 6 20 12.37 8.85
-4 -6 -21 -2.68 3.26
4 -6 21 3.37 4.84
4 6 21 2.2 6.44
4 -6 21 -6.79 4.18
-4 -6 -22 2.05 3.05
4 -6 22 8.03 3.52
4 -6 22 6.92 4.64
4 6 22 1.59 5.83
4 -6 23 5.24 3.71
-4 8 25 5.14 3.93
-4 -8 25 0.42 3.18
4 -8 -24 -0.33 2.65
-4 8 24 -5.85 4.91
4 -8 -23 8.42 3.41
-4 -8 23 9 4.83
-4 8 23 13.86 6.6
4 -8 -22 4.89 3.31
4 -8 -22 3.55 3.7
-4 8 22 -1.09 6.65
-4 -8 22 2.52 5.04
4 -8 -21 3.42 3.73
4 -8 -21 3.24 2.97
4 -8 -21 11.63 4.68
4 -8 -21 9.24 3.66
-4 -8 21 2.93 5
4 -8 -20 10.12 4.31
4 -8 -20 15.45 4.58
4 -8 -20 12.31 4.68
-4 -8 20 6.51 6.39
-4 -8 19 -2.3 6.2
4 -8 -19 1.35 3.62
4 -8 -19 -0.69 4.41
4 -8 -19 3.67 3.96
-4 -8 19 3.52 6.39
-4 -8 18 11.87 6.91
4 -8 -18 9.09 4.32
4 -8 -18 5.06 4.77
4 -8 -18 16.08 5.16
-4 -8 18 17.07 7.64
-4 -8 17 41.99 10.13
4 -8 -17 69.79 8.73
4 -8 -17 63.37 9.03
-4 -8 17 45.61 9.95
-4 -8 16 4.77 7
4 -8 -16 6.92 4.1
4 -8 -16 8.03 5.32
-4 -8 16 7.29 7.08
-4 -8 15 8.15 6.48
-4 -8 15 5.86 7.03
4 -8 -15 7.33 4.42
4 -8 -15 8.99 6.36
4 -8 -15 17.8 5.75
4 -8 -14 171.07 21.24
-4 -8 14 214.65 23.47
4 -8 -14 227.41 23.09
4 -8 -14 186.23 21.89
4 -8 -14 180.01 21.81
-4 -8 14 212.27 23.37
-4 -8 13 125.96 15.13
-4 -8 13 85.7 14.48
4 -8 -13 98.96 12.82
4 -8 -13 128.31 14.74
4 -8 -13 112.73 13.63
4 -8 -13 105.23 13.67
-4 -8 12 8.69 6
-4 -8 12 16.23 6.05
4 -8 -12 17.6 3.99
4 -8 -12 15.12 5.69
4 -8 -12 2.99 5.92
4 -8 -12 19.09 5.05
-4 -8 11 96.76 14.06
4 -8 -11 122.11 13.53
4 -8 -11 104.31 13.31
4 -8 -11 102.07 12.9
4 8 -11 129.15 17.58
-4 -8 11 96.44 13.59
-4 -8 10 37.95 7.79
4 -8 -10 55.06 7.58
4 -8 -10 40.31 7.14
4 8 -10 65.41 13.78
4 -8 -10 41.32 8.04
-4 -8 10 32.56 7.02
-4 -8 9 7.69 5.19
-4 -8 9 4.45 4.86
4 -8 -9 3.6 5.51
4 -8 -9 -2.23 3.76
4 8 -9 4.55 8.93
4 -8 -8 18.51 5.32
4 -8 -8 15.14 4.44
-4 -8 8 14.2 4.77
-4 -8 8 18.69 5.85
4 -8 -8 17.25 6.53
4 -8 -8 8.77 5.12
4 8 -8 12.81 5
4 8 -8 1.7 5.95
4 8 -8 20.98 10.46
4 -8 -7 4.95 4.77
4 -8 -7 4.85 3.66
4 -8 -7 1.85 5.67
4 -8 -7 4.4 4.66
-4 -8 7 0.61 3.73
4 8 -7 -1.1 3.57
4 -8 -6 1.19 4.65
4 -8 -6 0.45 2.97
-4 -8 6 -0.55 3.69
4 -8 -6 -0.74 4.35
4 -8 -6 9.52 6.24
4 8 -6 2.59 4.41
-4 -8 6 0.92 3.61
4 8 -6 3.75 4.99
4 8 -6 -1.05 4.14
4 8 -6 -7.26 10.44
4 -8 -5 5.31 3.38
-4 -8 5 -1.97 3.2
4 -8 -5 9.62 4.88
-4 -8 5 6.15 4.03
4 -8 -5 -0.98 5.81
4 -8 -5 3.06 5.04
4 8 -5 -3.62 5.06
4 8 -5 -1.02 3.62
-4 -8 5 1.79 3.57
-4 8 5 4.48 4.55
4 8 -5 -2.47 4.68
4 8 -5 1.43 10.15
4 -8 -4 12.19 3.31
-4 -8 4 7.24 3.31
-4 -8 4 6.98 3.85
4 -8 -4 6.44 4.69
4 -8 -4 1.59 5.12
4 -8 -4 7.02 7.69
4 8 -4 1.43 10.34
4 8 -4 10.16 4.93
-4 -8 4 10.61 4.36
4 8 -4 3.71 5.07
-4 8 4 4.3 4.12
4 8 -4 3.97 3.52
4 8 -3 41.8 7.84
-4 -8 3 48.8 7.62
4 8 -3 43.43 9.23
4 8 -3 26.33 7.18
-4 8 3 31.25 7.69
4 -8 -3 51.4 6.1
-4 -8 3 38.07 6.17
-4 -8 3 40.18 6.87
4 -8 -3 37.6 7.3
4 -8 -3 55.39 6.89
4 -8 -3 55.05 9.87
4 8 -3 49.66 7.37
4 8 -3 61.49 13.46
4 8 -2 157.1 21.42
-4 8 2 154.83 21.33
-4 8 2 166.53 20.29
4 8 -2 196.06 21.99
-4 8 2 176.31 21.8
4 -8 -2 204.61 20.59
-4 -8 2 166.59 20.38
4 -8 -2 263.02 29.1
4 -8 -2 230.07 23.17
4 8 -2 201.94 21.07
4 8 -2 219.53 25.37
4 -8 -2 221.63 20.94
4 -8 -1 153.09 22.3
4 -8 -1 99.75 15.62
4 8 -1 108.69 14.21
4 -8 -1 107.65 12.24
-4 -8 1 90.95 12.17
4 8 -1 120.27 13.02
4 -8 -1 106.21 14.76
4 -8 -1 117.33 12.57
4 8 -1 91.11 13.32
-4 8 1 106.27 13.69
-4 8 1 87.25 13.69
-4 8 1 99.11 12.39
4 8 -1 103.16 13.6
4 -8 0 5.24 8.59
4 -8 0 12.71 17.29
4 8 0 -1.01 5.48
4 -8 0 6.45 4.23
-4 -8 0 2.66 2.97
4 -8 0 -0.4 3.45
4 -8 0 1.74 2.78
4 -8 0 7.25 6.92
4 8 0 6.92 4.15
4 -8 0 4.08 5.06
-4 8 0 -1.23 4.37
-4 8 0 -2.05 4.49
-4 8 0 1.38 3.37
4 8 0 5.84 4.33
4 8 0 0.97 4.07
-4 8 -1 -4.09 5.98
4 8 1 0.99 3.8
-4 -8 -1 -3.7 5.71
-4 8 -1 0.76 3.18
-4 8 -1 1.06 4.31
4 -8 1 20.43 19.27
4 8 1 7.15 6.15
4 -8 1 8.56 8.98
4 -8 1 4.58 4.31
4 -8 1 0.36 3.06
4 -8 1 0.87 3.15
-4 -8 -1 1.29 3.07
4 -8 1 1.04 6.15
4 -8 1 0.82 4.69
4 8 1 -4.57 4.42
4 8 1 -4.64 10.33
-4 8 -2 37.06 7.9
-4 8 -2 39.3 9.55
4 8 2 36.4 7.34
-4 -8 -2 44.29 9.08
4 8 2 36.47 8.7
4 -8 2 55.82 12.74
4 -8 2 53.41 7.52
-4 -8 -2 47.11 6.33
4 -8 2 43.35 6.36
4 -8 2 50.92 8.15
4 8 2 47.47 7.73
4 8 2 60.66 13.12
-4 8 -3 -1.68 6.59
-4 8 -3 -1.21 3.8
4 -8 3 5.12 16.88
4 -8 3 -1.68 9.57
4 8 3 1.07 5.67
4 -8 3 1.37 4.05
4 -8 3 5.78 3.2
-4 -8 -3 3.06 3.06
4 -8 3 -1.08 7
4 -8 3 1.7 4.59
4 8 3 7.95 4.86
4 8 3 1.64 11.57
-4 8 -4 198.4 24.63
-4 8 -4 175.32 26.15
-4 8 -4 180.98 23.63
4 -8 4 313.36 35.49
4 -8 4 235.69 27.94
4 -8 4 208.69 23.22
-4 -8 -4 222.22 22.57
4 -8 4 189 24.47
4 8 4 195.79 23.33
4 -8 4 197.61 23.62
4 8 4 209.77 27.48
4 -8 4 316.46 27.51
4 -8 5 25.57 21.8
4 -8 5 1.95 11.66
4 8 5 7.06 6.55
4 -8 5 4.48 4.05
-4 8 -5 1.41 4.45
4 -8 5 1.15 6.43
4 8 5 5.57 4.85
4 -8 5 0.9 4.98
4 8 5 1.72 11.61
4 -8 5 17.62 7.86
4 -8 6 41.71 14.42
4 8 6 51.08 10.72
4 -8 6 52.72 8.61
4 8 6 57.14 10.8
4 -8 6 46.14 11.18
4 8 6 70.16 9.67
4 -8 6 71.06 9.6
4 8 6 33.19 14.36
4 -8 7 25.39 6.71
4 8 7 20.78 9.75
4 -8 7 53.28 16.25
4 -8 7 43.7 20.73
4 -8 7 24.39 8.43
4 -8 7 29.21 6.66
4 8 7 18.43 6.48
4 8 7 21.15 12.65
4 -8 8 2.74 5.17
4 8 8 2.36 4.73
4 8 8 3.84 8.17
4 -8 8 9.41 13.96
4 -8 8 5.01 6.78
4 8 8 3.69 5.22
4 -8 8 6.49 6.01
4 8 8 -5.27 11.65
4 8 9 2.69 8.43
4 -8 9 -1.28 8.04
4 -8 9 2.96 5.46
4 -8 9 27.28 14.5
4 -8 9 14 5.57
4 8 9 3.87 5.15
4 -8 9 -1.78 8.97
4 8 9 20.77 11.57
4 -8 10 5.01 6.23
4 8 10 -5.03 5.63
4 -8 10 1.3 7.85
4 -8 10 2.13 5.85
4 -8 10 -3.69 9.38
4 8 10 1.68 11.58
4 -8 11 14.62 7.82
4 -8 11 11.81 8.6
4 -8 11 9.11 7.13
4 8 11 1.04 5.68
4 8 11 14.52 10.81
4 -8 11 26.54 11.47
4 -8 12 1.31 8.29
4 -8 12 1.19 5.67
4 8 12 4.23 5.22
-4 -8 -12 8.25 4.23
4 -8 12 4.16 6.68
4 -8 12 5.8 9.84
4 -8 13 1.95 10.13
4 -8 13 -1.28 6.45
4 -8 13 4.85 6.51
4 -8 13 2.86 14.24
4 -8 13 4.24 8
-4 -8 -13 8.23 3.91
4 -8 14 23.25 11.23
4 -8 14 2.45 6.92
4 -8 14 9.64 6.08
4 -8 14 20.17 17.24
-4 -8 -14 -2.63 5.52
4 -8 14 4.22 7.17
-4 -8 -14 3.17 3.72
4 -8 15 37.93 11.72
4 -8 15 37.31 8.54
4 -8 15 33.87 8.92
4 -8 15 19.96 15.89
-4 -8 -15 37.83 7.26
4 -8 15 35.55 9.32
-4 -8 -15 27.75 5.55
4 -8 16 5.52 14.77
-4 -8 -16 0.83 5.11
4 -8 16 12.98 7.21
4 8 16 5.13 12.91
4 -8 16 1.09 6.01
4 -8 17 12.99 14.58
-4 -8 -17 2.34 4.47
4 -8 17 17.98 6.23
4 8 17 15.4 6.3
4 -8 17 2.41 5.93
-4 -8 -18 5.7 4.99
4 -8 18 4.71 13.09
4 -8 18 2.67 5.26
4 8 18 11.09 6.03
4 -8 18 4.37 5.76
4 8 18 7.44 9.78
-4 -8 -19 -1.9 3.59
4 -8 19 6.12 11.73
4 8 19 1.45 8.21
4 -8 19 12.88 4.71
4 -8 19 0.97 5.34
4 8 19 -1.44 8.51
4 -8 20 -2.48 4.07
4 -8 20 10.04 5.27
-4 -8 -20 4.32 3.14
4 8 20 3.54 7.43
-4 -8 -21 7.34 3.27
4 -8 21 6.44 3.44
4 -8 21 0.7 4.2
4 -8 22 4.88 3.7
-4 -8 -22 5.24 2.47
-4 -10 23 -1.74 3.02
4 -10 -23 -0.68 2.75
-4 10 23 -1.99 4.51
-4 -10 22 -1.2 4
4 -10 -22 5.17 3.65
-4 10 22 10.96 6.11
4 -10 -21 4.52 3.31
4 -10 -21 1.53 3.76
-4 -10 21 0.75 4.58
4 -10 -20 10.71 4.02
4 -10 -20 11.63 4.67
-4 -10 20 17.7 6.21
4 -10 -19 2.11 3.32
4 -10 -19 6.94 4.29
-4 -10 19 3.99 5.88
4 -10 -18 3.45 3.58
4 -10 -18 11.11 4.75
-4 -10 18 9.8 6.19
4 -10 -17 22.98 5.14
4 -10 -17 32.07 6.58
-4 -10 17 20.58 7.43
4 -10 -16 1.85 3.56
4 -10 -16 8.31 5.5
4 -10 -16 0.74 4.1
-4 -10 16 9.33 7.2
4 -10 -15 3.7 3.67
4 -10 -15 -3.11 5.29
4 -10 -15 2.98 5.01
-4 -10 15 8.13 6.95
4 -10 -14 454.64 50.29
4 -10 -14 491.03 50.91
-4 -10 14 484 52.04
4 -10 -14 511.4 51.23
-4 -10 13 11.98 6.6
4 -10 -13 27.95 6.23
4 -10 -13 32.79 7.37
-4 -10 12 8.22 6.32
4 10 -12 7.29 12.33
4 -10 -12 11.27 5.7
4 -10 -12 0.72 4.96
-4 -10 11 4.85 5.96
4 -10 -11 27.98 5.75
4 10 -11 18.78 13.83
-4 -10 10 6.36 5.23
4 -10 -10 1.13 6.21
4 -10 -10 8.77 4.95
-4 -10 9 2.53 4.55
-4 -10 9 -0.9 5.73
4 -10 -9 13.78 6.84
4 -10 -9 6.46 4.58
4 -10 -9 10.96 6.01
4 10 -9 20.9 12.78
-4 -10 8 76.98 9.98
-4 -10 8 59.19 9.99
4 -10 -8 76.09 11.92
4 -10 -8 86.22 11.31
4 -10 -8 64.18 10.36
4 -10 -8 63.23 9.43
4 10 -8 76.98 16.21
-4 -10 7 5.8 4.59
-4 -10 7 6.75 5.34
4 -10 -7 8.39 7.57
4 -10 -7 0.96 5.09
4 -10 -7 0.76 5.19
4 -10 -7 8.1 4.13
4 10 -7 7.35 11.65
4 -10 -6 289.13 29.19
-4 -10 6 250.85 28.5
-4 -10 6 240.59 28.87
4 -10 -6 314.53 31.12
4 -10 -6 268.49 29.9
4 -10 -6 241.89 28.11
4 10 -6 317.58 34.02
-4 -10 5 40.18 7.08
-4 -10 5 50.03 7.74
4 -10 -5 30.45 7.73
4 -10 -5 45.61 10.69
4 -10 -5 37.95 8.5
4 -10 -5 61.86 7.32
4 10 -5 49.97 14.61
4 -10 -4 39.65 6.04
-4 -10 4 42.86 6.45
4 -10 -4 38.21 8.6
4 -10 -4 34.86 10.04
4 10 -4 61.75 15.07
4 10 -4 50.13 7.52
-4 -10 4 27.43 7.16
4 -10 -4 41.59 7.82
-4 -10 3 3.5 4.75
4 -10 -3 3.24 5.27
4 -10 -3 7.35 4.1
4 -10 -3 2.47 3.22
4 -10 -3 5.25 8.26
4 -10 -3 2.14 6.11
4 10 -3 2.06 4.55
4 10 -3 -3.51 10.34
-4 -10 2 1.97 3.72
4 -10 -2 -1.83 4.55
4 -10 -2 3.58 3.52
4 10 -2 -2.54 5.65
4 -10 -2 10.58 8.09
4 10 -2 9.56 4.59
4 10 -2 10.55 11.07
4 -10 -1 17.21 7.87
-4 -10 1 19.1 5.06
4 -10 -1 18.23 4.75
4 -10 -1 14.61 4.6
4 10 -1 17.3 5.42
4 10 -1 20.32 7.85
4 -10 0 137.82 15.78
-4 -10 0 127.52 15.77
4 -10 0 159.19 19.36
4 10 0 125.23 18.07
4 -10 0 168.41 21.04
4 -10 0 139.26 15.86
4 -10 1 16.17 6.2
4 10 1 11.09 12.73
4 10 1 12.91 6.19
4 -10 1 19.32 10.54
4 -10 1 16.45 4.42
4 -10 1 16.54 4.6
-4 -10 -1 15.25 4.65
4 -10 2 67.92 9.42
-4 -10 -2 60.55 8.12
4 -10 2 57.67 8.16
4 10 2 66.54 16.28
4 10 2 44.55 10.31
4 -10 2 73.41 14.88
4 -10 3 6.84 5.28
-4 -10 -3 1.67 3.69
4 -10 3 9.18 4.21
4 -10 3 -1.35 7.18
4 10 3 -5.83 13.54
4 -10 3 14.12 12.7
4 -10 4 267.04 26.96
-4 -10 -4 220.22 25.34
4 -10 4 239.3 25.63
4 -10 4 211.35 28.02
4 10 4 223.37 31.33
4 -10 4 267.61 31.61
4 10 5 99.59 15.1
4 -10 5 96.61 12.08
4 -10 5 73.31 10.54
4 -10 5 92.12 14.85
4 10 5 73.2 18
4 -10 5 108.2 20.01
4 10 6 120.94 18.17
4 -10 6 137.51 16.41
4 -10 6 133.68 15.18
4 -10 6 123.5 18.43
4 10 6 110.24 21.24
4 -10 6 122.21 23.1
4 10 7 154.69 21.91
4 -10 7 190.2 20.99
4 -10 7 160.98 19.45
4 10 7 167.04 26.05
4 -10 7 190.89 28.61
4 -10 7 200.23 23.91
4 10 8 6.78 8.61
4 -10 8 7.24 5.97
4 10 8 -2 12.67
4 -10 8 -10.81 15.8
4 -10 8 10.18 8.51
4 10 9 6.9 9.2
4 -10 9 32.79 7.65
4 -10 9 -1.46 8.49
4 10 9 15.36 12.25
4 -10 9 8.43 15.39
4 -10 10 -6.92 6.53
-4 -10 -10 11.55 4.86
4 -10 10 14.48 8.67
4 10 10 -1.81 10.99
4 -10 10 2.9 15.5
4 -10 11 17.03 8.56
-4 -10 -11 1.12 4.11
4 -10 11 5.97 6.92
4 -10 12 50.77 11.28
-4 -10 -12 64.05 9.1
4 -10 12 76.49 12.46
4 -10 13 1.19 6.2
-4 -10 -13 -1.77 3.98
4 -10 13 12.84 7.74
4 -10 14 11.65 7.89
-4 -10 -14 10.08 5.35
-4 -10 -14 0.55 3.66
4 -10 14 11.45 7.61
4 -10 15 44.49 17.86
-4 -10 -15 52.65 8.62
-4 -10 -15 51.46 7.51
4 -10 15 66.1 9.93
-4 -10 -16 13.32 4.78
4 -10 16 -7.79 13.4
4 10 16 4.82 13.2
-4 10 -16 12.55 7.07
-4 -10 -16 13.21 3.81
4 -10 16 10.53 6.06
4 10 17 8.08 11.46
4 -10 17 -2.35 13.68
-4 -10 -17 8.06 4.91
4 -10 17 15.95 6.02
4 10 18 1.59 8.76
-4 -10 -18 1.78 3.5
4 -10 18 3.55 4.78
-4 -10 -19 0.5 3.15
4 10 19 6.78 7.31
4 -10 19 4.56 3.91
4 10 19 10.58 7.66
4 -10 20 4.2 3.37
4 10 20 -1.77 5.41
-4 -10 -20 3.26 2.76
-4 -10 -21 2.69 2.44
-4 12 22 0.54 3.82
4 -12 -22 -0.62 2.37
-4 12 22 3.6 3.72
4 -12 -21 6.35 3.31
-4 -12 21 2.7 3.34
4 -12 -20 4.68 3.45
-4 -12 20 -2.4 4.13
4 -12 -19 5.48 4.01
-4 -12 19 2.92 4.44
-4 -12 19 0.77 5.04
4 -12 -18 7.14 4.22
4 -12 -18 17.67 4.82
-4 -12 18 2.53 4.83
-4 -12 18 5.14 5.71
4 -12 -17 2 4.72
4 -12 -17 -12.15 4.66
-4 -12 17 2.81 5.31
-4 -12 17 0.93 5.67
4 -12 -16 2.9 5.29
4 -12 -16 1.35 4.14
-4 -12 16 11.03 6.19
-4 -12 16 1.98 5.37
4 -12 -15 11.9 5.12
4 -12 -15 14.56 6.22
-4 -12 15 16.67 6.64
-4 -12 15 1.03 5.84
4 -12 -14 8.59 4.85
4 -12 -14 2.41 5.78
-4 -12 14 7.4 6.23
-4 -12 14 19.09 7
-4 -12 13 -1.05 6.24
4 -12 -13 7.96 4.82
4 -12 -13 9.06 6.05
4 12 -13 7.47 12.79
-4 -12 13 8.57 6.39
-4 -12 12 88.2 12.68
4 -12 -12 103.47 12.19
4 12 -12 83.28 18.97
-4 -12 12 74.91 12.68
-4 -12 11 18.92 6.46
-4 -12 11 3.18 6.39
4 -12 -11 17.91 5.12
4 12 -11 8.54 12.75
-4 -12 10 86.42 12.09
-4 -12 10 60.59 11.86
4 -12 -10 125.13 15.21
4 -12 -10 67.24 11.81
4 -12 -10 98.45 11.62
4 12 -10 95.88 19.94
-4 -12 9 23.84 6.62
-4 -12 9 7.16 6.47
4 -12 -9 1.39 8.07
4 -12 -9 -0.86 5.22
4 -12 -9 4.79 4.9
4 12 -9 -2.2 14.33
-4 -12 8 41.24 7.8
-4 -12 8 35.12 8.41
4 -12 -8 52.87 10.65
4 -12 -8 38.87 7.37
4 -12 -8 44.74 8.73
4 12 -8 65.88 17.07
-4 -12 7 43.54 7.52
-4 -12 7 30.3 8.13
4 -12 -7 35.29 11.03
4 -12 -7 28.23 8.6
4 -12 -7 39.92 8.32
4 -12 -7 41.5 6.91
4 12 -7 47.92 16.12
4 -12 -6 487.39 51.52
-4 -12 6 425.85 51.04
-4 -12 6 475.48 51.64
4 -12 -6 575.1 54.51
4 -12 -6 494.73 52.62
4 -12 -6 492.71 50.71
4 12 -6 562.02 57.3
-4 12 6 478.97 52.22
-4 -12 5 0.77 4.43
4 -12 -5 7.7 8.86
4 -12 -5 2.46 6.68
-4 -12 5 2.76 5.18
4 -12 -5 13.79 5.89
-4 12 5 5.35 7.08
4 12 -5 4.26 13.4
4 -12 -5 8.31 4.07
4 -12 -4 90.03 13.95
4 -12 -4 123.91 15.67
-4 -12 4 86.04 12.27
4 -12 -4 79.11 12.37
4 12 -4 105.29 20.49
4 -12 -4 93.95 11.19
4 12 -3 -2.09 12.11
-4 -12 3 2.54 5.25
4 -12 -3 5.28 5.68
4 -12 -3 3.02 4.69
4 -12 -3 2.61 7.74
4 -12 -3 -4.75 8.71
-4 -12 2 49.85 8.66
4 -12 -2 58.22 8.59
4 -12 -2 54.43 8.87
4 -12 -2 65.45 12.6
4 -12 -2 45.56 11.43
4 12 -1 52.68 11.94
4 -12 -1 59.34 9.14
4 -12 -1 70.63 9.04
-4 -12 1 46.88 8.64
4 -12 -1 60.77 13.75
4 -12 -1 60.49 11.98
4 -12 0 5.66 4.79
4 -12 0 9.21 4.5
-4 -12 0 2.94 4.56
4 12 0 4.66 7.76
4 12 0 25.37 15.21
4 -12 0 1.4 7.38
4 -12 1 2.89 4.58
4 -12 1 4.19 4.02
-4 -12 -1 1.42 3.9
4 12 1 4.69 6.66
4 -12 1 -10.15 11.85
4 12 1 2.14 13.36
-4 -12 -2 18.59 5.16
4 -12 2 15.29 5
4 -12 2 12.89 10.62
4 -12 2 32.63 13.21
4 12 2 11.01 6.9
4 12 2 13.07 13.52
4 -12 3 17.33 6.4
-4 -12 -3 23.65 5.72
4 -12 3 20.79 5.47
4 -12 3 11.36 9.75
4 -12 3 4.63 12.18
4 12 3 28.69 14.68
4 -12 4 39.86 8.06
-4 -12 -4 28.76 5.76
4 -12 4 32.83 6.29
4 -12 4 14.67 10.09
4 -12 4 31.89 15.75
4 12 4 42.62 17.01
4 -12 5 42.37 8.6
4 12 5 69.4 12.13
4 -12 5 54.22 7.93
4 -12 5 58.92 13.51
4 -12 5 56.92 17.29
4 12 5 20.38 15.61
4 12 6 89.52 18.53
4 -12 6 180.68 18.11
4 -12 6 146.62 16.47
4 -12 6 142.44 20.55
4 -12 6 176.24 27.64
4 12 6 80.85 22.4
4 12 7 32.78 10.27
4 -12 7 59.66 9.51
4 -12 7 49.79 7.76
4 -12 7 24.41 10.94
4 -12 7 67.66 17.79
4 12 7 17.63 13.89
4 -12 8 4.46 6.19
4 -12 8 1.44 4.45
4 -12 8 -6.41 10.02
4 -12 8 -14.51 15.97
4 12 8 -23.24 12.73
4 -12 9 4.59 6.16
-4 -12 -9 6.78 5.44
4 -12 9 1.56 8.6
4 -12 9 -2.96 14.22
4 12 9 13.79 12.83
4 -12 10 33.71 8.58
-4 -12 -10 31.97 6.85
4 -12 10 44.82 11.06
4 -12 10 38.66 17.29
4 12 10 26.72 13.33
4 -12 11 19.6 9.53
-4 -12 -11 13.92 4.99
4 -12 11 23.62 16.01
4 -12 11 13.88 6.31
4 -12 12 75.32 11.19
4 -12 12 63.52 20.04
4 -12 12 84.48 12.76
4 -12 12 60.82 11.98
-4 -12 -12 57.29 9.05
4 -12 13 23.38 6.84
4 -12 13 4.49 6.72
4 -12 13 6.16 7.65
-4 -12 -13 4.6 3.97
-4 12 -14 11.88 7.48
-4 -12 -14 17.87 5.23
4 -12 14 10.31 6.57
-4 -12 -14 10.26 4.22
4 -12 14 24.36 6.96
-4 12 -15 24.08 7.52
-4 -12 -15 25.87 5.51
4 -12 15 5.2 6.63
-4 -12 -15 14.83 4.09
4 -12 15 14.72 5.77
4 12 16 3.98 11.93
-4 -12 -16 11.55 4.04
4 -12 16 1.85 5.48
-4 -12 -16 5.19 2.94
4 -12 16 8.89 5.05
-4 -12 -17 3.7 3.62
4 -12 17 12.02 5.76
4 12 17 3.14 9.47
4 -12 17 5.51 4.15
-4 -12 -18 5.34 3.32
4 -12 18 -0.96 3.32
4 -12 18 2.03 4.2
4 12 18 -1.11 7.25
4 12 19 1.55 4.98
4 -12 19 -0.55 3.75
-4 -12 -19 -0.71 2.43
-4 -14 20 6.2 3.68
4 -14 -20 3.94 2.67
4 14 -20 8.16 4.07
-4 -14 19 -0.52 3.39
4 -14 -19 -0.34 3.13
4 -14 -19 4.5 3.06
-4 -14 18 5.6 4.19
-4 -14 18 7.35 4.11
4 -14 -18 3.06 3.39
4 -14 -18 14.33 4.01
-4 -14 17 14.98 5.23
-4 -14 17 3.2 4.32
4 -14 -17 17.14 4.48
4 -14 -17 7.5 4.56
-4 -14 16 -1.59 4.83
-4 -14 16 5.15 4.61
4 -14 -16 1.83 4.55
4 -14 -16 4.27 4.18
-4 -14 15 8.66 5.5
-4 -14 15 20.3 5.61
4 -14 -15 21.42 6.09
4 -14 -15 4.57 4.08
-4 -14 14 36.9 7.92
-4 -14 14 43.41 7.75
4 -14 -14 31.04 8.19
4 -14 -14 39.2 7.34
4 -14 -14 37.29 6.63
-4 -14 13 3.86 5.65
-4 -14 13 6.34 5.43
4 14 -13 8.83 12.29
4 -14 -13 3.3 6.74
4 -14 -13 3.12 4.03
-4 -14 12 7.96 5.48
-4 -14 12 -2.78 5.37
4 14 -12 -11.94 12.62
4 -14 -12 -2.52 5.68
4 -14 -12 -3.2 4.09
-4 -14 11 -1.01 5.88
-4 -14 11 1.87 5.25
4 14 -11 12.84 13.57
4 -14 -11 10.4 4.74
4 -14 -11 -1.69 5.34
-4 -14 10 1.02 5.39
-4 -14 10 1.87 5.44
4 -14 -10 5.11 5.45
4 -14 -10 3.32 5.49
4 -14 -10 5.87 4.4
4 14 -9 19.31 9.63
-4 -14 9 13.9 5.81
-4 -14 9 6.13 5.57
4 14 -9 -4.64 14.65
4 -14 -9 11.11 6.43
4 -14 -9 15.55 4.63
4 -14 -9 4.24 5.44
4 14 -8 3.5 8.84
4 -14 -8 7.87 9.16
-4 -14 8 14.26 6.39
4 14 -8 -2.36 15.31
4 -14 -8 10.17 4.62
4 -14 -8 7.7 6.09
4 14 -7 19.13 10.42
-4 -14 7 1.01 5.55
4 14 -7 19.06 16.02
4 -14 -7 5.54 4.08
4 -14 -7 6 6.09
4 -14 -7 4.88 9.21
-4 -14 6 -1 5.19
-4 14 6 2.38 7.18
4 14 -6 23.88 16.53
4 -14 -6 2.58 5.71
4 -14 -6 4.71 3.67
4 -14 -6 8.35 9.03
4 -14 -6 4.03 7.27
-4 -14 5 3.93 6.06
-4 14 5 12.24 8.33
4 14 -5 4.77 15.62
4 -14 -5 6.78 6.1
4 -14 -5 0.55 3.92
4 -14 -5 -1.71 9.81
4 -14 -5 5.52 7.87
-4 -14 4 112.1 13.46
4 14 -4 83.14 21.34
-4 14 4 101.06 15.78
4 -14 -4 116.79 13.76
4 -14 -4 87.54 11.84
4 -14 -4 103.61 17.37
4 -14 -4 100.38 15.63
-4 -14 3 -2.81 4.66
-4 14 3 2.62 8.75
4 14 -3 18.92 14.36
4 -14 -3 6.41 5.51
4 -14 -3 -1.74 11.12
4 -14 -3 2.9 8.04
-4 -14 2 0.91 4.94
-4 14 2 1.36 7.44
4 -14 -2 3.06 5.25
4 -14 -2 5.92 8.58
4 -14 -2 10.49 9.53
4 -14 -1 40.22 6.9
-4 -14 1 17.47 6.24
-4 14 1 28.46 10.92
4 -14 -1 25.31 6.72
4 -14 -1 21.08 8.96
4 -14 -1 17.55 11.42
4 -14 0 7.11 4.83
-4 -14 0 15.22 5.54
4 -14 0 21.52 5.78
4 -14 0 10.72 8.47
4 -14 1 10.9 4.99
-4 -14 -1 16.3 5.55
4 14 1 28.34 15.61
4 -14 1 4.3 4.67
4 -14 1 18.6 9.47
4 -14 2 17.43 10.83
4 -14 2 14.13 10.22
-4 -14 -2 22.79 6.13
4 -14 2 28.53 6.25
4 14 2 16.53 15.44
4 -14 3 5.22 8.98
4 -14 3 4.75 8.83
4 14 3 -11.84 15.92
-4 -14 -3 9.87 4.82
4 -14 3 10.7 5.04
4 -14 4 1.59 8.99
4 -14 4 15.52 10.52
4 -14 4 12.13 5.07
4 14 4 14.08 15.11
4 14 4 8.79 8.83
4 -14 5 -8.5 8.91
4 -14 5 5.28 4.68
4 14 5 -2.32 13.53
4 14 5 -2.75 8.17
4 -14 6 69.72 13.47
4 -14 6 49.77 8.09
4 14 6 69.77 17.99
4 -14 6 62.53 10.48
4 14 6 23.3 10.32
4 -14 7 -1.6 9.51
-4 -14 -7 -6.65 5.03
4 -14 7 -0.72 4.37
4 14 7 2.13 13.25
4 -14 7 1.12 5.5
4 -14 8 59.43 12.55
-4 -14 -8 36.91 7.64
4 -14 8 40.77 7.05
4 14 8 45.07 15.79
4 -14 8 36.71 9.18
4 -14 9 9.96 8.85
-4 -14 -9 6.23 4.91
4 14 9 3.47 12.23
4 -14 9 4.38 5.84
4 -14 10 -1.29 7.08
-4 -14 -10 19.79 5.75
-4 14 -10 8.06 8.93
4 -14 10 29.74 6.94
4 -14 11 12.09 5.98
-4 -14 -11 2.23 4.25
4 -14 11 6.86 6.89
-4 14 -11 4.95 8.81
-4 -14 -11 -2.44 4.26
4 -14 12 17.32 6.87
4 -14 12 18.59 6.28
-4 -14 -12 11.7 4.67
-4 14 -12 6.76 7.22
4 -14 13 10.82 5.68
-4 14 -13 11.07 7.98
-4 -14 -13 15.22 4.27
4 -14 14 13.69 6.06
4 -14 14 20.19 5.82
-4 14 -14 10.5 6.95
-4 -14 -14 9.1 3.6
-4 -14 -15 5.19 3.86
4 -14 15 2.48 5.12
4 -14 15 4.8 4.09
-4 14 -15 2.88 5.8
4 14 15 3.47 10.14
-4 -14 -15 7.18 2.92
4 -14 16 9.49 3.94
4 -14 16 5.22 4.7
4 14 16 9.36 8.65
-4 -14 -16 13.64 3.72
-4 -14 -17 4.29 2.86
4 16 -17 7.36 4.42
4 -16 -17 9.46 2.86
4 -16 -17 8.71 3.25
-4 -16 17 15.93 3.92
4 16 -16 4.2 4.81
4 -16 -16 2.31 2.74
4 -16 -16 6.07 3.45
-4 -16 16 6.6 3.68
4 16 -15 12.07 6.36
4 -16 -15 20.35 4.98
4 -16 -15 17.6 3.95
-4 -16 15 17.6 4.87
4 16 -14 11.57 6.66
4 -16 -14 16.46 5.25
4 -16 -14 23.96 4.57
4 16 -13 -1.29 6.96
4 16 -13 2.65 9.52
4 -16 -13 -1.94 4.95
4 -16 -13 5.36 3.53
-4 -16 13 3.59 4.68
4 16 -12 -5.59 6.95
4 16 -12 8.1 11.78
4 -16 -12 4.83 4.74
4 -16 -12 -1.42 3.43
-4 -16 12 -0.77 4.97
4 16 -11 2.96 8.1
4 -16 -11 4.32 5.75
4 -16 -11 13.44 4.03
4 -16 -11 2.62 5.1
-4 -16 11 4.05 5.01
4 16 -10 6.16 8.29
4 16 -10 22.21 14.47
4 -16 -10 11.74 5.25
4 -16 -10 4.45 5.57
4 -16 -10 10.79 3.88
-4 -16 10 5.86 5.12
4 16 -9 -1.59 7.26
4 16 -9 -8.62 14.65
4 -16 -9 12.91 5.28
4 -16 -9 -2.27 5.46
4 -16 -9 5.22 3.81
-4 -16 9 0.86 4.88
4 16 -8 14.54 8.45
4 16 -8 15.78 16.28
4 -16 -8 15.42 6.55
4 -16 -8 26.63 6.63
4 -16 -8 16.21 4.84
-4 -16 8 7.92 5.16
4 16 -7 6.54 8.44
-4 -16 7 6.25 5.31
4 16 -7 -4.65 15.82
4 -16 -7 4.7 6
4 -16 -7 10.75 4
4 -16 -7 6.06 5.26
4 16 -6 28.1 10.25
4 -16 -6 22.16 10.45
-4 -16 6 19.71 6.48
4 16 -6 37.74 18
4 -16 -6 23.48 5.04
4 -16 -6 26.3 6.97
4 16 -5 -1.66 7.81
4 -16 -5 1.62 9.47
-4 -16 5 5.4 5
4 16 -5 -16.81 16.52
-4 16 5 9.12 9.17
4 -16 -5 -1.55 4.92
4 16 -4 26.76 9.51
4 -16 -4 14.83 9.84
4 -16 -4 6.8 7.86
-4 -16 4 18.78 6.23
4 16 -4 19.32 15.7
-4 16 4 25.44 9.36
4 -16 -4 13.03 5.84
4 16 -3 3.36 8.46
4 -16 -3 -8.3 8.97
4 -16 -3 -2.78 7.59
-4 -16 3 7.11 5.15
-4 16 3 13.73 8.82
4 -16 -3 2.23 5.37
4 16 -2 -3.37 8.22
-4 -16 2 6.11 4.67
-4 16 2 18.26 10.28
4 -16 -2 9.93 5.43
4 -16 -2 3.33 9.97
4 -16 -2 4.25 7.96
-4 -16 1 3.42 4.45
-4 16 1 1.44 9.07
4 16 -1 7.17 14.94
4 -16 -1 -0.66 4.7
4 -16 -1 10.05 8.85
-4 -16 0 6.64 5.02
-4 16 0 11.8 10.4
4 16 0 4.73 15.7
4 -16 0 6.57 4.68
4 -16 0 7.27 7.95
4 -16 1 -1.64 9.19
4 -16 1 1.46 7.36
-4 16 -1 18.08 11.07
4 16 1 2.34 14.75
-4 -16 -1 1.6 5.05
4 -16 2 41.07 10.21
4 -16 2 4.85 10.31
4 -16 2 28.07 6.17
4 16 2 36.76 16.3
-4 16 -2 24.48 11.03
4 16 2 26.38 9.48
4 -16 3 58.5 12.56
4 -16 3 88.78 14.14
4 -16 3 65.86 8.94
4 16 3 49.46 17.23
-4 16 -3 73.88 14.13
4 16 3 28.1 10.86
-4 16 -4 93.34 17.9
4 -16 4 127.67 17.74
4 -16 4 121.11 13.64
4 16 5 2.05 13
4 -16 5 26.55 10
-4 -16 -5 29.98 6.54
4 -16 5 25.69 5.72
-4 -16 -6 44.18 8.23
4 -16 6 50.29 7.85
-4 16 -7 2.76 9.52
4 16 7 10.2 11.14
4 -16 7 6.47 7.73
4 -16 7 18.74 8.52
-4 -16 -7 16.96 5.54
-4 16 -8 3.89 8.76
4 16 8 1.45 10.79
4 -16 8 -3.52 6.62
4 -16 8 5.08 7.23
-4 -16 -8 1.28 4.87
4 -16 9 7.24 6.14
4 -16 9 -1.18 6.33
-4 -16 -9 -2.33 4.69
-4 16 -9 12.01 9.43
-4 -16 -9 2.85 4.39
4 -16 10 11.39 6.12
4 -16 10 23.83 7.05
-4 -16 -10 11.02 4.76
-4 16 -10 23.1 8.16
-4 -16 -10 11.61 4.43
4 -16 11 -1.94 5.71
-4 -16 -11 -3.19 3.41
-4 -16 -11 3.8 3.71
4 -16 12 -5.06 5.6
-4 -16 -12 -0.41 3.06
4 -16 13 9.92 5.09
-4 -16 -13 6.08 2.92
-4 16 -13 4.51 6.1
4 -16 14 2.23 3.98
4 16 14 -5.05 8.12
-4 -16 -14 -0.25 2.22
-4 -18 14 77.27 9.05
4 18 -13 -0.69 4.11
-4 -18 13 2.42 3.21
4 18 -12 4.15 4.94
4 -18 -12 0.38 3.34
-4 -18 12 6.01 3.69
4 18 -11 6.66 5.22
4 -18 -11 7.83 4.22
4 -18 -11 7.19 3.49
-4 -18 11 5.64 3.96
4 18 -10 1.05 5.89
4 -18 -10 8.26 4.11
4 -18 -10 5.51 4.02
-4 -18 10 -4.44 4
4 18 -9 1.13 5.8
4 -18 -9 12.74 4.63
4 -18 -9 9.43 4.67
-4 -18 9 1.18 4.05
4 18 -8 2.39 5.95
4 18 -8 -7.06 12.14
4 -18 -8 3.87 4.54
4 -18 -8 -5.77 4.06
-4 -18 8 -2.48 3.85
4 18 -7 2.48 5.98
-4 -18 7 0.64 3.99
4 -18 -7 5.13 4.44
4 -18 -7 9.84 4.46
4 18 -7 -5.66 13.27
-4 -18 6 6.59 4.8
4 -18 -6 15.18 4.85
4 -18 -6 6.73 4.54
4 18 -6 5.92 12.79
-4 -18 5 27.53 5.54
4 -18 -5 19.74 5.31
4 -18 -5 15.46 5.41
4 18 -5 18.27 15.12
-4 -18 4 6.09 4.51
4 -18 -4 0.56 4.48
4 -18 -4 3.02 4.54
4 18 -4 2.06 15.43
-4 18 4 16.39 9.32
-4 -18 3 5.43 4.61
4 -18 -3 -4.25 3.98
-4 18 3 -7.44 9.2
-4 -18 2 3.36 4.36
-4 18 2 6.43 8.59
4 18 -2 4.1 14.18
4 -18 -2 1.45 3.94
4 18 -1 -6.04 13.53
-4 18 1 30.38 10.39
4 -18 0 -3.9 7.71
4 -18 0 1.15 6.66
4 18 0 6.25 7.25
4 18 0 7.89 12.92
-4 18 0 5.38 8.88
4 -18 1 11.45 7.88
4 -18 1 3.45 6.75
4 18 1 8.46 6.95
4 18 1 20.89 13.53
-4 18 -1 2.71 9.48
4 -18 2 8.63 8.48
4 -18 2 -10.26 6.55
4 18 2 25.42 12.7
-4 18 -2 10.87 8.96
4 -18 3 12.95 7.24
4 -18 3 -1.12 6.79
-4 -18 -3 10.29 5.58
4 18 3 -5.09 11.69
-4 18 -3 16.13 10.14
4 -18 4 8.86 7.27
-4 -18 -4 13.56 5.11
4 18 4 10.9 11.29
-4 18 -4 -1.31 9.07
4 -18 5 20.43 7.41
-4 -18 -5 11.32 4.91
-4 18 -5 17.63 9.51
4 18 5 -2.76 9.99
4 -18 6 6.43 6.15
4 -18 6 1.97 6.03
-4 -18 -6 3.74 4.61
4 18 6 4.67 8.66
4 -18 7 4.8 5.88
4 -18 7 2.73 5.86
-4 -18 -7 1.47 4.09
4 -18 8 5.95 5.1
4 -18 8 5.78 5.78
-4 -18 -8 5.78 3.66
-4 18 -8 -1.01 7.89
-4 -18 -8 -2.57 3.65
4 -18 9 1.46 4.9
-4 -18 -9 0.37 2.95
-4 18 -9 8.17 7.19
-4 -18 -9 -4.19 3.25
-4 -18 -10 10.02 3.26
-4 18 -10 0.79 6.55
-4 -18 -10 4.52 2.95
4 -18 10 5.6 4.66
-4 -18 -11 4.03 2.74
4 -18 11 4.01 3.67
-4 18 -11 2.65 5.66
-4 -18 -11 8.69 2.62
4 20 -7 7.08 8.35
4 20 -6 10.24 9.49
4 -20 -5 3.86 2.88
-4 -20 5 1.2 2.93
4 -20 -4 -2.79 3.07
-4 -20 4 1.36 3.1
4 -20 -3 -2.22 2.96
-4 -20 3 1.85 3.35
4 -20 -2 1.6 3.03
4 20 -2 5.06 9.88
-4 -20 2 -1.56 3.32
4 -20 -1 3.18 3.02
4 20 -1 13.4 10.11
-4 -20 1 7.62 3.83
-4 -20 0 1.15 2.46
4 -20 0 4.05 3.08
4 20 0 -5.75 9.39
-4 -20 0 4.04 3.56
-4 -20 -1 4.4 2.64
4 -20 1 -0.6 2.76
4 20 1 -2.11 7.94
-4 20 -1 3.72 7.43
-4 -20 -1 -5.59 3.64
-4 20 -2 3.78 7.83
4 20 2 -0.93 7.74
4 -20 2 -2.85 2.83
-4 -20 -2 -0.29 2.43
-4 -20 -3 12.2 3.03
-4 20 -3 6.51 7.74
-4 -20 -3 10.91 3.84
-4 -20 -4 1.35 2.38
-4 20 -4 0.89 7.3
-4 -20 -4 -2.32 3.11
-4 20 -5 4.13 6.86
-4 -20 -5 1.49 2.25
-5 -1 27 -2.27 3.21
-5 1 27 -5.98 3.54
-5 -1 26 0.62 4.08
-5 1 26 2.56 4.19
-5 -1 26 -2.86 3.53
-5 1 26 -6.62 4.04
-5 -1 25 -1.35 4.75
-5 1 25 8.61 5.51
-5 1 25 1.61 4.98
-5 -1 25 11.62 4.91
5 -1 -25 6.34 2.91
-5 -1 24 8.39 5.47
-5 1 24 1.79 5.48
-5 -1 24 5.5 5.09
-5 1 24 8.54 6.26
5 1 -24 -1.22 3.17
5 -1 -24 2.18 3.47
-5 -1 23 21.43 7.14
-5 1 23 15.61 7.45
5 1 -23 25.16 5.07
5 -1 -23 34.65 5.47
-5 -1 23 24.93 7.23
-5 1 23 32.21 7.61
-5 -1 22 19.57 7.01
-5 1 22 10.37 6.97
5 -1 -22 7.2 4.3
5 -1 -22 4.08 3.93
5 1 -22 1.11 3.46
-5 -1 22 2.27 6.6
-5 1 22 11.66 6.67
-5 -1 21 6.02 6.44
-5 1 21 9.82 7.29
5 1 -21 -2.96 4.36
5 -1 -21 -0.72 4.26
-5 -1 21 -1.17 6.43
-5 1 21 8.55 7.48
5 1 -21 2.42 3.78
5 -1 -21 5.06 4.45
5 -1 -21 0.96 3.29
-5 -1 20 8.68 7.07
-5 1 20 -2.5 6.99
5 1 -20 6.92 4.54
5 -1 -20 -1.51 4.62
-5 -1 20 9.69 6.97
-5 1 20 -6.29 7.11
5 1 -20 8.24 4.16
5 -1 -20 2.67 4.6
5 1 -20 2.04 3.51
5 -1 -20 2.65 3.74
-5 -1 19 1.25 6.93
-5 1 19 7.44 6.32
5 1 -19 5.41 4.35
5 -1 -19 3.06 4.2
-5 -1 19 7.36 7.84
-5 1 19 -2.51 6.26
5 -1 -19 4.12 4.34
5 1 -19 -2.6 4.2
5 1 -19 10.18 4.04
5 -1 -19 5.57 4.25
-5 -1 18 25.78 8.41
-5 1 18 12.09 7.58
5 1 -18 25.81 5.78
5 -1 -18 20.51 5.27
-5 -1 18 7.25 6.79
-5 1 18 13.47 7.78
5 -1 -18 18.7 5.38
5 1 -18 18.35 5.63
5 1 -18 15.22 4.86
5 -1 -18 25.14 5.09
-5 -1 17 47.24 9.52
-5 1 17 48.69 9.76
5 1 -17 46.09 7.25
5 -1 -17 34.3 7.05
5 -1 -17 25.84 6.89
-5 -1 17 41.93 9.33
-5 1 17 46.84 9.29
5 1 -17 39.05 7.07
5 -1 -17 32.27 6.47
5 -1 -17 49.26 7.73
5 1 -17 38.53 6.5
-5 1 16 89.8 11.84
-5 -1 16 98.99 12.55
5 -1 -16 67.13 9.75
5 1 -16 85.13 10.16
5 -1 -16 73.52 9.83
-5 -1 16 97.37 12.22
-5 1 16 77.24 12.01
5 1 -16 64.47 9.82
5 -1 -16 62.73 9.31
5 -1 -16 66.73 9.6
5 1 -16 55.49 9.11
-5 1 15 96.37 12.56
-5 -1 15 94.16 12.72
5 1 -15 87.1 10.59
5 -1 -15 72.27 10.46
-5 1 15 71.84 11.88
-5 -1 15 65.98 11.71
5 1 -15 79.71 10.78
5 -1 -15 84.03 10.6
5 1 -15 79.74 10.46
5 -1 -15 87.37 10.86
-5 -1 14 8.83 5.53
5 -1 -14 11.74 3.87
5 1 -14 5.6 3.7
-5 -1 14 8.52 5.74
5 1 -14 12.45 4.31
5 1 -14 10.74 4.06
5 -1 -14 14.31 4.58
5 -1 -14 5.49 4.19
-5 -1 13 5.42 5.19
5 -1 -13 -1.58 3.48
5 1 -13 1.76 3.42
-5 -1 13 1.71 4.96
5 1 -13 -4.51 3.92
5 1 -13 -0.5 3.48
5 -1 -13 3.23 3.87
-5 1 12 4.1 3.56
-5 -1 12 -0.82 4.69
5 -1 -12 7.51 3.21
-5 -1 12 0.76 4.5
5 1 -12 3.18 3.83
5 1 -12 -0.49 3.67
5 -1 -12 5.73 3.97
-5 -1 11 63.66 10.83
-5 1 11 46.68 10.44
5 1 -11 51.83 9.11
-5 -1 11 62.22 9.1
-5 1 11 64.97 8.94
5 -1 -11 61.52 9.4
-5 -1 11 85.11 9.97
5 -1 -11 59.82 8.04
-5 -1 11 56.04 9.33
5 -1 -11 79.79 9
5 1 -11 61.54 8.49
5 -1 -11 76.16 9.06
-5 -1 10 7.9 4.2
-5 -1 10 -2.44 4.97
5 -1 -10 0.78 2.7
-5 1 10 3.76 5.1
5 1 -10 3.89 3.05
-5 -1 10 3.07 3.42
-5 1 10 3.4 3.11
5 -1 -10 -1.44 2.73
5 -1 -10 -4.67 3.55
5 1 -10 2.26 3.76
5 -1 -10 -2.75 3.7
5 -1 -10 1.44 3.8
5 -1 -9 15.91 4.19
5 1 -9 19.88 4.78
5 -1 -9 22.67 4.27
5 1 -9 20.1 4.32
-5 -1 9 19.71 6.36
5 -1 -9 23.91 4.51
5 1 -9 24.42 4.58
-5 -1 9 19.97 4.92
-5 1 9 23.6 4.85
-5 -1 9 33.59 5.57
5 -1 -8 1.22 3.01
5 -1 -8 1.91 2.92
5 1 -8 1.53 3.04
-5 -1 8 4.86 4.56
5 -1 -8 0.99 2.33
-5 -1 8 7.39 3.63
5 1 -8 -3.04 2.66
-5 1 8 3.42 3.28
-5 -1 8 4.02 3.62
5 -1 -7 47.3 5.97
5 -1 -7 46.36 6.18
-5 -1 7 28.1 7.26
-5 -1 7 46.91 6.63
5 -1 -7 32.66 5.29
-5 1 7 53.71 6.37
5 1 -7 33.41 5.33
5 1 -7 42.23 5.75
5 1 -6 21.58 4.42
5 -1 -6 25.27 4.18
5 -1 -6 23.07 4.77
-5 -1 6 22.14 5.47
5 -1 -6 20.6 3.35
5 -1 -6 12.53 4.5
-5 -1 6 29.49 5.37
-5 1 6 35.2 4.94
5 1 -6 28.87 3.45
5 1 -6 25.23 4.19
5 1 -5 68.8 8.41
5 -1 -5 64.96 8.48
5 1 -5 70.18 8.17
5 -1 -5 67.18 8.12
-5 -1 5 66.23 9.43
-5 -1 5 75.56 9.36
5 -1 -5 58.42 9.23
-5 1 5 74.97 8.78
-5 -1 5 65.36 8.62
5 1 -4 68.18 9.33
5 -1 -4 79.81 9.52
5 1 -4 82.7 9.28
-5 1 4 106.21 10.13
-5 -1 4 70.25 10.15
5 -1 -4 91.74 11.16
-5 1 4 81.52 9.42
-5 -1 4 78.19 10.13
-5 -1 4 81.3 10.1
5 -1 -4 88.81 10.56
5 -1 -3 34.3 5.02
5 1 -3 28.4 4.78
-5 1 3 34.82 5.12
5 -1 -3 27.02 7.43
-5 1 3 29.14 4.98
-5 -1 3 27.94 5.47
5 -1 -3 32.13 5.94
5 1 -2 17.36 9.58
5 -1 -2 -2.01 4.02
5 1 -2 5.68 5.79
5 1 -2 2.66 4.04
-5 1 2 -1.4 2.32
5 -1 -2 1.85 6.06
-5 1 2 5.59 3.96
-5 -1 2 0.6 3.89
5 1 -2 -0.99 5.51
5 -1 -1 104.69 12.28
5 1 -1 116.67 12.49
5 1 -1 82.4 15.25
5 -1 -1 109.07 14.66
-5 1 1 106.76 12.68
-5 -1 1 122.44 13.02
5 1 -1 103.1 14.49
-5 1 1 91.48 10.97
5 -1 -1 99.14 12.22
5 1 -1 110.62 13.82
5 1 0 49.75 10.64
5 -1 0 20.68 10.05
5 1 0 31.02 11.63
5 1 0 43.31 6.83
5 -1 0 45.09 6.9
5 -1 0 38.6 9.53
-5 -1 0 56.37 7.91
5 1 0 65.34 11.19
5 -1 0 42.07 6.9
5 1 0 45.66 8.8
5 -1 0 41.72 8.97
5 1 0 37.27 6.93
5 -1 1 -3.57 8.78
5 1 1 8.99 8.19
5 1 1 -1.11 8.66
5 -1 1 4.54 7.37
5 -1 1 2.67 4.13
5 1 1 4.35 6.52
5 1 1 -6.02 4.85
5 1 1 1.7 3.76
5 -1 1 0.54 4.14
5 -1 1 -5.43 8.05
5 1 1 -8.17 8.14
5 1 2 322.3 32.13
5 -1 2 350.32 32.22
5 1 2 342.79 33.52
5 -1 2 349.22 34.97
5 1 2 361.84 35.74
5 -1 2 306.09 33.02
5 -1 2 378.02 36.23
5 1 2 365.46 35.87
-5 1 -2 295.01 30.44
-5 1 -2 267.99 30.39
5 -1 2 331.73 32.21
5 1 2 327.24 32.18
5 1 3 198.72 20.92
5 -1 3 171.81 20.45
5 -1 3 171.23 21.92
5 -1 3 189.84 23.66
5 1 3 130.72 23.51
5 1 3 209.48 24.85
-5 -1 -3 177.59 19.16
5 1 3 227.39 25.52
-5 1 -3 182.11 19.2
5 -1 3 185.94 20.76
5 1 3 194.88 20.82
5 -1 4 167.66 19.59
5 1 4 164.84 19.59
5 -1 4 169.51 19.56
5 1 4 175.26 19.68
5 -1 4 189.33 21.55
5 1 4 206.02 23.6
5 1 4 113.23 22.36
5 -1 4 159.68 22.75
-5 -1 -4 163.81 18.34
-5 1 -4 214.41 19.22
5 1 4 207.49 24.82
-5 1 -4 154.66 18.32
5 1 5 336.01 46.85
5 -1 5 405.18 45.78
5 1 5 430.42 44.58
5 -1 5 421.33 44.43
5 1 5 467.58 48.51
5 -1 5 436.06 44.55
5 1 5 442.44 44.69
5 -1 5 388.29 43.61
5 1 5 529.2 50.24
-5 1 -5 464.85 43.91
-5 1 -5 368.84 43.41
-5 -1 -5 423.09 43.57
5 -1 6 144.74 18.71
-5 1 -6 159.02 17.7
-5 -1 -6 164.33 18.15
5 1 6 192.12 24.71
5 -1 6 129.84 19.66
-5 -1 -6 151.87 17.69
5 -1 6 160.62 18.75
5 1 6 169.31 18.99
5 -1 7 29.79 10.93
5 1 7 38.34 11.98
5 -1 7 26.4 7.31
-5 -1 -7 21.73 5.26
-5 1 -7 20.76 5.04
5 -1 7 22.31 8.67
-5 1 -7 30.04 5.17
-5 -1 -7 35.13 5.89
5 1 7 36.51 7.87
5 -1 7 37.55 7.66
5 -1 8 21.02 8.96
-5 1 -8 10.3 3.99
-5 -1 -8 10.96 4.31
-5 -1 -8 17.11 3.53
5 -1 8 21.86 6.82
5 1 8 26.72 11.17
5 -1 8 44.22 11.71
5 1 8 20.88 7.4
5 -1 8 16.04 6.8
5 -1 9 8.96 8.43
5 1 9 1.07 6.51
5 -1 9 -5.42 6.53
5 -1 9 -3.23 5.88
5 -1 9 -1.94 9.43
5 1 9 -4 10.6
-5 -1 -9 2.61 2.96
5 1 10 8.01 6.46
5 -1 10 6.96 6.32
5 -1 10 2.32 6.61
5 -1 10 -2.05 10.52
5 1 10 10.52 11.58
-5 -1 -10 -1.43 2.96
5 -1 11 1.23 6.87
5 1 11 -3.62 7.33
5 -1 11 -2.76 19.86
5 1 11 17.49 18.34
-5 -1 -11 0.52 3.37
5 -1 11 4.95 6.23
5 -1 11 17.3 11.68
5 1 11 2.22 10.65
5 -1 12 14.38 21.13
5 1 12 20.47 18.81
-5 -1 -12 13.32 4.02
5 -1 12 10.92 5.77
5 -1 12 6.53 7.18
5 -1 12 5.14 7.06
5 1 12 8.85 7.68
5 -1 12 -12.62 9.51
5 -1 12 29.57 13.1
5 1 12 9.3 12.94
5 -1 13 96.76 24.29
5 1 13 43.19 21.57
-5 -1 -13 63.27 8.19
5 -1 13 57.33 9.62
5 -1 13 43.66 10.81
5 -1 13 64.74 14.12
5 1 13 34.77 14.22
5 -1 13 54.62 15.68
5 1 13 41.19 16.65
5 -1 14 159.42 26.75
-5 -1 -14 103.47 12.47
5 -1 14 102.15 14
5 1 14 84.56 13.41
5 -1 14 109.59 20.14
5 1 14 94.73 18.19
5 -1 14 129.75 18.67
5 1 14 99.37 20.35
-5 -1 -15 17.17 4.57
-5 1 -15 15.11 4.39
5 -1 15 29.45 7.05
5 1 15 17.34 6.35
5 -1 15 14.61 13.88
5 1 15 22.78 12.62
5 -1 15 32.88 12.15
5 1 15 24.85 13.92
-5 -1 -16 39.88 6.3
5 1 16 52.94 14.88
5 -1 16 41.47 8.16
5 1 16 23.7 7.57
5 1 16 24.91 12.61
5 -1 16 35.29 13.51
5 1 17 -2.1 11.01
5 -1 17 7.32 5.67
-5 -1 -17 4.27 3.78
5 -1 17 9.15 12.48
5 1 17 6.08 9.76
5 -1 17 2.03 10.55
5 -1 17 8.52 11.41
5 1 17 24.44 12.24
5 -1 18 16.34 10.79
5 1 18 9.66 10.45
-5 -1 -18 3.95 3.49
5 1 18 5.57 10.23
5 -1 18 20.96 12.46
5 -1 18 7.61 5.43
5 -1 18 2.22 6.31
5 -1 18 26.83 11.39
5 1 18 1.9 10.1
5 1 19 3.09 8.68
5 -1 19 5.1 6.13
5 1 19 -3.43 9.53
5 -1 19 6.9 9.24
5 -1 19 9.07 10.35
-5 -1 -19 7.93 3.34
5 1 20 -1.47 7.89
5 -1 20 -1.8 5.13
5 1 20 4.93 4.85
5 -1 21 3.52 7.39
5 1 21 5.93 8.21
5 -1 21 8.27 4.61
5 1 21 -3.35 4.48
5 1 22 5.22 5.82
5 -1 22 0.85 6.1
5 -1 22 3.47 3.85
-5 3 26 6.67 4.28
-5 -3 26 7.38 4.04
5 -3 -25 13.74 3.43
-5 -3 25 5.22 4.45
-5 3 25 14.04 5.5
-5 -3 25 17.18 5.1
5 -3 -24 43.18 6.42
-5 -3 24 34.98 7.45
-5 3 24 68.12 9.26
-5 3 24 32.82 8.02
-5 -3 24 66.5 9.17
-5 -3 23 7.97 5.53
-5 3 23 3.17 6.7
-5 3 23 1.07 6.05
-5 -3 23 -2.93 5.46
5 3 -23 -2.65 3.13
5 -3 -23 1.55 3.45
5 -3 -23 -1.02 3.13
-5 3 22 14.13 7.62
-5 -3 22 4.99 5.95
-5 3 22 11.65 6.7
-5 -3 22 18.39 6.53
5 3 -22 6.71 3.67
5 -3 -22 8.25 4.23
5 -3 -22 9.09 4.1
5 -3 -21 4.77 4.36
-5 -3 21 7.64 6.33
-5 3 21 1.26 6.52
-5 -3 21 6.97 6.95
-5 3 21 2.45 7
5 -3 -21 3.24 4.37
5 3 -21 0.57 3.77
5 -3 -21 0.49 3.51
5 -3 -20 -0.73 4
-5 -3 20 -6.9 6.77
-5 3 20 7.75 7.3
-5 -3 20 -1.22 6.5
-5 3 20 5.03 6.66
5 3 -20 -1.21 3.51
5 -3 -20 6.93 4.69
5 -3 -20 6.1 3.99
5 -3 -19 25.19 5.92
5 -3 -19 16.92 5.29
-5 -3 19 30.78 8.05
-5 3 19 16.81 8.38
-5 3 19 16.29 8.45
-5 -3 19 18.61 8.21
5 3 -19 13.22 5.12
5 -3 -19 26.28 5.73
5 -3 -19 17.24 5.86
5 3 -18 6.23 4.85
5 -3 -18 13.67 4.81
5 -3 -18 6.94 4.81
-5 -3 18 7.08 6.58
-5 3 18 11.02 6.93
-5 -3 18 14.81 7.34
5 3 -18 22.43 5.55
5 -3 -18 21.27 5.14
5 -3 -18 20.4 5.88
5 3 -17 23.43 5.75
5 -3 -17 27.8 5.71
-5 -3 17 17.24 7.43
-5 -3 17 18.12 7.83
5 3 -17 9.01 5
5 -3 -17 9.55 5.26
5 3 -17 22.38 4.9
5 -3 -17 25.24 6.18
5 -3 -16 8.27 4.31
5 3 -16 18.14 5.3
-5 -3 16 23.12 7.36
-5 -3 16 23.24 7.46
5 3 -16 15.33 5.25
5 -3 -16 19.66 5.62
5 -3 -16 19.92 5.1
5 3 -16 18.43 4.94
5 -3 -15 36.31 6.28
5 3 -15 23.55 6.06
-5 -3 15 28.76 8.01
-5 -3 15 40.69 8.97
5 3 -15 43.08 6.97
5 -3 -15 36.18 6.7
5 3 -15 35.9 6.11
5 -3 -14 12.17 3.99
5 3 -14 9.24 4.18
-5 -3 14 12.22 6.19
-5 -3 14 11.26 5.92
5 3 -14 3.63 4.09
5 -3 -14 11.88 4.98
5 3 -14 10.52 4.21
5 -3 -13 22.88 4.97
-5 -3 13 12.65 5.89
-5 -3 13 34.9 7.2
5 3 -13 38.95 5.88
5 -3 -13 31.45 6.19
5 3 -13 26.3 5.32
5 -3 -12 39.14 5.93
-5 -3 12 48.91 7.9
-5 -3 12 43.09 7.67
5 3 -12 46.92 6.69
5 -3 -12 34.02 6.74
5 -3 -12 32.71 6.27
5 -3 -12 44.49 6.98
5 3 -12 38.31 6.36
5 3 -11 1.71 3.54
-5 -3 11 3.86 4.67
-5 3 11 4.07 3.16
-5 3 11 3.72 5.45
-5 -3 11 1.93 4.25
5 3 -11 1.56 3.69
5 -3 -11 4.11 4.35
5 -3 -11 6.14 3.99
5 3 -11 4.44 3.73
5 -3 -11 0.56 4.25
5 -3 -10 141.3 15.99
-5 -3 10 144.6 16.22
-5 3 10 127.62 15.24
5 3 -10 126.09 15.91
5 3 -10 142.32 16.5
-5 3 10 104.26 16.35
5 3 -10 139.77 15.34
-5 -3 10 147.17 16.01
5 -3 -10 141.29 15.2
5 -3 -10 123.06 15.09
5 3 -10 133.77 15.2
-5 -3 9 19.61 5.39
5 3 -9 16.45 4.37
5 3 -9 18.77 5.19
-5 -3 9 27.93 5.32
5 3 -9 21.55 5.46
-5 3 9 34.33 4.77
5 -3 -9 24.75 4.85
-5 3 9 17.26 6.38
5 -3 -9 18.41 4.94
5 -3 -9 23.58 4.49
5 3 -9 27.12 5.12
-5 -3 8 3.79 3.79
5 3 -8 2.91 3.58
5 -3 -8 8.48 4.11
5 -3 -8 2.34 2.83
5 -3 -8 -1.91 3.14
5 3 -8 3.95 3.57
5 3 -8 5.93 3.65
5 -3 -8 1.19 2.27
-5 -3 8 5.53 3.71
5 3 -8 0.78 3.82
-5 3 8 -1.43 2.68
-5 3 8 3.31 4.43
5 3 -7 71.69 14.93
5 3 -7 100.21 11.59
-5 3 7 93.46 10.86
5 -3 -7 80.46 10.85
-5 -3 7 92.8 12.14
-5 3 7 77.83 11.79
5 3 -7 103.35 11.25
-5 -3 7 85.95 11.18
5 -3 -7 105.24 11.06
5 3 -7 97.98 10.91
5 -3 -7 103.86 11.46
5 3 -6 1163.88 134.55
5 3 -6 1319.67 132.6
-5 -3 6 1417.79 133.64
-5 3 6 1374.61 132.47
5 -3 -6 1352.97 132.56
5 3 -6 1233.64 132.33
-5 3 6 1246.85 132.92
5 3 -6 1366.55 132.89
5 -3 -6 1295.46 132.27
5 3 -6 1248.41 132.38
5 -3 -6 1300.98 132.58
5 3 -5 32.36 11.37
5 -3 -5 56.74 7.14
5 3 -5 30.58 5.41
5 3 -5 31.97 5.42
5 3 -5 28.76 4.63
-5 -3 5 39.01 7.08
-5 3 5 37.64 5.18
-5 3 5 39.15 5.6
5 3 -5 27.84 5.29
5 -3 -5 55.4 6.28
5 -3 -5 49.21 5.42
5 3 -5 42.43 5.86
5 3 -4 658.37 74.12
5 -3 -4 710.35 71.89
5 3 -4 725.79 72
5 3 -4 717.91 71.33
5 -3 -4 724.45 71.4
5 3 -4 731.81 71.39
5 3 -4 693.91 71.3
-5 -3 4 770.04 72.58
-5 3 4 782.93 71.26
-5 3 4 623.49 70.58
-5 -3 4 717.16 72.31
-5 3 4 701.46 71.27
5 3 -4 759.82 71.11
5 3 -4 669.31 70.83
-5 3 3 11.63 2.59
-5 3 3 15.15 2.84
-5 -3 3 10.61 4.62
-5 3 3 12.71 2.48
5 3 -3 7.96 1.68
5 3 -3 9.59 4.57
5 -3 -3 15.18 5.06
5 -3 -3 17.09 3.73
5 3 -3 12.96 3.77
5 3 -3 13.39 3.53
5 3 -3 7.05 10.73
-5 3 2 15.1 2.44
-5 3 2 18.89 3.13
-5 -3 2 14.01 4.95
5 -3 -2 21.52 5.21
5 3 -2 11.58 4.53
5 3 -2 15.07 4.01
5 -3 -2 20.52 8.74
5 3 -2 16.54 3.45
5 3 -2 18.75 11.04
5 3 -1 39.88 12.17
5 -3 -1 46.25 7.05
5 3 -1 50.82 7.35
5 -3 -1 62.52 11.26
5 3 -1 48.29 5.93
-5 3 1 47 5.55
-5 -3 1 49.06 7.92
-5 3 1 35.03 4.98
5 3 0 500.29 48.27
5 -3 0 446.16 46.87
5 3 0 449.95 46.96
5 -3 0 611.51 50.43
5 3 0 484.46 47.25
5 3 0 357.42 48.59
-5 -3 0 532.56 48.21
5 3 0 414.6 45.64
-5 3 0 428.82 45.98
-5 3 0 493.31 45.98
5 -3 1 191.45 21
5 3 1 187.65 19.75
5 -3 1 174.17 19.62
5 3 1 215.97 21.77
5 -3 1 183.8 22.75
5 -3 1 179.12 19.61
5 3 1 186.79 20.06
5 -3 1 177.17 19.36
-5 3 -1 175.6 18.58
-5 -3 -1 193.9 20.85
5 3 1 172.19 18.67
-5 3 -1 146.85 18.58
5 -3 2 629.81 66.11
5 -3 2 543.28 64.79
5 3 2 611.1 65.05
5 -3 2 753.52 68.31
5 -3 2 593.97 64.99
5 3 2 660.22 65.33
5 -3 2 659.65 64.9
5 3 2 788.56 69.31
-5 3 -2 655.36 64.41
-5 3 -2 657.85 64.22
-5 -3 -2 667.56 66.29
5 3 2 695.73 64.66
-5 3 -2 593.41 64.41
-5 3 -2 589.54 63.7
5 -3 3 4.91 4.69
5 3 3 5.14 7.43
5 3 3 11 5.08
5 -3 3 8.96 6.47
5 3 3 -1.26 9.22
5 -3 3 10.29 9.4
5 -3 3 5.67 4.5
5 -3 3 4.47 4.26
5 3 3 9.86 5.29
-5 3 -3 6 3.2
-5 -3 -3 14.08 2.8
-5 -3 -3 1.06 5.37
5 3 3 7.2 8.15
-5 3 -3 4.48 2.45
5 3 3 2.81 3.5
5 -3 4 0.67 4.59
5 3 4 4.44 8.2
5 3 4 3.51 4.83
5 3 4 -1.53 5.34
5 -3 4 2.75 5.24
5 -3 4 4.77 4.08
-5 3 -4 -1.78 3.24
5 3 4 2 10.4
-5 -3 -4 -2.32 5.16
-5 -3 -4 3.47 2.6
-5 3 -4 5.44 2.28
5 3 4 -2.77 3.82
5 3 4 -6.65 10.53
5 -3 4 1.09 6.54
5 -3 5 32.91 6.68
5 3 5 37.49 7.2
5 3 5 42.01 10.19
5 -3 5 32.22 9.07
5 3 5 26.83 11.37
5 3 5 20.12 6.91
5 -3 5 30.72 6.94
5 -3 5 28.88 5.93
-5 3 -5 26.7 5.64
-5 -3 -5 29.56 5.11
5 3 5 31.31 11.27
-5 -3 -5 40.68 8.04
-5 3 -5 29.5 4.6
5 3 5 17.26 6.07
5 -3 6 88.69 10.74
5 3 6 82.73 10.55
5 3 6 64.55 13.51
5 -3 6 78.78 12.27
5 3 6 57.18 14.19
5 -3 6 55.92 14.13
5 -3 6 58.04 9.24
5 -3 6 53.98 9.75
5 3 6 61.29 10.42
-5 3 -6 63.13 9.54
5 3 6 94.58 16.28
-5 -3 -6 68.12 11.67
-5 3 -6 75.37 8.62
-5 -3 -6 65.72 9
5 3 6 65.6 9.9
5 -3 7 5.47 6.21
5 3 7 5.46 6.01
5 -3 7 8.32 8.49
5 3 7 -1.6 10.43
5 -3 7 20.15 11.13
5 3 7 1 5.93
5 -3 7 8.49 4.94
5 -3 7 10.68 5.46
-5 3 -7 2.63 3.52
-5 3 -7 5.08 2.68
-5 -3 -7 -0.89 3.77
5 -3 8 33.75 17.99
5 -3 8 42.24 12.92
5 -3 8 21.81 7.46
5 3 8 26.5 7.71
5 -3 8 24.87 6.47
5 -3 8 24.97 7.3
5 3 8 33.44 8.02
5 -3 8 54.71 10.81
5 3 8 32.08 13.28
5 -3 9 98.93 25.02
5 3 9 60.83 10.98
5 -3 9 85.28 11.7
5 -3 9 80.48 15.86
5 -3 9 49.56 10.01
5 -3 9 61.1 10.48
5 3 9 70.9 11.58
5 3 9 76.96 16.44
5 -3 10 95.88 24.16
-5 -3 -10 82.74 9.3
5 3 10 52.22 10.6
5 -3 10 68.02 11.62
5 -3 10 63.24 15.28
5 -3 10 51.01 10.17
5 -3 10 68.01 9.98
5 3 10 59.64 11.56
5 3 10 91.83 17.66
5 -3 11 24.43 22.54
-5 -3 -11 0.62 3.46
5 -3 11 13.14 6.86
5 3 11 -4.66 7.08
5 -3 11 -6.61 11.79
5 -3 11 1.18 5.99
5 -3 11 -0.89 4.99
5 3 11 2.63 7.3
5 3 11 2.39 12.56
5 3 12 269.67 32.19
5 -3 12 273.47 31.25
5 -3 12 332.07 37.4
5 -3 12 403.63 46.09
-5 -3 -12 279.47 30.29
5 -3 12 268.54 34.41
5 3 12 275.82 36.25
5 3 12 270.18 32.83
5 -3 13 37.7 13.21
5 3 13 18.43 9.12
5 -3 13 26.99 7.51
5 -3 13 35.78 22.46
-5 -3 -13 11.66 4.9
5 3 13 33.18 15.73
5 -3 13 17.41 10.62
5 -3 14 583.06 60.66
5 -3 14 722.32 66.61
5 3 14 611.62 66.42
5 3 14 516.67 61.69
-5 -3 -14 560.24 59.58
5 -3 14 528.23 63.59
5 3 15 29.49 13.18
-5 -3 -15 46.21 7.66
5 -3 15 72.15 17.87
5 -3 15 47.64 9.03
5 -3 15 49.31 14.82
5 3 15 25.47 14.7
5 -3 15 45.45 10.12
5 -3 15 34.93 14.83
5 3 16 -4.16 11.25
5 -3 16 8.76 10.91
5 -3 16 15.61 6.08
5 -3 16 -2.53 14.89
-5 -3 -16 1.44 4.13
5 -3 16 15.25 7.2
5 3 16 -2.44 11.86
5 -3 16 2.05 10.55
5 3 17 2 10.57
5 -3 17 2.41 12.4
-5 -3 -17 2.08 4.15
5 -3 17 0.92 4.96
5 -3 17 -2.43 6.57
5 3 17 -4.47 11.72
5 -3 17 -5.98 10.96
5 3 18 1.85 10.36
5 -3 18 22.28 13.73
-5 -3 -18 6.47 3.8
5 -3 18 0.83 4.95
5 -3 18 1.13 5.27
5 -3 18 7.44 9.57
5 3 18 -3.9 9.93
-5 -3 -19 -1.15 3.55
5 -3 19 -1.96 11.35
5 -3 19 4.12 6.01
5 3 19 8.24 9.07
5 -3 19 -1.66 10.14
5 3 19 11.08 9.1
5 -3 20 -7.96 10.23
-5 -3 -20 1.44 3.13
5 -3 20 5.41 5.22
5 -3 20 -4.19 7.62
5 3 20 1.41 7.81
5 -3 21 4.52 5.01
5 3 21 1.13 6.55
5 -3 21 4.37 7.39
5 -3 22 25.74 5.27
5 3 22 7.37 6.04
-5 5 26 16.8 4.05
5 5 -26 2.51 3.32
-5 5 25 6.68 4.5
-5 5 25 5.56 4.71
-5 -5 25 3.79 4.15
5 -5 -25 1.55 2.49
5 -5 -25 6.16 3.81
5 -5 -24 7.29 3.35
-5 -5 24 8.56 4.47
-5 5 24 6.56 5.84
-5 5 24 5.17 5.04
-5 -5 24 4.61 4.46
-5 -5 23 2.28 4.83
-5 5 23 -5 5.7
-5 5 23 -2.01 5.32
-5 -5 23 5.36 5.93
5 -5 -23 7.87 3.69
5 -5 -23 -0.86 2.88
5 -5 -22 0.54 3.35
-5 -5 22 1.78 5.21
-5 5 22 3.43 6.51
-5 -5 22 1 5.22
-5 5 22 -5.59 6.1
5 -5 -22 8.56 4.32
5 -5 -22 0.41 3.18
5 -5 -21 4.41 3.85
-5 -5 21 4.97 5.72
-5 5 21 9.97 7.38
-5 -5 21 14.27 7
-5 5 21 9.63 7.13
5 5 -21 8.74 3.77
5 -5 -21 7.46 3.67
5 -5 -21 11.47 4.73
5 -5 -20 -2.76 3.91
5 -5 -20 6.3 4.32
-5 5 20 6.55 7.15
-5 -5 20 -1.07 6.1
-5 5 20 -3.77 6.92
-5 -5 20 1.17 5.88
5 5 -20 6.83 3.76
5 -5 -20 0.69 4.42
5 -5 -20 3.43 4.25
5 -5 -19 12.98 4.79
-5 -5 19 10.1 6.37
-5 -5 19 20.54 7.66
5 5 -19 6.71 4.45
5 -5 -19 29.01 5.75
5 -5 -19 22.52 6.01
5 -5 -18 20.38 5.35
-5 -5 18 21.59 7.89
-5 -5 18 17.14 7.09
5 5 -18 22.37 5.1
5 -5 -18 15.65 5.69
5 -5 -18 12.81 4.93
5 -5 -17 0.71 3.83
-5 -5 17 2.24 6.38
-5 -5 17 1.21 6.18
5 5 -17 2.63 3.76
5 -5 -17 6.32 5.03
5 -5 -16 79.09 11.35
-5 -5 16 110.51 13.6
-5 -5 16 90.8 13.31
5 5 -16 88.22 11.6
5 -5 -16 95.86 12.15
5 -5 -15 -3.83 4.34
-5 -5 15 3.02 6.15
-5 -5 15 -1.13 5.96
5 5 -15 -1.34 4.03
5 -5 -15 3.56 5.12
5 5 -14 17.06 5.21
5 -5 -14 11.72 4.21
-5 -5 14 18.45 6.19
-5 -5 14 12.7 6.14
5 5 -14 13.88 5.08
5 -5 -14 17.33 6.1
5 -5 -14 34.29 5.81
5 -5 -14 24.35 5.81
5 -5 -13 6.88 3.57
-5 -5 13 1.66 5.29
-5 -5 13 -2.94 5.32
5 5 -13 4.52 4.34
5 -5 -13 11.55 5.21
5 -5 -13 6.99 5.26
5 -5 -13 5.06 4.26
-5 -5 12 36.17 7.37
-5 -5 12 53.12 8.32
5 5 -12 44.78 7.25
5 -5 -12 37.03 7.26
5 -5 -12 51.96 8.01
5 -5 -12 51.92 7.3
5 5 -11 -1.33 3.48
-5 -5 11 0.82 4.22
-5 -5 11 -2.59 3.56
5 5 -11 6.52 4.13
5 -5 -11 -1.24 4.45
5 -5 -11 0.59 4.31
5 -5 -11 6.01 3.76
-5 -5 10 11.17 5.19
5 5 -10 12.02 4.32
5 5 -10 10.14 5.41
5 5 -10 14.01 4.31
5 5 -10 10.96 4.47
5 -5 -10 10.79 4.92
5 -5 -10 9.56 3.83
5 5 -9 72.36 14.81
-5 -5 9 90.48 11.28
5 5 -9 107.8 11.35
5 5 -9 65.05 11.69
-5 5 9 76.82 12.46
5 5 -9 80.79 10.61
5 -5 -9 87.93 10.49
5 5 -9 94.04 10.96
5 -5 -9 82.74 10.91
5 5 -8 70.21 7.94
-5 -5 8 42.38 7.22
5 5 -8 67.33 9.27
5 -5 -8 45.75 7.46
5 5 -8 49.18 8.56
-5 5 8 45.41 8.34
5 -5 -8 42.35 7.15
5 -5 -8 53.67 6.92
5 5 -8 39.13 12.48
5 5 -7 110.16 18.47
-5 5 7 113.59 14.8
-5 5 7 107.74 12.72
5 5 -7 98.8 13.51
5 5 -7 124.62 15.38
5 5 -7 107.63 14.49
5 5 -7 131.41 13.91
-5 -5 7 102.29 13.5
5 -5 -7 116.69 14.47
5 -5 -7 140.57 13.36
5 -5 -7 137.88 13.86
5 5 -6 430.77 46.3
5 5 -6 373.37 42.67
-5 5 6 381.68 41.76
5 5 -6 414.13 43.49
-5 5 6 418.23 43.48
5 5 -6 421.61 42.61
5 -5 -6 415.6 42.86
-5 -5 6 403.54 42.63
5 -5 -6 467.73 43.63
5 5 -6 408.49 42.51
5 -5 -6 416.67 42.21
5 -5 -6 419.89 42.58
5 5 -5 122.86 18.3
5 5 -5 105.9 12.94
5 5 -5 77.97 13.17
5 5 -5 128.05 13.11
5 5 -5 102.39 13.59
5 -5 -5 125.84 13.4
-5 -5 5 101.22 12.79
5 -5 -5 94.51 14.01
5 5 -5 132.15 13.16
5 -5 -5 115.01 12.45
5 -5 -5 135.01 13.24
5 -5 -4 354.36 39.11
5 -5 -4 370.41 39.47
5 5 -4 386.62 39.74
5 5 -4 389.08 39.4
-5 -5 4 374.57 40.37
5 -5 -4 352.35 40.18
5 5 -4 369.51 39.15
5 -5 -4 385.33 38.74
5 5 -4 435.18 43.53
5 5 -3 5.47 4.26
5 -5 -3 9.75 4.33
5 5 -3 7.49 3.06
-5 -5 3 19.51 5.57
5 -5 -3 20.19 7.3
5 -5 -3 13.01 3.81
5 -5 -2 346.9 39.19
5 5 -2 334.84 39.33
-5 -5 2 410.94 40.73
-5 5 2 394.98 39.37
5 5 -2 375.44 39.02
5 5 -2 416.15 40.02
5 -5 -2 375.31 38.81
5 5 -2 372.14 42.96
5 5 -1 12.53 10.42
5 -5 -1 14.15 6.73
5 5 -1 13.35 4.99
5 5 -1 14.88 5.02
5 -5 -1 3.57 3.85
5 5 -1 11.03 3.14
-5 -5 1 12.47 5.55
-5 5 1 9.22 2.93
5 5 -1 7.76 4.68
5 -5 -1 8.17 3.28
-5 -5 0 185 21.31
-5 5 0 198.71 20.03
5 5 0 199.35 20.85
5 5 0 164.33 20.01
5 -5 0 155.08 19.76
5 5 0 184.02 20.34
5 -5 0 163.23 20.16
5 5 0 183.92 24
5 -5 0 238.13 22.15
-5 -5 -1 14.57 6.02
-5 5 -1 11.5 3.16
5 5 1 17.88 5.17
5 -5 1 8.15 4.16
5 5 1 13.61 5.59
5 -5 1 26.46 10.02
5 -5 1 8.39 4.5
5 5 1 17.72 5.55
5 -5 1 20.68 6.82
5 5 2 18.96 4.61
-5 5 -2 19.36 4.26
-5 5 -2 18.53 2.35
-5 -5 -2 20.79 6.37
-5 5 -2 13.53 4.36
5 -5 2 14.48 4.95
5 5 2 24.76 8.7
5 5 2 25.95 6.04
5 5 2 11.6 5.51
5 -5 2 10.84 9.39
5 -5 2 21.76 4.96
5 5 2 26.64 5.99
5 -5 2 24.79 5.39
5 5 2 17.07 10.57
5 -5 2 33.74 8.09
5 5 3 34.89 12.78
5 -5 3 51.12 10.23
5 -5 3 81.85 13.58
5 -5 3 41.77 7.66
5 -5 3 40.08 7.19
5 5 3 61.68 8.92
5 5 3 49.29 7.67
-5 5 -3 46.97 5.6
-5 -5 -3 40.84 8.64
-5 5 -3 53.46 9.96
5 5 3 70.93 12.71
-5 5 -3 30.43 6.97
-5 5 -3 46.51 6.41
-5 5 -3 59.2 7.48
5 -5 3 47.18 7.68
5 5 3 67.11 8.33
5 5 3 74.22 11.06
5 5 4 110.44 19.95
5 -5 4 168.39 18.64
5 -5 4 126.88 15.67
5 5 4 136.29 17.7
5 5 4 130.96 15.85
5 -5 4 143.98 15.82
5 5 4 141.43 16.36
5 -5 4 105.11 15.16
-5 5 -4 176.76 16.61
5 5 4 169.61 21.14
-5 5 -4 123.67 17.71
5 5 4 139.95 16.12
-5 5 -4 97.12 15.24
5 -5 5 12 8.18
5 5 5 3.09 11.24
5 5 5 8.72 5.33
5 -5 5 10.6 5.49
5 5 5 14.6 8.46
5 -5 5 10.91 9.03
5 -5 5 10.18 4.85
5 5 5 16.18 6.34
5 -5 5 16.87 5.04
-5 5 -5 6.78 7.85
-5 -5 -5 14.96 3.87
-5 5 -5 9.83 4.36
5 -5 6 305.65 31.51
5 5 6 214.19 31.84
5 5 6 269.84 30.9
5 -5 6 278.26 29.16
5 5 6 258.05 29.11
5 -5 6 359.98 34.52
5 -5 6 225.35 28.7
5 5 6 294.38 29.91
5 -5 6 252.9 29.02
-5 5 -6 230.8 31.69
5 5 7 28.55 6.96
5 5 7 21.96 10.03
5 -5 7 5.35 6.14
5 -5 7 1.99 10.42
5 -5 7 14.16 4.95
5 -5 7 16.22 5.64
5 5 7 18.71 6.66
5 -5 7 9.8 6.09
5 5 7 16.77 11.23
5 -5 7 9.2 7.77
5 -5 8 5.86 16.84
5 5 8 2.9 8.49
5 -5 8 2.87 5.89
5 5 8 2.94 5.6
5 -5 8 2.06 10.27
5 -5 8 20.25 6.11
5 -5 8 0.72 4.29
5 5 8 1.11 5.77
5 -5 8 -0.98 4.87
5 5 8 3.48 11.78
5 -5 8 -1.63 8.54
5 -5 9 12.35 18.59
5 -5 9 21.28 7.34
5 5 9 29.03 7.62
5 -5 9 36.3 13.52
5 -5 9 9.86 6.37
5 -5 9 24.08 6.17
5 -5 9 24.64 7.26
5 5 9 24.76 7.88
5 5 9 14.3 12.76
5 5 10 6.52 6.36
5 -5 10 3.2 6.54
5 -5 10 17.62 13.08
5 -5 10 0.89 5.4
5 -5 10 -1.17 6.09
5 5 10 11.18 7.03
5 -5 10 29.14 22.66
5 5 11 11.3 6.57
5 -5 11 3.85 5.65
5 -5 11 -2.26 12.21
5 5 11 2.59 6.47
5 -5 11 6.29 6.15
5 -5 11 13.48 23.85
-5 -5 -12 50.42 7.6
5 -5 12 76.35 25.24
5 -5 12 52.93 14.8
5 -5 12 54.11 9.41
5 -5 12 55.82 10.22
5 5 12 24.06 8.99
5 5 12 13.72 15.1
5 -5 12 48.45 12.94
-5 -5 -13 5.47 4.1
5 -5 13 1.05 6.04
5 5 13 6.79 7.21
5 5 13 13.83 16.16
5 -5 13 -1.99 10.75
5 -5 13 15.07 7.69
5 -5 13 -6.94 11.13
5 -5 14 5.3 6.02
5 -5 14 10.84 13.94
-5 -5 -14 3.95 4.44
5 -5 14 19.29 8.08
5 -5 14 16.18 10.52
5 5 14 -8.2 12.85
5 -5 15 12.4 6.38
5 -5 15 13.48 13.9
-5 -5 -15 9.42 4.94
5 -5 15 20.27 7.98
5 -5 15 2.03 12.08
5 5 15 5.27 13.02
5 -5 16 -0.98 5.35
5 -5 16 5.24 14.69
-5 -5 -16 3.82 4.58
5 -5 16 12.94 7.25
5 -5 16 3.97 9.99
5 5 16 -2.46 12.11
5 5 17 5.83 9.84
5 -5 17 9.44 7.19
5 -5 17 15.17 6.12
5 -5 17 12.39 15.05
-5 -5 -17 18.15 5.31
5 -5 17 27.79 7.97
5 5 17 24.36 13.36
5 5 18 29.97 10.14
-5 -5 -18 -1.34 3.57
5 -5 18 6.79 13.12
5 -5 18 2.37 4.71
5 -5 18 7.71 5.68
5 5 18 17.09 10.74
5 -5 18 22.59 10.32
5 5 19 7.7 9.36
5 -5 19 -11.83 10.95
-5 -5 -19 5.88 3.78
5 -5 19 7.82 5.68
5 -5 19 6.09 9.18
5 5 19 -1.52 8.98
-5 -5 -20 13.11 3.83
5 -5 20 12.77 10.26
5 -5 20 14.99 8.58
5 5 20 7.71 8.08
5 -5 20 11.74 5.49
-5 -5 -21 2.16 2.53
5 5 21 -8.06 6.64
5 -5 21 -5.51 4.39
5 5 22 22.22 5.64
5 -5 22 1.05 3.69
5 -7 -25 4.61 2.37
-5 7 25 5.88 3.96
-5 -7 25 5.35 3.38
-5 7 24 -1.96 4.47
-5 7 24 0.7 3.99
5 -7 -24 4.61 2.87
5 7 -24 7.32 4.02
-5 7 23 8.48 5.95
-5 -7 23 0.79 4.73
-5 7 23 14.6 6.09
5 -7 -23 8.42 3.53
-5 -7 23 8.22 4.31
-5 -7 22 2.94 4.65
-5 7 22 9.14 6.7
-5 -7 22 6.35 5.67
-5 7 22 1 5.58
5 -7 -22 -2.24 3.1
5 -7 -22 1.05 3.69
5 -7 -22 4.51 3.11
-5 7 21 1.15 7.28
-5 -7 21 14.55 5.73
-5 7 21 1.11 6.06
-5 -7 21 3.04 5.84
5 -7 -21 3.87 3.39
5 -7 -21 4.18 4.23
5 -7 -21 3.82 3.32
-5 -7 20 12.41 6.05
-5 -7 20 17.58 6.92
5 -7 -20 9.61 4.85
5 -7 -20 14.48 4.8
5 -7 -20 17.89 4.65
-5 -7 19 1.16 6.05
5 -7 -19 10.02 4.16
5 -7 -19 13.4 5.32
5 -7 -19 10.85 4.49
5 -7 -18 11.14 4.63
-5 -7 18 8.57 6.15
-5 -7 18 19.19 6.85
5 7 -18 15.82 4.49
5 -7 -18 13.91 5.7
5 -7 -17 16.55 4.98
-5 -7 17 16.15 6.8
-5 -7 17 18.15 7.38
5 7 -17 12.38 4.76
5 -7 -17 24.08 6.21
5 -7 -16 18.89 4.91
-5 -7 16 5.98 6.39
5 7 -16 15.76 4.81
5 -7 -16 15.09 6.25
5 -7 -16 21.12 6.1
-5 -7 16 28.41 6.98
-5 -7 15 53.31 10.43
5 7 -15 63.71 9.22
5 -7 -15 89.64 10.49
5 -7 -15 68.69 10.94
5 -7 -15 78.76 10.11
-5 -7 15 40.11 9.74
-5 -7 14 12.17 5.9
5 7 -14 8.63 5.17
5 -7 -14 9.82 5.99
5 -7 -14 2.27 5.47
5 -7 -14 2.88 5.06
-5 -7 14 8.42 5.73
-5 -7 13 14.61 5.81
-5 -7 13 8.59 5.33
5 7 -13 10.77 5.21
5 -7 -13 0.77 4.78
5 -7 -13 5.98 5.56
5 -7 -13 13.82 5.12
-5 -7 12 171.42 21.16
-5 -7 12 172.74 21.65
5 7 -12 177.22 21.2
5 -7 -12 203.89 21.34
5 -7 -12 208.79 21.69
5 -7 -12 191.93 21.48
-5 -7 11 5.56 4.13
-5 -7 11 4.55 4.58
5 7 -11 -2.05 4.54
5 -7 -11 5.37 5.25
5 -7 -11 -1.23 4.1
5 -7 -10 85.82 9.76
5 -7 -10 69.43 9.86
-5 -7 10 50.27 9.2
-5 -7 10 72.84 10.51
5 7 -10 92.99 10.41
5 7 -10 90.99 15.88
5 -7 -9 41.06 6.17
5 -7 -9 38.54 6.71
5 -7 -9 30.08 7.41
-5 -7 9 34.05 6.69
5 7 -9 27.4 6.39
5 7 -9 39.73 13.12
5 -7 -8 26.48 6.69
5 -7 -8 40.65 5.86
-5 -7 8 29.66 6.55
5 -7 -8 37.42 7.73
5 7 -8 50.21 6.78
5 7 -8 33.86 12.86
5 7 -7 35.42 7.19
5 -7 -7 49.52 7.66
5 -7 -7 41.06 6.6
5 -7 -7 52.78 9
5 7 -7 48.3 7.19
5 7 -7 48.61 13.9
5 -7 -6 4.94 4.37
5 -7 -6 -0.81 3.04
5 7 -6 1.83 4.21
5 -7 -6 0.94 6.38
5 7 -6 -11.34 12.31
5 7 -6 5.13 5.21
5 7 -5 62.72 8.28
-5 -7 5 40.8 7.73
5 -7 -5 77.76 10.64
5 -7 -5 54.13 8.58
5 7 -5 61.5 14.79
5 -7 -5 57.62 7.99
5 -7 -5 55.92 7.1
-5 -7 4 27.96 6.29
5 7 -4 24.32 5.36
-5 7 4 26.53 5.82
5 -7 -4 39.66 15.22
5 7 -4 25.59 5.74
-5 -7 4 27.85 5.13
5 -7 -4 35.61 8.01
5 -7 -4 30.7 5.53
5 -7 -4 26.2 4.24
5 7 -4 30.77 13.28
5 7 -3 6.5 12.02
5 7 -3 3.84 3.13
-5 -7 3 12.14 4.64
-5 7 3 6.07 4.16
5 -7 -3 11.12 15.02
5 7 -3 18.54 4.7
-5 -7 3 9.18 3.52
5 -7 -3 4 6.48
5 7 -3 6.58 5.01
5 -7 -3 9.78 4.22
5 7 -2 4.91 10.51
5 7 -2 6.26 3.53
-5 -7 2 3.43 4.42
-5 7 2 3.47 3.66
5 7 -2 4.52 3.46
5 -7 -2 27.67 15.45
5 7 -2 5.82 5.05
5 7 -2 1.13 4.25
-5 -7 2 -0.8 2.69
5 -7 -2 6.04 6.44
5 7 -2 7.17 5.62
5 -7 -2 6.96 3.79
5 7 -1 111.21 18.38
5 -7 -1 104.79 22.45
5 7 -1 89.31 12.42
5 7 -1 70.6 11
-5 7 1 89.56 11.6
5 7 -1 90.51 11.44
5 7 -1 85.89 11.15
-5 -7 1 97.17 13
5 -7 -1 90.55 12.98
5 7 -1 109.53 12.18
5 -7 -1 81.93 10.33
5 -7 0 210.38 28.33
5 7 0 172.06 20.39
5 7 0 155.27 19.08
-5 7 0 200.03 20.07
-5 7 0 160.69 20.26
-5 -7 0 151.08 20.47
5 7 0 169.76 19.28
5 -7 0 153.04 20.91
5 7 0 189.65 19.75
5 -7 0 207.7 20.14
5 -7 0 152.65 18.14
5 7 1 33.45 6.71
5 -7 1 38.13 6.29
5 7 1 41.57 7.8
5 -7 1 23.36 17.4
5 -7 1 49.38 7.67
5 7 1 37.1 7.13
-5 7 -1 32.42 6.56
-5 7 -1 40.4 8.34
-5 7 -2 260.21 27.35
-5 7 -2 210.4 28.25
5 7 2 215.48 26.18
5 -7 2 248.32 26.07
5 -7 2 300.37 35.88
5 7 2 206.5 26.97
5 7 2 254.09 26.86
5 -7 2 248.59 26.99
5 -7 2 293 29.35
5 7 2 221.17 30.61
-5 7 -3 11.25 7.54
5 -7 3 2.59 18.75
5 7 3 0.85 5.17
5 -7 3 -2.55 4.76
5 7 3 3.52 10.53
5 -7 3 12.15 7.29
5 7 3 -1.43 4.87
5 -7 3 2.38 3.51
5 7 3 5.11 7.88
-5 7 -4 56.88 11.87
5 -7 4 51.67 7.85
5 7 4 52.16 8.47
5 7 4 73.67 11.9
5 -7 4 65.08 8.58
5 -7 4 51.46 8.79
5 7 4 43.2 9.04
5 7 4 46.41 14.55
5 -7 4 77.43 12.34
5 -7 4 57.37 19.81
5 7 5 14.8 5.66
5 -7 5 2.94 4.73
5 -7 5 16.53 4.76
5 7 5 15.87 8.18
5 7 5 14.44 6.1
5 -7 5 16.33 5.84
5 7 5 10.91 12.05
5 -7 5 9.16 8.71
5 -7 5 5.75 19.23
5 -7 6 27.49 6.91
5 -7 6 45.43 7.06
5 7 6 23.28 9.22
5 7 6 45.49 7.99
5 7 6 41.8 8.29
5 -7 6 37.29 7.55
5 -7 6 40.62 10.68
5 7 6 20.3 14.19
5 -7 6 39.3 21.48
5 7 7 2.14 6.1
5 -7 7 23.5 6.63
5 -7 7 6.88 4.93
5 7 7 7.15 7.52
5 -7 7 9.99 5.23
5 7 7 19.39 6.35
5 -7 7 30.95 10.27
5 7 7 14.98 12.48
5 -7 8 4.4 4.98
5 7 8 -3.36 6
5 -7 8 5.85 5.27
5 7 8 8.7 6.01
5 -7 8 0.88 5.01
5 7 8 8.99 9.56
5 -7 8 3.61 10.21
5 7 8 1.89 11.66
5 -7 9 19.06 6.21
5 7 9 18.1 6.55
5 -7 9 22.27 13.28
5 -7 9 20.74 22.45
5 -7 9 23.76 7.92
5 7 9 25.72 8.14
5 7 9 22.73 12.67
5 -7 10 100.11 30.03
5 -7 10 57.46 11.24
5 7 10 72.59 11.89
5 7 10 63.56 16.8
5 -7 10 65.61 10.38
5 7 11 -1.24 6.23
5 -7 11 -2.7 7.09
5 -7 11 -1.99 11.23
5 -7 11 8.32 5.93
5 -7 12 92.54 13.82
5 -7 12 100.82 18.05
5 -7 12 84.25 12.59
5 7 12 81.36 13.23
-5 -7 -13 10.84 5.63
5 -7 13 -5.64 13.4
5 -7 13 11.34 8.36
5 7 13 -5.99 14.75
5 -7 13 16.19 11.44
5 7 13 6.23 6.68
5 -7 13 -1.09 5.39
5 -7 14 8.47 15.71
-5 -7 -14 15.62 5.34
5 -7 14 6.59 7.54
5 -7 14 13.88 6.49
5 -7 14 5.58 6.96
5 7 14 2.89 15.77
5 -7 14 18.06 10.69
5 -7 15 7.08 5.7
5 -7 15 8.29 14.53
-5 -7 -15 14.31 4.82
5 -7 15 8.58 7.11
5 -7 15 9.34 7.07
5 7 15 8.1 13.48
5 -7 15 1.96 10.11
5 -7 16 31.51 7.62
5 -7 16 39.62 17.19
-5 -7 -16 32.34 6.58
5 -7 16 27.15 8.19
5 -7 16 34.79 8.66
5 7 16 31.8 14.9
5 -7 16 56.11 13.15
5 -7 17 -7.35 13.71
-5 -7 -17 11.08 4.57
5 -7 17 -3.39 6.22
5 7 17 2.13 11.72
5 -7 17 6.94 9.37
5 -7 17 -0.81 4.64
5 7 18 43.78 12.02
-5 -7 -18 51.97 7.42
5 -7 18 39.06 8.24
5 7 18 24.74 11.39
5 -7 18 46.07 7.55
-5 -7 -19 5.29 3.76
5 -7 19 12.94 11.57
5 -7 19 6.04 4.86
5 7 19 -2.73 8.89
5 7 19 6.86 7.71
5 -7 20 2.88 4.35
-5 -7 -20 2.53 2.92
5 7 20 -2.21 6.96
5 -7 21 -0.57 3.78
5 7 21 4.08 5.2
-5 -7 -21 -0.59 2.19
5 -9 -24 -1.67 2.32
-5 -9 24 1.29 3.11
-5 9 24 -0.99 3.43
5 -9 -23 9.61 3.35
-5 -9 23 9.42 4.01
-5 9 23 7.13 4.59
-5 9 23 6.17 4.54
-5 9 22 3.18 5.22
5 -9 -22 2.51 2.75
5 -9 -22 1.35 3.22
-5 -9 22 1.34 4.38
-5 9 22 1.58 5.31
5 -9 -21 -0.89 2.77
5 9 -21 0.6 4.11
-5 -9 21 0.65 4.13
5 -9 -21 6.87 3.39
5 -9 -21 3.69 3.73
-5 -9 20 24.56 6.16
5 -9 -20 20.05 4.99
-5 -9 19 6.06 5.17
5 -9 -19 5.51 4.55
-5 -9 18 9.44 5.51
5 -9 -18 -3.38 4.49
-5 -9 17 33.45 8.01
5 -9 -17 36.57 7.23
5 -9 -17 46.79 7.97
-5 -9 16 -3.63 6.59
-5 -9 16 -2.98 5.46
5 -9 -16 6.77 5.02
5 -9 -16 3.09 5.19
-5 -9 15 -7.21 6.24
-5 -9 15 -0.97 5.55
5 -9 -15 10.75 6.34
5 -9 -15 -7.92 5.7
5 -9 -15 0.76 4.81
-5 -9 14 304.43 36.84
5 -9 -14 353.86 36.05
-5 -9 14 303.01 36.13
5 -9 -14 346.65 36.46
5 -9 -14 349.12 36.2
-5 -9 13 14.11 5.83
5 -9 -13 20.99 7.49
5 -9 -13 27.46 6.98
5 -9 -13 24.55 6.38
-5 -9 12 0.81 4.71
5 9 -12 -7.08 12.2
5 -9 -12 8.83 6.27
5 -9 -12 21.68 5.68
-5 -9 11 1.5 4.53
5 9 -11 1.56 5.06
5 -9 -11 5.38 5.42
5 -9 -11 1.39 4.29
-5 -9 10 8.88 4.31
5 9 -10 2.19 4.54
5 -9 -10 3.12 5.45
5 -9 -10 13.33 5.18
5 -9 -10 9.9 5.1
5 9 -10 9.82 14.07
5 -9 -10 12.38 6.27
-5 -9 9 1.87 3.56
5 -9 -9 -1.07 6.16
5 -9 -9 -2.3 5.52
5 -9 -9 2.49 4.23
5 9 -9 8.01 13.7
5 -9 -8 76.96 11.27
5 -9 -8 43.79 8.82
5 -9 -8 50.53 9.07
5 -9 -8 69.44 8.59
-5 -9 8 61.69 9.21
5 9 -8 46.02 16.64
5 -9 -7 9.3 6.76
5 -9 -7 -1.71 5
5 -9 -7 10.02 5.52
5 -9 -7 4.79 3.55
5 9 -7 13.94 12.37
-5 -9 7 7.54 4.47
-5 -9 6 85.78 11.8
5 -9 -6 88.18 11.97
5 -9 -6 107.01 13.15
5 -9 -6 77.29 13.46
5 -9 -6 95.52 11.06
5 9 -6 106.51 19.02
-5 -9 5 12.7 4.64
5 -9 -5 16.57 4.01
5 -9 -5 7.19 5.1
5 -9 -5 15.83 6.36
5 -9 -5 26.13 8.84
5 9 -5 21.76 6.02
5 9 -5 15.63 12.48
-5 -9 4 14.19 4.77
5 -9 -4 23.95 5.19
5 -9 -4 15.87 3.84
5 -9 -4 16.49 8.18
5 -9 -4 23.36 6.86
5 9 -4 15.37 5.82
5 9 -4 31.23 13.39
5 9 -3 101.25 18.06
-5 -9 3 73.72 10
5 -9 -3 104.01 20.79
5 9 -3 73.83 12.28
5 -9 -3 92.05 13.33
5 9 -3 73.44 11.2
5 -9 -3 80.14 10.41
5 9 -2 3.9 12.87
-5 -9 2 6.27 3.63
5 -9 -2 15.79 16.23
5 9 -2 -2.45 5.97
5 -9 -2 -7.7 6.94
5 9 -2 3.13 4.77
5 -9 -2 6.87 3.96
5 9 -1 51.1 13.82
-5 -9 1 32.29 5.7
5 -9 -1 33.17 5.97
5 -9 -1 38.78 21.1
5 9 -1 28.14 8.22
5 -9 -1 27 9.17
5 9 -1 38.77 7.23
5 -9 -1 40.18 6
-5 -9 0 4.21 3.11
5 -9 0 -7.75 17.57
5 9 0 3.69 6.35
5 -9 0 22.34 10.67
5 -9 0 2.58 6.44
5 9 0 6.49 4.88
5 -9 0 4.79 3.25
5 -9 1 2.74 18.95
5 9 1 2.49 4.98
5 -9 1 -1.72 9.92
-5 -9 -1 1.84 2.8
5 -9 1 14.33 7.61
5 9 1 5.05 5.42
5 9 1 -6.07 12.91
5 -9 2 35.76 6.85
5 -9 2 50.6 8.11
5 9 2 39.6 7.75
5 9 2 22.55 15.07
5 -9 2 42.66 12.96
5 -9 2 40.43 21.86
5 9 2 26.5 8.56
5 -9 3 27.16 5.94
5 -9 3 33.36 20.41
5 -9 3 33.79 12.61
5 -9 3 25.4 6.61
5 9 3 23.95 6.68
5 9 3 14.6 13.39
5 -9 4 947.26 91.58
5 9 4 790.1 93.47
5 -9 4 1024.1 96.71
5 -9 4 1098.12 103.99
5 -9 4 854.18 93.11
5 9 4 867.4 91.96
5 -9 4 897.12 92.31
5 9 4 720.16 95.15
5 9 5 133.87 18.87
5 -9 5 144.66 15.98
5 -9 5 185.42 32.9
5 -9 5 148.52 22.98
5 -9 5 119.94 17.65
5 -9 5 125.81 16.27
5 9 5 112.88 16.23
5 9 5 91.54 21.62
5 9 6 93.78 15.6
5 -9 6 85.69 12.19
5 -9 6 130.71 21.36
5 -9 6 99.85 28.86
5 -9 6 89.25 15.75
5 9 6 100.22 13.42
5 -9 6 102.12 13.44
5 9 6 68.35 18.66
5 -9 7 3.54 4.83
5 9 7 -13.68 9.43
5 -9 7 2.5 13.48
5 -9 7 7.31 9.21
5 -9 7 -1.15 5.6
5 9 7 -3.21 5.38
5 9 7 27.59 15.02
5 -9 8 43.45 7.96
5 9 8 32.7 11.4
5 -9 8 31.32 16.43
5 -9 8 36.93 11.09
5 -9 8 31.65 8.84
5 9 8 25.24 7.68
5 9 8 29.22 16.07
5 -9 9 41.99 7.49
5 9 9 20.61 10.97
5 -9 9 57 17.94
5 -9 9 23.71 10.63
5 9 9 3.35 7.03
5 -9 9 24.41 8.53
5 9 9 22.33 14.08
5 -9 10 15.73 6.42
5 -9 10 16.8 16.15
5 -9 10 13.27 9.06
5 -9 10 20.18 8.1
5 9 10 8.98 6.44
5 9 10 9.72 12.97
5 -9 11 4.32 5.81
5 -9 11 17.41 9.88
5 9 11 1.11 5.75
5 -9 11 5.55 7.52
5 9 11 5.46 11.46
5 -9 12 1.41 7.91
-5 -9 -12 12.27 3.79
5 -9 12 -1.4 7.07
5 -9 12 1.09 5.72
5 -9 13 1.34 6.9
-5 -9 -13 2.49 3.69
5 -9 13 5.5 6.47
5 -9 13 9.61 6.4
5 -9 14 1 5.8
-5 -9 -14 3.93 4.81
5 -9 14 -1.24 7.36
5 -9 14 -5.26 6.83
5 9 14 8.66 14.05
5 -9 15 -1.82 5.49
5 -9 15 2.7 15.5
-5 -9 -15 0.74 4.06
5 -9 15 6.59 6.71
5 -9 15 6.1 7.07
5 9 15 -7.86 14.28
5 -9 16 7.53 12.91
-5 -9 -16 4.04 4.25
5 -9 16 3.31 6.19
5 9 16 -11.45 13.37
5 -9 16 3.99 4.85
-5 -9 -17 0.6 3.72
5 -9 17 -6.78 13.19
5 -9 17 0.97 5.31
5 9 17 3.83 10.54
5 -9 17 -2.68 4.47
-5 -9 -18 1.03 3.24
5 -9 18 11.66 11.54
5 -9 18 7.54 4.98
5 9 18 12.09 9.58
5 9 18 1.38 8.1
-5 -9 -19 0.42 2.8
5 -9 19 -1.4 4.28
5 9 19 1.07 6.87
5 9 19 5.58 7.59
5 -9 20 0.56 3.61
5 9 20 0.83 5.61
-5 -9 -20 -1.24 2.29
5 -9 21 -1.22 2.81
5 -11 -23 3.6 2.34
-5 -11 23 2.16 2.79
-5 11 23 6.88 2.94
-5 11 22 4.16 3.82
5 -11 -22 2.77 3.01
-5 -11 22 1.96 3.63
-5 11 22 5.46 3.94
5 -11 -21 2.03 2.96
-5 -11 21 2.43 4.09
5 -11 -20 4.47 3.88
-5 -11 20 10.02 4.91
5 -11 -19 5.42 4.16
5 -11 -19 8.32 4.02
-5 -11 19 3.1 4.01
-5 -11 19 9.76 5.26
5 -11 -18 16.47 4.73
5 -11 -18 17.28 5.71
-5 -11 18 7.19 4.83
-5 -11 18 1.79 5.09
5 -11 -17 1.97 4.58
5 -11 -17 11.64 5.25
-5 -11 17 6.39 4.71
-5 -11 17 9.63 6.14
5 -11 -16 0.74 5.36
5 -11 -16 -0.69 4.87
-5 -11 16 -3.39 4.82
-5 -11 16 5.05 5.29
5 -11 -15 -3.57 5.85
5 -11 -15 -6.23 5.26
5 -11 -15 3.59 4.67
-5 -11 15 8.68 5.07
-5 -11 15 7.26 5.71
5 -11 -14 1.79 5.65
5 -11 -14 5.69 5.54
5 -11 -14 2.93 4.91
-5 -11 14 11.21 5.25
-5 -11 14 17.79 6.58
5 -11 -13 7.99 6.36
5 -11 -13 2.96 4.6
-5 -11 13 2.53 4.48
-5 -11 13 1.04 6.19
-5 -11 12 18.69 5.82
5 -11 -12 13.09 6.08
5 -11 -12 28.63 6.37
5 11 -12 36.63 13.92
-5 -11 12 26.69 7.77
-5 -11 11 5.42 4.49
-5 -11 11 -2.01 6.24
5 -11 -11 -2.57 5.16
5 -11 -11 -0.72 4.56
5 -11 -11 -0.86 5.89
5 11 -11 -2.2 13.15
-5 -11 10 50.37 9.23
-5 -11 10 77.4 11.17
5 -11 -10 96.74 12.96
5 -11 -10 65.69 10.81
5 -11 -10 77.4 10.2
5 -11 -10 86.71 11.36
5 11 -10 69.12 19.73
-5 -11 9 -2.07 4.28
-5 -11 9 4.76 5.19
5 -11 -9 -2.59 7.25
5 -11 -9 1.72 6.03
5 -11 -9 2 4.54
5 11 -9 -11.8 15.36
-5 -11 8 9.12 4.52
-5 -11 8 9.2 5.3
5 -11 -8 4.06 7.27
5 -11 -8 -0.84 6.25
5 -11 -8 12.6 4.9
5 11 -8 9.46 14.7
5 -11 -7 26.4 5.19
5 -11 -7 28.84 6.83
-5 -11 7 9.94 4.18
5 -11 -7 11.26 9.1
5 -11 -7 12.85 6.85
5 11 -7 18.86 16.28
5 11 -7 12.66 5.68
-5 -11 7 4.43 5.58
-5 -11 6 56.51 8.74
5 -11 -6 58.25 7.78
5 -11 -6 72.26 9.9
5 -11 -6 48.19 12.34
5 -11 -6 39.89 9.92
5 11 -6 44.43 9.03
5 11 -6 67.73 18.75
-5 -11 5 43.78 8.83
5 -11 -5 46.13 9.07
5 -11 -5 57.71 7.63
5 -11 -5 73.43 11.24
5 -11 -5 55.46 12.71
5 11 -5 61 9.16
5 11 -5 50.79 17.16
5 11 -4 18.27 16.51
-5 -11 4 1.5 4.22
5 11 -4 7.47 7.29
5 -11 -4 3.57 6.85
5 -11 -4 4.59 8.67
5 11 -4 8.31 5
5 -11 -4 6.56 5.46
5 11 -3 11.39 14.82
-5 -11 3 -1.39 4.01
5 11 -3 1.49 6.44
5 -11 -3 3.11 8.54
5 -11 -3 4.91 7.89
5 11 -3 2.48 5.1
5 -11 -3 5.48 4.63
-5 -11 2 1.3 3.48
5 11 -2 -1.48 6.61
5 -11 -2 -5.07 6.9
5 -11 -2 6.24 8.19
5 11 -2 -0.83 4.71
5 -11 -2 -0.64 4.51
5 -11 -1 0.64 4.1
-5 -11 1 4.29 4.05
5 11 -1 -1.48 7.13
5 -11 -1 6.27 10.21
5 11 -1 2.55 4.88
5 -11 -1 2.93 3.83
5 -11 0 0.62 3.93
-5 -11 0 -0.58 3.39
5 11 0 -2.98 7.57
5 -11 0 -3.66 10.85
5 -11 0 18.85 8.72
5 11 0 -2.61 4.95
5 -11 0 -6.42 3.81
5 -11 1 17.08 4.63
-5 -11 -1 16.99 4.29
5 -11 1 -1.98 10.28
5 11 1 7.48 6.53
5 11 1 11.48 16.13
5 -11 1 15.78 10.17
5 -11 2 208.19 26.22
5 11 2 134.07 25.95
-5 -11 -2 166.44 18.69
5 -11 3 194.26 19.6
-5 -11 -3 137.81 17.71
5 -11 3 185.63 25.04
5 11 3 159.07 26
5 -11 4 256.52 34.11
5 -11 4 268.18 30.65
5 11 4 203.57 29.45
5 -11 4 242.72 27.37
5 -11 4 272.27 28.61
5 11 4 197.01 33.03
5 -11 5 10.08 15.31
5 -11 5 1.63 9.87
5 11 5 -1.58 9.65
5 -11 5 3.75 5.78
5 -11 5 2.4 6.35
5 11 5 -2.35 12.7
5 -11 6 2.63 15.38
5 -11 6 9.77 9.36
5 -11 6 7.7 5.25
5 11 6 7.81 8.68
5 -11 6 -4.9 6.69
5 11 6 -4.66 12.59
5 -11 7 38.19 18.04
5 -11 7 35.66 11.98
5 -11 7 22.78 6.88
5 11 7 20.2 10.91
5 -11 7 27.7 8.47
5 11 7 9.1 14.63
5 -11 8 -8.41 13.32
5 -11 8 -5.1 5.97
5 11 8 -1.54 8.78
5 -11 8 -1.6 9.5
5 -11 8 2.59 7.13
5 11 8 -4.37 13.48
5 -11 9 -2.85 15.41
5 -11 9 5.23 5.96
-5 -11 -9 0.58 4.44
5 -11 9 -3.13 8.77
5 -11 9 -1.33 6.82
5 11 9 4.13 12.62
5 -11 10 63.29 19.91
5 -11 10 71.24 9.65
-5 -11 -10 31.39 6.68
5 -11 10 63.53 12.43
5 -11 10 40.37 10.31
5 11 10 20.91 14.26
5 -11 11 54.76 9.86
5 -11 11 74.51 18.98
5 -11 11 53.26 11.68
5 -11 11 56.28 11.03
5 11 11 20.3 12.95
5 -11 12 52.73 8.47
5 -11 12 56.33 19.49
5 -11 12 36.19 9.49
5 -11 12 40.41 9.35
-5 -11 -12 17.34 5.28
5 -11 13 44.41 7.97
5 -11 13 16.35 15.16
5 -11 13 35.22 9.28
5 -11 13 34.58 8.54
-5 -11 -13 23.34 5.29
5 11 14 5.21 13.52
5 -11 14 14.35 5.78
-5 -11 -14 16.56 5.29
5 -11 14 28.32 8.01
5 -11 14 21.62 7.69
-5 -11 -14 20.18 4.26
-5 -11 -15 22.43 5.48
5 -11 15 19.41 7.08
5 11 15 15.97 12.69
5 -11 15 37.86 6.82
5 -11 16 -17.22 13.73
-5 -11 -16 1.64 3.54
5 -11 16 1.79 4.87
5 11 16 7.64 11.16
5 -11 16 -0.6 3.72
5 -11 17 4.57 4.69
5 11 17 12.08 9.32
-5 -11 -17 4.19 3.28
5 11 18 -1.03 6.6
-5 -11 -18 10.57 3.01
5 -11 18 8.83 4.2
5 11 19 8.3 5.27
5 -11 19 3.99 3.33
-5 -11 -19 3.63 2.34
5 -13 -21 0.54 2.22
-5 -13 21 1.09 2.8
-5 13 21 -1.23 2.87
5 -13 -20 7.17 3.04
5 -13 -20 4.3 2.96
-5 -13 20 6.75 3.61
5 -13 -19 2.43 3.31
5 -13 -19 -1.24 3.48
-5 -13 19 1.77 4.15
5 -13 -18 4.63 3.66
5 -13 -18 5.02 4.23
-5 -13 18 7.57 4.74
5 -13 -17 3.09 3.73
5 -13 -17 6.93 4.5
-5 -13 17 4.67 4.46
-5 -13 16 4.26 5.57
5 13 -16 4.32 4.81
5 -13 -16 5.59 3.79
5 -13 -16 5.15 4.71
-5 -13 15 -1.82 5.14
-5 -13 15 -1.35 3.9
5 13 -15 7.91 5.18
5 -13 -15 0.69 4.8
5 -13 -15 0.6 4.08
-5 -13 14 12.38 6.7
-5 -13 14 15.7 5.23
5 13 -14 6.69 5.27
5 -13 -14 14.37 4.71
5 -13 -13 3.23 4.17
-5 -13 13 -8.81 5.38
-5 -13 13 2.94 4.6
5 13 -13 5.17 5.3
5 13 -13 5.28 11.68
5 -13 -12 14.47 4.94
5 -13 -12 8.9 6.33
-5 -13 12 9.87 6.25
-5 -13 12 25.29 5.41
5 13 -12 3.47 5.41
5 13 -12 -2.03 12.3
5 -13 -11 8.58 5
5 -13 -11 14.1 6.11
-5 -13 11 7.92 6.37
-5 -13 11 8.15 4.94
5 13 -11 0.86 5.04
5 13 -11 20.01 14.3
-5 -13 10 7.29 4.37
5 -13 -10 2.61 4.37
5 -13 -10 1.69 5.93
-5 -13 10 9.86 5.79
5 -13 -9 25.63 10.02
5 -13 -9 21.46 7.77
5 -13 -9 26.03 5.85
5 13 -9 2.46 15.47
-5 -13 9 24.37 7.08
-5 -13 8 47.72 9.28
5 13 -8 30.67 11.58
5 -13 -8 59.75 12.55
5 -13 -8 78.89 10.5
5 -13 -8 63.92 8.5
5 13 -8 50.35 18.16
5 13 -7 175.27 29.86
-5 -13 7 198.63 22.1
5 13 -7 197.83 25.71
5 -13 -7 183.94 24.88
5 -13 -7 179.2 20.5
5 -13 -7 176.46 21.78
-5 13 6 114.02 16.03
5 13 -6 134.7 24.62
-5 -13 6 133.29 15.08
5 13 -6 111.2 18.39
5 -13 -6 106.3 18.3
5 -13 -6 131.78 16.84
5 -13 -6 107.12 13.43
5 -13 -6 104.64 14.57
5 13 -5 18.45 8.98
5 -13 -5 8.28 9.99
5 -13 -5 10.34 7.6
-5 -13 5 6.94 5.39
5 13 -5 12.65 16.41
-5 13 5 24.38 8.4
5 -13 -5 15.39 6.09
5 13 -4 -3.35 8.44
5 -13 -4 1.69 9.62
5 -13 -4 -1.33 7.66
-5 -13 4 3.31 4.95
5 13 -4 25.11 17.07
5 -13 -4 4.65 5.98
5 13 -3 21.75 10.13
5 -13 -3 37.75 11.47
-5 -13 3 26.7 6.81
5 13 -3 32.36 18.73
5 -13 -3 42.6 7.71
5 -13 -2 7.04 8.24
5 -13 -2 22.48 11.02
-5 -13 2 10.47 4.69
5 13 -2 5.02 7.12
5 -13 -2 17.19 5.57
5 -13 -1 8.72 11.28
5 -13 -1 -1.44 8.14
-5 -13 1 2.13 4.15
5 13 -1 3.34 7.02
5 -13 -1 3.16 4.67
5 13 0 3.34 8.05
-5 -13 0 9.46 4.34
5 13 0 9.82 15.83
5 -13 0 22.44 4.95
5 -13 0 10.49 9.88
5 -13 0 13.27 8.99
5 -13 1 1.51 7.42
5 13 1 -2.45 14.29
5 -13 1 1.37 4.07
-5 -13 -1 9.71 4.13
5 13 2 9.8 16.99
-5 -13 -2 13.73 4.38
5 -13 2 8.06 4.31
5 13 3 6.65 10.02
5 13 3 2.44 16.06
5 -13 3 -6.96 12.29
5 -13 3 5.27 10
5 13 4 16.02 10.1
5 13 4 4.85 14.16
5 -13 4 2.45 13.5
5 -13 4 -3.49 10.2
5 13 5 7.72 9.32
5 13 5 11.89 15.18
5 -13 5 -5.12 14.23
5 -13 5 5.17 8.97
5 13 6 1.49 9.03
5 -13 6 11.34 5.88
5 13 6 -2.31 14.14
5 -13 6 -13.21 14.4
5 -13 6 -1.69 8.86
5 13 7 1.42 8.96
5 -13 7 3.1 5.53
5 -13 7 -1.64 8.15
5 13 7 -2.2 13.28
5 -13 7 -8.07 15.32
5 -13 8 54.56 9.1
-5 -13 -8 34.07 7.33
5 -13 8 37.65 10.98
5 13 8 32.8 14.95
5 -13 8 72.99 19.06
5 -13 9 24.35 7.21
-5 -13 -9 6.62 4.95
5 -13 9 22.21 10.2
5 13 9 16.69 11.82
5 -13 9 -2.68 13.98
5 -13 10 11.75 5.82
-5 -13 -10 2.69 4.26
5 -13 10 17.84 8.85
5 13 10 11.29 11.31
5 -13 10 13.12 13.51
5 -13 11 17.35 8.31
5 -13 11 7.6 14.04
-5 -13 -11 15.39 4.86
5 -13 11 23.95 6.4
5 -13 12 80.38 11.79
-5 -13 -12 58.36 8.74
5 -13 12 78.8 10.4
5 -13 13 13.22 5
-5 -13 -13 20.44 4.81
5 -13 13 26.96 7.37
-5 13 -13 15.14 7.68
-5 -13 -13 7.08 3.5
5 -13 14 2.45 4.06
-5 -13 -14 5.5 3.69
-5 -13 -14 1.64 2.49
-5 13 -14 9.48 6.5
5 13 14 18.4 13.05
-5 13 -15 36.08 7.78
5 13 15 35.74 12.33
-5 -13 -15 39.85 6.03
5 13 16 10.6 8.63
-5 -13 -16 4.34 2.86
5 -13 16 -0.74 4.68
-5 -13 -17 -0.62 2.24
5 -13 17 4.89 3.93
5 13 17 -3.66 5.8
5 13 17 2.51 5.47
5 15 -18 -3.44 4.18
5 -15 -18 7.13 2.43
5 -15 -18 5.59 2.95
-5 -15 18 6.43 3.29
5 15 -17 -0.86 4.61
5 -15 -17 2.55 2.82
5 -15 -17 1.97 3.18
-5 -15 17 5.46 3.59
5 15 -16 2.04 6.08
5 -15 -16 2.2 2.95
5 -15 -16 4.65 4.13
-5 -15 16 7.54 4.21
5 -15 -15 1.23 3.08
5 -15 -15 1.56 4.23
-5 -15 15 1.96 4.44
5 -15 -14 -1.36 5.31
5 -15 -14 9.39 3.53
-5 -15 14 -0.71 4.45
-5 -15 13 6.11 4.87
5 -15 -13 -1.45 5.77
5 -15 -13 0.96 3.48
5 15 -13 -1.38 10.56
-5 -15 12 5.6 4.53
5 -15 -12 1.52 6.01
5 -15 -12 -3.95 4.79
5 -15 -12 6.03 3.75
5 15 -12 -5.08 12.05
-5 -15 11 4.96 4.78
5 -15 -11 7.25 3.78
5 -15 -11 11.74 5.48
-5 -15 10 10.98 5.46
5 -15 -10 10.49 3.98
5 -15 -10 2.9 5.06
-5 -15 9 -3.42 4.66
5 15 -9 13.54 13.39
5 -15 -9 8.14 5.98
5 -15 -9 4.68 3.59
5 -15 -9 0.75 4.63
5 -15 -8 9.98 8.13
-5 -15 8 6.83 4.45
5 15 -8 7.07 15.04
5 -15 -8 1.52 3.61
5 -15 -8 -1.65 6.27
5 -15 -8 6.83 5.86
5 -15 -7 8.99 8.55
-5 -15 7 3.4 4.71
5 15 -7 -7.23 14.54
5 -15 -7 7.72 5.54
5 -15 -6 1.56 8.69
-5 -15 6 6.74 4.95
5 15 -6 2.45 15.67
5 -15 -6 13.05 5.52
5 -15 -5 -1.6 9.14
5 -15 -5 1.27 6.82
-5 -15 5 0.82 4.9
-5 15 5 3.58 8.16
5 15 -5 12.36 15.13
5 -15 -5 5.27 4.94
5 -15 -4 3.29 9.16
5 -15 -4 7.87 7.65
-5 -15 4 7.21 5.01
-5 15 4 8.75 8.13
5 15 -4 29.9 18.68
5 -15 -4 9.45 5.38
5 -15 -3 -1.67 8.94
5 -15 -3 -1.35 7.43
-5 -15 3 6.22 4.08
-5 15 3 14.36 8.47
5 15 -3 24.84 16.9
5 -15 -3 7.59 5.05
5 15 -2 3.33 8.76
-5 -15 2 16.42 5.51
-5 15 2 -1.36 8.25
5 -15 -2 0.64 4.64
5 -15 -2 10.13 10.26
5 -15 -2 6.9 7.95
-5 -15 1 2.86 4.19
-5 15 1 9.96 9.27
5 -15 -1 6.46 4.46
5 -15 -1 3.39 9.67
5 -15 -1 -2.82 7.68
5 -15 0 11.49 8.57
-5 -15 0 23.13 5.4
5 15 0 12.08 16.74
-5 15 0 25.15 10.83
5 -15 1 -1.46 8.03
5 15 1 2.39 14.54
-5 15 -1 -4.58 9.63
-5 -15 -1 7.74 4.03
5 -15 2 -5.92 7.99
5 -15 2 1.68 9.5
5 15 2 9.26 9.85
5 15 2 -4.7 15.3
5 -15 3 -6.62 8.51
5 -15 3 -1.49 7.59
5 15 3 -2.92 8.1
5 15 3 2.31 13.91
5 -15 4 158.11 20.37
5 -15 4 156.79 19.14
5 15 4 83.51 17.13
5 15 4 122.7 22.4
5 -15 5 -1.56 8.94
5 -15 5 8.92 9.16
5 15 5 -10.68 13.06
5 15 5 2.55 7.97
5 15 6 17.99 13.21
5 -15 6 22.22 9.73
5 -15 6 10.22 9.6
-5 -15 -6 17.37 5.67
-5 15 -7 -1.4 9.99
5 15 7 -1.83 12.41
5 -15 7 -1.39 7.64
-5 -15 -7 7.67 4.98
-5 15 -8 23.6 10.52
5 15 8 4.82 11.52
5 -15 8 17.89 8.9
-5 -15 -8 26.18 5.89
-5 15 -9 26.6 9.78
5 15 9 -5.37 10.48
5 -15 9 6.91 7.87
5 -15 9 11.4 8.13
-5 -15 -9 7.39 4.13
5 -15 10 6.02 6.02
5 -15 10 11.67 6.67
-5 -15 -10 0.43 3.65
-5 15 -10 7.71 7.94
-5 -15 -10 6.08 4.12
-5 15 -11 5.93 7.36
-5 -15 -11 8.91 3.52
5 -15 11 -5.88 5.6
5 -15 11 10.54 6.93
-5 -15 -12 5.21 3.53
-5 15 -12 8.72 6.72
-5 -15 -12 7.44 3.11
5 -15 12 1.86 6.46
-5 -15 -13 7.2 3.25
-5 15 -13 -4.46 6.04
5 15 13 14.51 10.96
-5 -15 -13 -2.58 2.51
5 -15 13 4.78 5.55
5 -15 14 0.65 4.4
5 15 14 -3.9 8.62
-5 -15 -14 3 2.85
5 15 15 -5.69 6.37
-5 -15 -15 1.77 2.23
5 17 -15 2.51 3.67
5 17 -14 21.72 6.17
-5 -17 14 27.37 4.68
5 17 -13 3.63 5.29
5 -17 -13 11.08 3.68
-5 -17 13 15.02 4.11
5 17 -12 16.37 6.49
5 -17 -12 21.21 4.59
5 -17 -12 14.61 5.25
-5 -17 12 16.11 4.33
5 17 -11 10.07 6.21
5 -17 -11 5.06 4.9
5 -17 -11 -0.48 3.69
-5 -17 11 -1.68 4.08
5 17 -10 -3.58 6.4
5 17 -10 10.93 11.18
5 -17 -10 1.78 4.48
5 -17 -10 1.55 3.94
-5 -17 10 17.2 4.96
5 17 -9 1.25 6.77
5 -17 -9 -1.85 4.77
5 -17 -9 1.64 4.08
-5 -17 9 0.61 4.03
5 17 -8 10.38 7.94
5 17 -8 3.78 11.91
5 -17 -8 5.08 4.92
5 -17 -8 0.57 4.08
-5 -17 8 1.26 4.18
5 17 -7 1.33 6.33
-5 -17 7 1.93 4.37
5 -17 -7 12.99 5.42
5 -17 -7 -1.17 4.5
-5 -17 6 -0.65 4.31
5 17 -6 12.39 15.02
5 -17 -6 8.61 5.28
5 -17 -6 5.93 4.61
-5 -17 5 21.29 5.24
5 17 -5 21.16 15.54
5 -17 -5 14.59 5.11
5 -17 -5 3.92 7.91
-5 -17 4 2.55 4.24
-5 17 4 -6.76 8.19
5 -17 -4 3.35 4.77
5 -17 -4 -1.35 7.61
-5 -17 3 23.66 5.02
-5 17 3 7.12 8.82
5 -17 -3 15.05 4.89
5 -17 -3 26.12 10.51
-5 -17 2 3.01 3.79
-5 17 2 12.34 9.34
5 -17 -2 5.05 3.74
5 -17 -2 9.74 8.46
5 -17 -2 -2.28 6.83
5 -17 -1 13.96 8.87
5 -17 -1 1.16 6.66
5 17 -1 -1.34 7.83
-5 17 1 14.01 8.57
5 17 -1 4.23 14.65
5 -17 0 -8.28 7.29
5 17 0 5.04 7.53
-5 17 0 14.34 9.47
5 17 0 -2.07 13.72
5 -17 1 7.17 7.74
5 17 1 4.69 7.66
5 17 1 16.14 13.92
-5 17 -1 22.53 9.74
5 -17 2 28.14 9.73
5 -17 2 21.58 8.52
5 17 2 11.62 12.67
-5 17 -2 33.32 10.92
5 17 2 8.64 7.77
5 17 3 7.36 12.47
-5 17 -3 2.65 9.8
5 -17 3 16.78 8.66
5 -17 3 29.76 8.44
-5 -17 -3 15.29 5.54
5 17 4 20.55 12.27
-5 17 -4 37.53 10.81
5 -17 4 12.26 8.5
5 -17 4 31.56 8.8
-5 -17 -4 20.87 5.67
-5 17 -5 9.96 9.6
5 17 5 9.34 11.07
5 -17 5 2.29 6.58
5 -17 5 1.13 6.72
-5 -17 -5 -0.57 4.51
5 17 6 4.1 10.23
5 -17 6 7.33 6.9
-5 -17 -6 -3.79 4.44
5 -17 7 6.55 6.43
-5 -17 -7 0.99 4.04
5 -17 8 13.71 6.09
-5 -17 -8 2.53 3.75
-5 17 -8 4.02 7.5
-5 -17 -8 2.19 3.57
5 -17 9 0.83 5.45
5 -17 9 1.99 4.45
-5 -17 -9 -0.97 3.09
-5 17 -9 -9.97 7.46
-5 -17 -9 7.84 3.38
-5 17 -10 12.82 6.71
-5 -17 -10 2 2.64
5 -17 10 3.61 5.04
-5 -17 -11 2.95 2.83
-5 17 -11 -3.42 5.65
-5 -17 -11 -1.05 2.28
5 -17 11 -4.25 4.15
-5 -17 -12 2.96 2.23
5 17 12 3.99 6.66
5 -19 -9 -1.66 3.06
5 -19 -9 2.74 2.66
5 -19 -8 -0.73 3.21
5 -19 -8 -0.58 2.7
-5 -19 7 -2.53 2.82
-5 -19 7 -2.75 2.59
5 -19 -7 4.24 3.41
5 -19 -7 0.3 2.79
5 19 -7 -8.8 10.21
-5 -19 6 3.93 3.23
5 19 -6 7.04 6.43
5 -19 -6 3.22 3.38
5 -19 -6 1.18 2.75
5 19 -6 4.1 10.19
-5 -19 5 1.17 3.52
5 19 -5 7.8 6.17
5 -19 -5 6.64 3.72
-5 -19 4 2.92 3.4
5 19 -4 -0.84 6.22
5 -19 -4 2.12 3.22
5 -19 -3 3.01 4.11
-5 -19 3 10.93 3.97
-5 -19 2 14.37 4.41
5 19 -2 6.63 6.03
5 -19 -2 14.73 4.32
-5 -19 1 6.36 3.98
5 19 -1 -5.75 10.35
-5 19 1 0.9 7.96
5 19 0 -10.98 10.53
-5 19 0 4.75 7.47
-5 -19 -1 7.59 4.17
-5 19 -1 2.94 7.74
5 19 1 6.42 9.36
-5 -19 -2 17.33 4.72
-5 19 -2 15.71 8.2
5 19 2 9.39 9.4
-5 -19 -3 21.02 4.48
-5 19 -3 24.16 9.04
-5 -19 -4 11.87 3.92
5 19 4 5.21 7.77
-5 -19 -4 14.69 3.41
-5 19 -5 13.98 7.58
-5 -19 -5 7.82 3.34
-5 19 -6 -0.8 6.44
6 0 -26 4.86 4.23
-6 0 26 13.88 4.28
6 0 -25 -0.32 2.69
-6 0 25 7.6 4.7
6 0 -24 13.56 3.78
-6 0 24 7.49 5.33
6 0 -23 -0.51 3.38
-6 0 23 -0.73 4.63
-6 0 23 -1.91 5.05
-6 0 22 37.09 7.93
-6 0 22 46.17 9.1
6 0 -22 49.9 7.48
6 0 -22 52.27 7.52
6 0 -21 4.28 4.24
-6 0 21 11.06 6.04
-6 0 21 -1.12 6.06
6 0 -21 1.3 4.3
6 0 -21 -0.49 3.46
6 0 -20 31.51 6.26
-6 0 20 12.7 6.31
-6 0 20 41.85 8.57
6 0 -20 25.55 6.24
6 0 -20 29.01 5.57
6 0 -19 -2.3 4.66
-6 0 19 3.99 5.54
-6 0 19 10.6 6.42
6 0 -19 -2.16 4.53
6 0 -19 -1.74 3.73
6 0 -18 148.82 19.18
-6 0 18 145.77 19.87
-6 0 18 170.61 20.72
6 0 -18 179.32 19.45
6 0 -18 185.27 18.97
6 0 -17 0.75 4.21
-6 0 17 -1.13 6.22
-6 0 17 7.77 5.82
6 0 -17 8.05 4.93
6 0 -17 4.29 4.72
6 0 -16 553.99 61.73
-6 0 16 494.83 61.99
6 0 -16 607.54 61.52
6 0 -16 652.02 61.97
-6 0 16 685.67 63.35
-6 0 15 -0.87 5
6 0 -15 4.24 4.14
6 0 -15 11.68 4.95
-6 0 15 2.04 5.62
6 0 -14 332.78 35.24
-6 0 14 327.4 36.27
6 0 -13 -2.39 4.09
-6 0 13 2.61 4.33
6 0 -12 63.99 8.95
6 0 -12 62.92 9.07
-6 0 12 67.19 9.44
6 0 -11 1.65 3.73
6 0 -11 1.13 4.01
-6 0 11 3.54 3.49
6 0 -10 47.87 6.63
-6 0 10 38.32 8.29
-6 0 10 34.77 6.77
-6 0 10 49.39 7.11
6 0 -9 2.34 3.42
-6 0 9 -2.32 3.54
-6 0 9 -3.8 3.69
6 0 -8 289.29 29.62
-6 0 8 272.2 30.07
-6 0 8 282.21 31.11
6 0 -8 269.53 29.36
6 0 -7 -0.91 3.15
6 0 -7 1.58 2.88
-6 0 7 -0.9 3.77
-6 0 7 -2.09 3.5
6 0 -6 193.44 18.99
6 0 -6 167.02 18.59
-6 0 6 182.3 19.53
6 0 -6 181.52 20.22
-6 0 6 148.24 19.6
6 0 -6 165.92 20.31
6 0 -6 164.84 19.7
6 0 -5 -0.78 3.06
6 0 -5 0.34 2.54
-6 0 5 -0.64 3.06
-6 0 5 -0.67 3.28
6 0 -5 8.11 5.71
-6 0 5 3.73 2.98
6 0 -5 -2.71 4.49
6 0 -5 2.39 6.11
-6 0 4 15.97 4.13
6 0 -4 17.21 6.46
-6 0 4 14.54 4.1
-6 0 4 10.74 3.44
6 0 -4 12.67 3.7
6 0 -4 17.02 5.08
6 0 -4 16.43 3.5
6 0 -4 23.18 10.47
6 0 -4 17.2 5.38
6 0 -4 15.64 6.93
-6 0 3 5.02 3.36
6 0 -3 -4.54 6.18
-6 0 3 3.17 3.67
6 0 -3 -0.33 3.12
6 0 -3 -1.5 2.33
6 0 -3 3.22 4.58
6 0 -3 -2.1 6.69
6 0 -3 13.93 11.11
6 0 -3 5.15 5.91
6 0 -3 4.56 4.61
6 0 -2 79.17 11.73
-6 0 2 73 9.07
6 0 -2 60.4 7.72
6 0 -2 65.68 7.46
6 0 -2 58.58 8.9
6 0 -2 65.52 11.59
6 0 -2 45.62 13.81
6 0 -2 55.2 10.56
6 0 -2 57.01 8.93
6 0 -1 -1.4 6.72
-6 0 1 -0.8 4.44
6 0 -1 -0.29 2.62
6 0 -1 -1.3 4.32
6 0 -1 -2.89 7.33
6 0 -1 -3.93 5.07
6 0 -1 3.68 7.67
6 0 -1 -5.35 10.4
6 0 0 574.51 59.29
6 0 0 558.43 61.69
6 0 0 545.83 60.35
6 0 0 555.51 62.48
6 0 0 595.28 60.58
6 0 0 539.96 60.71
6 0 0 646.46 63.56
-6 0 0 687.35 61.44
6 0 1 -1.47 8.25
6 0 1 1.12 8.22
6 0 1 2.04 4.7
6 0 1 4.95 5.23
6 0 1 11.98 8.43
6 0 1 2.66 6.43
-6 0 -1 4.71 5.01
6 0 2 666.01 72.09
6 0 2 624.72 70.26
6 0 2 744.36 70.75
6 0 2 714.33 73.42
6 0 2 656.45 73.81
6 0 2 673.22 71.3
6 0 3 -8.62 10.85
6 0 3 -1.6 5.09
6 0 3 6.31 9.99
6 0 3 4.52 6.91
6 0 4 550.15 61.07
6 0 4 573.42 62.48
6 0 4 607.68 65.75
6 0 4 648.39 64.73
6 0 5 -3.69 5.05
6 0 5 14.82 8.49
-6 0 -5 7.8 3.6
6 0 5 1.92 10.79
6 0 6 49.75 8.32
6 0 6 31.68 10.5
-6 0 -6 50.93 7.6
6 0 7 -5.36 5.9
6 0 7 12.2 9.26
6 0 8 -1.15 5.47
6 0 8 3.21 8.08
6 0 8 10.8 12.2
6 0 9 1.66 4.36
6 0 9 8.57 7.44
6 0 9 11.79 9.18
6 0 9 -4.48 12.1
6 0 10 46.73 10.41
6 0 10 29.98 11.34
6 0 10 39.5 14.65
6 0 11 -9.22 10.6
6 0 11 8.76 21.11
6 0 11 -4.09 7.08
6 0 11 4.83 12.91
6 0 12 97.59 24.22
6 0 12 66.32 12.19
6 0 13 -2.93 20.59
6 0 13 -1.44 7.55
6 0 13 7.28 5.3
6 0 13 5.11 12.72
6 0 14 132.46 16.19
6 0 14 103.14 27.34
6 0 14 103.08 22.37
6 0 15 -2.08 5.23
6 0 15 10.12 11.24
6 0 15 27.79 13.9
6 0 16 8.98 5.56
6 0 16 3.97 10.67
6 0 16 14.29 12.27
6 0 17 8.28 10.52
6 0 17 -0.93 4.91
6 0 17 -1.89 10
6 0 17 2.13 10.12
6 0 18 1.79 10.91
6 0 18 3.3 4.7
6 0 18 13.86 9.47
6 0 18 19.49 11.55
6 0 19 7.17 9.02
6 0 19 -2.77 4.05
6 0 19 10.6 8.63
6 0 20 2.5 6.89
6 0 21 -3.82 6.54
6 -2 -26 10.39 4.28
-6 -2 26 25.3 4.8
-6 2 26 22.13 4.63
6 -2 -25 10.26 3.01
-6 2 25 13.01 5.12
-6 -2 25 5.89 4.42
6 2 -24 1.14 2.84
6 -2 -24 1.29 2.98
-6 2 24 -0.84 4.57
-6 -2 24 1.58 4.49
-6 2 23 5.44 5.12
6 -2 -23 -3.74 3.19
6 2 -23 1.42 3.25
6 -2 -23 4.16 3.47
-6 2 23 0.96 5.76
-6 -2 23 2.72 4.41
-6 2 22 13.81 5.91
-6 -2 22 4.05 5.16
6 -2 -22 0.62 3.89
-6 -2 22 0.76 4.44
-6 2 22 12.58 5.6
6 2 -22 4.42 3.78
6 -2 -22 7.14 4.44
6 -2 -22 3.44 3.11
-6 -2 21 1.09 5.8
-6 2 21 2.26 6.62
6 -2 -21 5.53 4.08
-6 -2 21 0.84 5.06
-6 2 21 -2.96 5.95
6 2 -21 5.52 4.16
6 -2 -21 0.66 4.66
6 -2 -21 7.64 3.54
-6 -2 20 28.75 8.33
-6 2 20 30.2 8.49
6 2 -20 42.29 7.01
6 -2 -20 36.26 6.88
-6 -2 20 22.52 6.96
-6 2 20 51.89 8.48
6 -2 -20 42.31 7.29
6 2 -20 30.42 6.31
6 -2 -20 37.09 6.19
-6 -2 19 11.78 6.95
-6 2 19 18.68 7.21
6 2 -19 6.92 4.37
6 -2 -19 16.94 5.19
-6 -2 19 15.93 6.3
-6 2 19 13.71 6.74
6 2 -19 25.68 5.79
6 -2 -19 14.7 5.75
6 2 -19 17.33 4.93
6 -2 -19 19.75 5.03
-6 -2 18 73.37 11.73
-6 2 18 73.24 11.44
6 2 -18 63.63 9.63
6 -2 -18 68.84 9.56
-6 -2 18 45.2 9.65
-6 2 18 56.46 10.67
6 -2 -18 76.37 10.18
6 2 -18 63.55 9.49
6 -2 -18 76.27 9.36
6 2 -18 60.76 8.92
-6 -2 17 -1.16 6.35
-6 2 17 1.1 6.08
6 2 -17 4.51 4.54
6 -2 -17 -0.78 4.29
-6 -2 17 10.13 5.8
-6 2 17 10.13 5.87
6 2 -17 0.72 4.35
6 -2 -17 2 4.6
6 -2 -17 -3.73 5.23
6 2 -17 2.36 4.33
-6 2 16 6.29 5.9
-6 -2 16 4.5 6.21
6 2 -16 8.04 4.38
-6 -2 16 7.91 5.57
-6 2 16 12.54 6.15
6 2 -16 2.15 4.09
6 -2 -16 3.39 5.1
6 2 -16 8.29 4.69
-6 2 15 28.94 7.12
6 2 -15 23.14 6.56
6 -2 -15 40.57 7.08
6 2 -15 39.53 6.79
-6 2 15 36.41 7.82
-6 -2 15 38.28 8.63
6 2 -14 68.49 10.81
-6 -2 14 89.21 12.22
6 -2 -14 103.88 11.36
6 -2 -14 72.94 10.95
6 2 -14 84.48 10.49
-6 -2 13 2.73 5.23
6 -2 -13 -0.65 4.71
6 -2 -13 7.56 4.11
6 2 -13 4.05 4.27
6 2 -13 0.65 3.36
-6 -2 12 2.46 4.92
6 -2 -12 7.59 4.82
6 2 -12 2.83 4.17
6 -2 -12 0.59 3.85
6 2 -12 4.99 3.51
-6 -2 11 6.57 4.37
6 2 -11 -2.39 3.32
6 -2 -11 1.42 3.6
6 -2 -11 8.17 3.9
6 2 -11 -1.1 4.05
6 2 -10 9.7 3.88
-6 -2 10 4.49 3.62
-6 2 10 17.55 6.4
-6 2 10 7.23 3.31
-6 -2 10 9.37 5.24
6 2 -10 11.71 4.14
6 -2 -10 10.31 3.99
6 -2 -10 11.55 3.98
6 2 -10 9.57 4.66
6 2 -9 18.46 4.57
-6 -2 9 11.16 4.43
6 2 -9 30.58 5.05
6 -2 -9 17.54 4.3
6 -2 -9 10.89 4.28
6 -2 -9 23.18 4.84
-6 -2 9 23.68 5.25
-6 2 9 27.15 4.63
6 2 -8 23.61 4.61
-6 -2 8 11.82 4.34
-6 2 8 3.66 3.07
6 2 -8 22.85 4.3
6 -2 -8 4.95 3.4
6 -2 -8 5.9 3.27
6 -2 -8 3.63 3.84
6 2 -7 9.2 8.7
6 -2 -7 -4.33 4.93
6 2 -7 2.88 3.21
-6 -2 7 2.47 3.62
-6 2 7 4.52 3.09
6 2 -7 3.84 3.59
6 -2 -7 -2.3 2.86
6 -2 -7 4.86 3.82
6 2 -7 4.09 4.15
6 2 -6 102.95 19.6
6 2 -6 143.28 17.43
6 -2 -6 144.23 17.25
6 2 -6 147.11 16.29
-6 -2 6 162.5 17.42
-6 2 6 152.33 16.44
6 2 -6 129.26 16.01
6 -2 -6 155.91 16.02
6 2 -6 145.15 16.22
6 -2 -6 158.69 16.45
-6 -2 5 -1.57 3.5
-6 2 5 0.51 2.87
-6 -2 5 6.81 4.05
6 2 -5 6.89 3.14
6 -2 -5 9.34 4.65
[truncated: 581,443 more chars]
